# Supplementary material for: Granulomatous cellular signatures in nontuberculous and tuberculous mycobacterial infections
Source: Front Microbiol. 2026 Jan 8;16:1741883. doi: 10.3389/fmicb.2025.1741883 (PMC12823825; doi:10.3389/fmicb.2025.1741883)
Supplement: Supplementary file 1 [file Table_1.XLSX]

## Sheet: Granuloma
Blined ID	Side	Lobe	RIN	DV200	Clinical Characteristics
Y1	Left	Cranial	2.3	0.33	Unremarkable
Y2	Left	Cranial	2.2	0.54	Unremarkable
Y1	Right	Cranial	2.4	0.37	Granuloma
Y2	Right	Cranial	2.4	0.51	Granuloma
Y2	Right	Caudal	2.2	0.44	Granuloma
