# Supplementary material for: Granulomatous cellular signatures in nontuberculous and tuberculous mycobacterial infections
Source: Front Microbiol. 2026 Jan 8;16:1741883. doi: 10.3389/fmicb.2025.1741883 (PMC12823825; doi:10.3389/fmicb.2025.1741883)
Supplement: Supplementary file 2 [file Table_2.XLSX]

## Sheet: TE1_Left and right rhesus macaq
	p_val	avg_log2FC	pct.1	pct.2	p_val_adj	cluster	gene
ADAMDEC1	0	5.63091	0.898	0.126	0	Macrophage_2	ADAMDEC1
MMP9	0	5.12376	0.817	0.107	0	Macrophage_2	MMP9
EGLN3	0	4.20371	0.789	0.169	0	Macrophage_2	EGLN3
CHI3L1	0	3.94049	0.833	0.217	0	Macrophage_2	CHI3L1
SNX10	0	4.21799	0.877	0.262	0	Macrophage_2	SNX10
SPP1	0	3.77868	0.684	0.089	0	Macrophage_2	SPP1
SLC2A1	0	4.00515	0.689	0.108	0	Macrophage_2	SLC2A1
PLA2G2D	0	3.71651	0.749	0.171	0	Macrophage_2	PLA2G2D
CSTA	0	3.97641	0.739	0.174	0	Macrophage_2	CSTA
CP	0	3.69834	0.851	0.294	0	Macrophage_2	CP
BCL2A1	0	3.94573	0.658	0.108	0	Macrophage_2	BCL2A1
CALHM6	0	4.02988	0.656	0.114	0	Macrophage_2	CALHM6
KMO	0	3.27781	0.677	0.165	0	Macrophage_2	KMO
PDLIM4	0	3.32355	0.674	0.162	0	Macrophage_2	PDLIM4
GPNMB	0	3.42528	0.935	0.426	0	Macrophage_2	GPNMB
HK3	0	3.28723	0.822	0.318	0	Macrophage_2	HK3
IL2RA	0	4.9944	0.554	0.05	0	Macrophage_2	IL2RA
SLC7A11	0	4.34607	0.555	0.062	0	Macrophage_2	SLC7A11
ITGAM	0	3.02119	0.72	0.237	0	Macrophage_2	ITGAM
SLC7A5	0	3.65013	0.578	0.097	0	Macrophage_2	SLC7A5
SYK	0	2.84193	0.785	0.306	0	Macrophage_2	SYK
CD68	0	3.15113	0.885	0.407	0	Macrophage_2	CD68
CA12	0	3.74834	0.546	0.073	0	Macrophage_2	CA12
PLAU	0	2.88056	0.718	0.25	0	Macrophage_2	PLAU
CYP1B1	0	3.39252	0.57	0.105	0	Macrophage_2	CYP1B1
IDO1	0	4.06573	0.931	0.471	0	Macrophage_2	IDO1
AMPD3	0	2.81449	0.633	0.177	0	Macrophage_2	AMPD3
ENO1	0	2.72643	0.766	0.311	0	Macrophage_2	ENO1
MSC	0	2.87748	0.656	0.203	0	Macrophage_2	MSC
SLAMF8	0	3.09712	0.563	0.111	0	Macrophage_2	SLAMF8
SMPDL3A	0	3.04245	0.59	0.14	0	Macrophage_2	SMPDL3A
TSPAN33	0	2.60622	0.725	0.275	0	Macrophage_2	TSPAN33
ALAS1	0	2.81801	0.788	0.342	0	Macrophage_2	ALAS1
SRXN1	0	2.7279	0.64	0.195	0	Macrophage_2	SRXN1
FERMT3	0	2.47077	0.713	0.269	0	Macrophage_2	FERMT3
LIMK1	0	2.90555	0.819	0.376	0	Macrophage_2	LIMK1
RIPK2	0	2.66173	0.648	0.208	0	Macrophage_2	RIPK2
PLEK	0	2.54253	0.683	0.245	0	Macrophage_2	PLEK
IGSF6	0	2.76072	0.626	0.189	0	Macrophage_2	IGSF6
KYNU	0	2.95629	0.56	0.124	0	Macrophage_2	KYNU
CYB561A3	0	2.45477	0.757	0.321	0	Macrophage_2	CYB561A3
CYBB	0	3.50126	0.943	0.509	0	Macrophage_2	CYBB
SULF2	0	2.7646	0.638	0.205	0	Macrophage_2	SULF2
PIK3AP1	0	2.43767	0.743	0.312	0	Macrophage_2	PIK3AP1
ECM1	0	2.47507	0.65	0.22	0	Macrophage_2	ECM1
CD14	0	2.58896	0.749	0.321	0	Macrophage_2	CD14
HVCN1	0	2.53627	0.686	0.263	0	Macrophage_2	HVCN1
ITGAX	0	2.806	0.88	0.461	0	Macrophage_2	ITGAX
CTSL	0	2.88898	0.689	0.27	0	Macrophage_2	CTSL
TUBA1C	0	2.55453	0.6	0.182	0	Macrophage_2	TUBA1C
LYZ	0	3.30884	0.945	0.529	0	Macrophage_2	LYZ
LPXN	0	2.33516	0.623	0.213	0	Macrophage_2	LPXN
PDCD1LG2	0	2.91387	0.516	0.108	0	Macrophage_2	PDCD1LG2
PGD	0	2.54131	0.725	0.322	0	Macrophage_2	PGD
GPR84	0	3.67894	0.45	0.048	0	Macrophage_2	GPR84
SEMA4A	0	2.34159	0.619	0.218	0	Macrophage_2	SEMA4A
CD86	0	2.72402	0.534	0.133	0	Macrophage_2	CD86
BHLHE41	0	2.25023	0.738	0.338	0	Macrophage_2	BHLHE41
TYMP	0	2.39813	0.638	0.241	0	Macrophage_2	TYMP
TLR2	0	2.34039	0.62	0.224	0	Macrophage_2	TLR2
ACSL1	0	2.73859	0.715	0.32	0	Macrophage_2	ACSL1
FCAR	0	3.18074	0.466	0.076	0	Macrophage_2	FCAR
CXCL10	0	3.07303	0.468	0.079	0	Macrophage_2	CXCL10
SEMA6B	0	2.74418	0.529	0.141	0	Macrophage_2	SEMA6B
TFEC	0	2.75015	0.505	0.119	0	Macrophage_2	TFEC
LIPA	0	2.99197	0.899	0.514	0	Macrophage_2	LIPA
SLC43A3	0	2.3824	0.631	0.248	0	Macrophage_2	SLC43A3
HILPDA	0	3.57784	0.451	0.069	0	Macrophage_2	HILPDA
TLR4	0	2.25916	0.592	0.211	0	Macrophage_2	TLR4
TFRC	0	2.45102	0.625	0.245	0	Macrophage_2	TFRC
LTB	0	1.76225	0.661	0.284	0	Macrophage_2	LTB
MMP1	0	3.77681	0.438	0.061	0	Macrophage_2	MMP1
EPOP	0	3.30636	0.434	0.058	0	Macrophage_2	EPOP
SGK3	0	2.19413	0.693	0.317	0	Macrophage_2	SGK3
DMXL2	0	2.17945	0.656	0.281	0	Macrophage_2	DMXL2
LCP2	0	2.07404	0.767	0.393	0	Macrophage_2	LCP2
NCF4	0	2.3513	0.527	0.153	0	Macrophage_2	NCF4
CLEC6A	0	3.93448	0.415	0.042	0	Macrophage_2	CLEC6A
TNFAIP8L3	0	2.48043	0.531	0.165	0	Macrophage_2	TNFAIP8L3
HMOX1	0	2.36948	0.577	0.211	0	Macrophage_2	HMOX1
IFI30	0	2.33834	0.821	0.455	0	Macrophage_2	IFI30
NPL	0	2.41304	0.534	0.17	0	Macrophage_2	NPL
FGGY	0	2.54088	0.487	0.124	0	Macrophage_2	FGGY
ITGB2	0	2.56484	0.869	0.506	0	Macrophage_2	ITGB2
EGR2	0	2.23281	0.527	0.167	0	Macrophage_2	EGR2
PSTPIP1	0	2.16252	0.625	0.266	0	Macrophage_2	PSTPIP1
MREG	0	2.62418	0.479	0.121	0	Macrophage_2	MREG
NCF2	0	2.13178	0.803	0.447	0	Macrophage_2	NCF2
MTHFD2	0	2.3248	0.521	0.166	0	Macrophage_2	MTHFD2
CSF3R	0	2.03538	0.558	0.204	0	Macrophage_2	CSF3R
NR1H3	0	2.26396	0.573	0.22	0	Macrophage_2	NR1H3
TXNRD1	0	2.24849	0.714	0.361	0	Macrophage_2	TXNRD1
AOAH	0	2.54552	0.466	0.115	0	Macrophage_2	AOAH
ALOX5AP	0	2.18101	0.528	0.177	0	Macrophage_2	ALOX5AP
CDA	0	2.0421	0.489	0.139	0	Macrophage_2	CDA
RHBDF2	0	2.0885	0.543	0.194	0	Macrophage_2	RHBDF2
CD274	0	3.25854	0.4	0.052	0	Macrophage_2	CD274
MGLL	0	2.00623	0.546	0.199	0	Macrophage_2	MGLL
CD83	0	2.63683	0.453	0.107	0	Macrophage_2	CD83
PTPRJ	0	1.88935	0.615	0.269	0	Macrophage_2	PTPRJ
NFAM1	0	2.34415	0.476	0.13	0	Macrophage_2	NFAM1
LOXL3	0	2.16648	0.524	0.18	0	Macrophage_2	LOXL3
PKIB	0	2.2145	0.507	0.163	0	Macrophage_2	PKIB
KLHL6	0	2.02901	0.557	0.214	0	Macrophage_2	KLHL6
HK2	0	3.13741	0.404	0.061	0	Macrophage_2	HK2
SIRPA	0	2.10279	0.597	0.254	0	Macrophage_2	SIRPA
SLC41A2	0	2.15089	0.523	0.181	0	Macrophage_2	SLC41A2
INHBA	0	1.94783	0.517	0.176	0	Macrophage_2	INHBA
FGR	0	2.01138	0.5	0.159	0	Macrophage_2	FGR
SOD2	0	4.12171	0.983	0.642	0	Macrophage_2	SOD2
CXCL13	0	3.10689	0.399	0.062	0	Macrophage_2	CXCL13
NFKBIE	0	1.98298	0.571	0.236	0	Macrophage_2	NFKBIE
SOCS1	0	1.89194	0.589	0.254	0	Macrophage_2	SOCS1
IL2RG	0	1.90498	0.808	0.474	0	Macrophage_2	IL2RG
EVI2A	0	2.20664	0.475	0.141	0	Macrophage_2	EVI2A
CDK18	0	3.11871	0.395	0.062	0	Macrophage_2	CDK18
PYGL	0	1.95131	0.551	0.219	0	Macrophage_2	PYGL
PFKP	0	1.90444	0.582	0.25	0	Macrophage_2	PFKP
DCSTAMP	0	3.51691	0.366	0.037	0	Macrophage_2	DCSTAMP
VAV1	0	1.76792	0.629	0.301	0	Macrophage_2	VAV1
2025-03-01	0	1.94347	0.502	0.175	0	Macrophage_2	2025-03-01
CXCR4	0	1.78042	0.776	0.45	0	Macrophage_2	CXCR4
CSF2RB	0	2.06947	0.508	0.182	0	Macrophage_2	CSF2RB
ERO1A	0	2.27223	0.842	0.516	0	Macrophage_2	ERO1A
CYP2S1	0	3.71272	0.362	0.037	0	Macrophage_2	CYP2S1
GBP3	0	2.24322	0.468	0.144	0	Macrophage_2	GBP3
CCL5	0	2.31385	0.896	0.572	0	Macrophage_2	CCL5
JAK3	0	1.89179	0.512	0.188	0	Macrophage_2	JAK3
SLCO2B1	0	1.73567	0.705	0.381	0	Macrophage_2	SLCO2B1
PIK3CG	0	1.86167	0.55	0.227	0	Macrophage_2	PIK3CG
PIM1	0	1.7995	0.663	0.34	0	Macrophage_2	PIM1
STEAP3	0	2.59538	0.403	0.081	0	Macrophage_2	STEAP3
TNFSF13B	0	1.92169	0.501	0.179	0	Macrophage_2	TNFSF13B
RNF19B	0	1.82562	0.679	0.358	0	Macrophage_2	RNF19B
TTYH2	0	2.90949	0.388	0.067	0	Macrophage_2	TTYH2
DAPP1	0	2.16171	0.449	0.129	0	Macrophage_2	DAPP1
GPR68	0	2.02368	0.47	0.15	0	Macrophage_2	GPR68
EVI2B	0	1.54552	0.636	0.317	0	Macrophage_2	EVI2B
ATP6V1A	0	2.25672	0.872	0.553	0	Macrophage_2	ATP6V1A
RASSF4	0	1.99196	0.56	0.242	0	Macrophage_2	RASSF4
TREM2	0	1.78751	0.499	0.181	0	Macrophage_2	TREM2
PTPRE	0	1.92374	0.583	0.265	0	Macrophage_2	PTPRE
SLC7A7	0	1.7118	0.696	0.378	0	Macrophage_2	SLC7A7
ANKRD22	0	2.73646	0.387	0.07	0	Macrophage_2	ANKRD22
IRF8	0	1.63307	0.741	0.424	0	Macrophage_2	IRF8
IL1B	0	2.75688	0.418	0.102	0	Macrophage_2	IL1B
CHIT1	0	3.88551	0.347	0.031	0	Macrophage_2	CHIT1
ADTRP	0	2.45564	0.406	0.091	0	Macrophage_2	ADTRP
MYO1F	0	1.78822	0.52	0.205	0	Macrophage_2	MYO1F
CPM	0	2.1549	0.808	0.494	0	Macrophage_2	CPM
G6PD	0	1.86458	0.548	0.235	0	Macrophage_2	G6PD
ACOD1	0	3.76306	0.342	0.031	0	Macrophage_2	ACOD1
TNFAIP6	0	3.20131	0.365	0.054	0	Macrophage_2	TNFAIP6
ACP5	0	1.91524	0.491	0.18	0	Macrophage_2	ACP5
MATK	0	2.00898	0.53	0.22	0	Macrophage_2	MATK
APOL2	0	1.74797	0.662	0.354	0	Macrophage_2	APOL2
P4HA1	0	1.74644	0.718	0.41	0	Macrophage_2	P4HA1
DNASE2	0	1.81058	0.589	0.282	0	Macrophage_2	DNASE2
HCLS1	0	1.53043	0.645	0.339	0	Macrophage_2	HCLS1
CXCL8	0	5.42197	0.329	0.023	0	Macrophage_2	CXCL8
CSF1R	0	1.66919	0.711	0.405	0	Macrophage_2	CSF1R
CD53	0	1.8121	0.798	0.495	0	Macrophage_2	CD53
LAT2	0	1.92136	0.455	0.155	0	Macrophage_2	LAT2
CYP27A1	0	1.8718	0.793	0.494	0	Macrophage_2	CYP27A1
PLTP	0	2.5931	0.909	0.61	0	Macrophage_2	PLTP
STAR	0	3.01829	0.348	0.049	0	Macrophage_2	STAR
SMAP2	0	1.62107	0.683	0.386	0	Macrophage_2	SMAP2
ABCA12	0	2.62997	0.362	0.066	0	Macrophage_2	ABCA12
PDSS1	0	2.68669	0.408	0.114	0	Macrophage_2	PDSS1
IL21R	0	2.81816	0.355	0.062	0	Macrophage_2	IL21R
CTSK	0	2.81414	0.918	0.626	0	Macrophage_2	CTSK
RILPL2	0	1.77493	0.728	0.436	0	Macrophage_2	RILPL2
CLEC4A	0	2.28347	0.403	0.112	0	Macrophage_2	CLEC4A
BATF	0	2.24253	0.404	0.113	0	Macrophage_2	BATF
CSF2RA	0	2.32287	0.386	0.095	0	Macrophage_2	CSF2RA
LHFPL2	0	1.84874	0.715	0.424	0	Macrophage_2	LHFPL2
AIF1	0	1.44277	0.703	0.415	0	Macrophage_2	AIF1
LSP1	0	1.82031	0.875	0.588	0	Macrophage_2	LSP1
STAT1	0	2.45454	0.895	0.609	0	Macrophage_2	STAT1
CTSC	0	2.40741	0.913	0.627	0	Macrophage_2	CTSC
ELOVL5	0	1.98971	0.836	0.55	0	Macrophage_2	ELOVL5
PRDX1	0	2.25401	0.845	0.564	0	Macrophage_2	PRDX1
NCKAP1L	0	1.49228	0.751	0.47	0	Macrophage_2	NCKAP1L
CTSS	0	2.13382	0.889	0.61	0	Macrophage_2	CTSS
OSCAR	0	1.97353	0.392	0.113	0	Macrophage_2	OSCAR
LITAF	0	1.77345	0.812	0.534	0	Macrophage_2	LITAF
NEK6	0	1.964	0.831	0.554	0	Macrophage_2	NEK6
VDR	0	2.44937	0.349	0.073	0	Macrophage_2	VDR
KDM3A	0	1.56471	0.735	0.462	0	Macrophage_2	KDM3A
UCP2	0	1.6148	0.726	0.455	0	Macrophage_2	UCP2
GPI	0	1.58755	0.732	0.461	0	Macrophage_2	GPI
RASGRF1	0	2.73696	0.323	0.055	0	Macrophage_2	RASGRF1
GRN	0	2.16104	0.856	0.588	0	Macrophage_2	GRN
TM4SF19	0	3.18213	0.309	0.042	0	Macrophage_2	TM4SF19
ADAMTS14	0	2.76698	0.319	0.052	0	Macrophage_2	ADAMTS14
CCR5	0	2.06665	0.374	0.108	0	Macrophage_2	CCR5
ATP6V0D2	0	3.47501	0.301	0.035	0	Macrophage_2	ATP6V0D2
PLA2G7	0	2.39221	0.343	0.078	0	Macrophage_2	PLA2G7
CXorf21	0	2.14585	0.362	0.097	0	Macrophage_2	CXorf21
SGK1	0	1.6727	0.786	0.522	0	Macrophage_2	SGK1
SQOR	0	1.5935	0.745	0.481	0	Macrophage_2	SQOR
PLEKHB2	0	1.67696	0.759	0.496	0	Macrophage_2	PLEKHB2
IL6	0	2.84196	0.327	0.064	0	Macrophage_2	IL6
RAB20	0	1.89233	0.369	0.106	0	Macrophage_2	RAB20
SLC37A2	0	2.28986	0.353	0.092	0	Macrophage_2	SLC37A2
CXCL11	0	2.25722	0.328	0.068	0	Macrophage_2	CXCL11
COTL1	0	1.64328	0.843	0.585	0	Macrophage_2	COTL1
SUCNR1	0	2.68733	0.307	0.056	0	Macrophage_2	SUCNR1
NINJ1	0	1.51876	0.716	0.465	0	Macrophage_2	NINJ1
IL4I1	0	3.33047	0.278	0.028	0	Macrophage_2	IL4I1
SIRPB2	0	2.02064	0.337	0.088	0	Macrophage_2	SIRPB2
SH3BP1	0	1.42793	0.748	0.502	0	Macrophage_2	SH3BP1
CD80	0	2.1153	0.328	0.084	0	Macrophage_2	CD80
CRTAC1	0	2.55028	0.321	0.077	0	Macrophage_2	CRTAC1
MDM2	0	1.85647	0.782	0.538	0	Macrophage_2	MDM2
CD163	0	1.36346	0.744	0.501	0	Macrophage_2	CD163
MFSD1	0	1.47025	0.722	0.483	0	Macrophage_2	MFSD1
HSD17B14	0	2.19891	0.311	0.072	0	Macrophage_2	HSD17B14
SLC15A3	0	1.58871	0.774	0.537	0	Macrophage_2	SLC15A3
RANBP3L	0	2.53407	0.285	0.051	0	Macrophage_2	RANBP3L
BHLHE40	0	1.58627	0.805	0.573	0	Macrophage_2	BHLHE40
SRC	0	1.55419	0.764	0.533	0	Macrophage_2	SRC
CTSA	0	1.99144	0.906	0.677	0	Macrophage_2	CTSA
MRC1	0	1.66786	0.787	0.559	0	Macrophage_2	MRC1
NRP2	0	1.63816	0.789	0.563	0	Macrophage_2	NRP2
AKR1A1	0	1.60759	0.81	0.59	0	Macrophage_2	AKR1A1
CCL22	0	3.09134	0.264	0.046	0	Macrophage_2	CCL22
LAPTM5	0	1.82177	0.885	0.67	0	Macrophage_2	LAPTM5
WARS	0	2.59939	0.946	0.736	0	Macrophage_2	WARS
CSTB	0	2.35838	0.257	0.05	0	Macrophage_2	CSTB
ACTR3	0	1.34656	0.765	0.559	0	Macrophage_2	ACTR3
LGALS3	0	1.78456	0.901	0.697	0	Macrophage_2	LGALS3
SPI1	0	1.91752	0.919	0.717	0	Macrophage_2	SPI1
PTAFR	0	2.3526	0.25	0.05	0	Macrophage_2	PTAFR
LTA	0	2.30596	0.252	0.052	0	Macrophage_2	LTA
EFHD2	0	1.50442	0.824	0.629	0	Macrophage_2	EFHD2
CREG1	0	1.75252	0.866	0.671	0	Macrophage_2	CREG1
FCER1G	0	2.15475	0.935	0.743	0	Macrophage_2	FCER1G
PPT1	0	1.54254	0.813	0.621	0	Macrophage_2	PPT1
GPR137B	0	1.50781	0.79	0.604	0	Macrophage_2	GPR137B
LCP1	0	1.54078	0.909	0.724	0	Macrophage_2	LCP1
TALDO1	0	1.54199	0.8	0.619	0	Macrophage_2	TALDO1
MMP14	0	1.7405	0.875	0.696	0	Macrophage_2	MMP14
PLD3	0	1.5493	0.806	0.628	0	Macrophage_2	PLD3
TIMP1	0	1.41466	0.906	0.734	0	Macrophage_2	TIMP1
WIPF1	0	1.19627	0.821	0.649	0	Macrophage_2	WIPF1
CTSZ	0	2.46648	0.948	0.776	0	Macrophage_2	CTSZ
RNF130	0	1.49658	0.842	0.676	0	Macrophage_2	RNF130
OPTN	0	1.38817	0.844	0.681	0	Macrophage_2	OPTN
STX11	0	1.36122	0.797	0.635	0	Macrophage_2	STX11
GNS	0	1.35268	0.829	0.668	0	Macrophage_2	GNS
CAPG	0	2.41083	0.955	0.807	0	Macrophage_2	CAPG
IRF1	0	1.2285	0.822	0.682	0	Macrophage_2	IRF1
PKM	0	1.83075	0.913	0.774	0	Macrophage_2	PKM
FTL	0	2.45599	0.975	0.841	0	Macrophage_2	FTL
CEBPB	0	1.47466	0.919	0.79	0	Macrophage_2	CEBPB
SRGN	0	2.29267	0.97	0.858	0	Macrophage_2	SRGN
NFE2L2	0	1.26423	0.867	0.76	0	Macrophage_2	NFE2L2
CTSB	0	2.9657	0.99	0.892	0	Macrophage_2	CTSB
SH3BGRL3	0	1.29942	0.896	0.808	0	Macrophage_2	SH3BGRL3
TNIP1	0	0.997584	0.884	0.807	0	Macrophage_2	TNIP1
CD44	0	1.62554	0.955	0.879	0	Macrophage_2	CD44
PSAP	0	1.77177	0.95	0.886	0	Macrophage_2	PSAP
FTH1	0	2.58032	0.991	0.945	0	Macrophage_2	FTH1
APOE	0	1.44521	0.994	0.951	0	Macrophage_2	APOE
LGALS1	0	1.0579	0.943	0.909	0	Macrophage_2	LGALS1
LAMP1	0	1.6779	0.973	0.944	0	Macrophage_2	LAMP1
TAPBP	0	0.738768	0.922	0.905	0	Macrophage_2	TAPBP
OAZ1	0	0.697332	0.996	0.989	0	Macrophage_2	OAZ1
CD74	0	1.61365	1	0.994	0	Macrophage_2	CD74
VIM	0	1.66171	1	0.994	0	Macrophage_2	VIM
ACTB	0	0.53251	0.994	0.992	0	Macrophage_2	ACTB
CST3	0	0.599075	0.977	0.977	0	Macrophage_2	CST3
TNS3	1.08e-306	1.37952	0.748	0.559	1.95e-302	Macrophage_2	TNS3
KCNMA1	1.21e-305	1.57766	0.473	0.167	2.19e-301	Macrophage_2	KCNMA1
PILRA	1.38e-305	1.75179	0.545	0.241	2.5e-301	Macrophage_2	PILRA
LACTB	1.15e-303	1.80303	0.492	0.186	2.07e-299	Macrophage_2	LACTB
IER3IP1	4.61e-302	1.96596	0.407	0.133	8.34e-298	Macrophage_2	IER3IP1
NUB1	4.97e-301	1.50141	0.705	0.473	8.99e-297	Macrophage_2	NUB1
RGS10	9.11e-300	1.73892	0.513	0.207	1.65e-295	Macrophage_2	RGS10
CCL19	1.15e-299	1.21662	0.466	0.163	2.08e-295	Macrophage_2	CCL19
APOBEC3G	5.82e-297	2.02491	0.358	0.105	1.05e-292	Macrophage_2	APOBEC3G
PFN1	4.25e-295	0.868465	0.884	0.848	7.68e-291	Macrophage_2	PFN1
CTSH	1.82e-290	1.12703	0.824	0.706	3.29e-286	Macrophage_2	CTSH
EAF1	1.19e-289	1.77488	0.557	0.256	2.15e-285	Macrophage_2	EAF1
SCN1B	1.35e-288	1.34424	0.769	0.605	2.43e-284	Macrophage_2	SCN1B
NCEH1	4.57e-288	1.76665	0.459	0.169	8.26e-284	Macrophage_2	NCEH1
RHOQ	4.61e-288	1.6948	0.574	0.273	8.33e-284	Macrophage_2	RHOQ
PTPN1	8.17e-288	1.10294	0.834	0.744	1.48e-283	Macrophage_2	PTPN1
PRKCD	3.75e-287	1.35079	0.72	0.485	6.78e-283	Macrophage_2	PRKCD
ETHE1	5.27e-287	1.72977	0.567	0.273	9.54e-283	Macrophage_2	ETHE1
NFKBIA	6.57e-287	0.930824	0.892	0.854	1.19e-282	Macrophage_2	NFKBIA
MBD2	7.2e-286	0.868468	0.866	0.812	1.3e-281	Macrophage_2	MBD2
IFNGR2	2.06e-285	1.677	0.582	0.284	3.72e-281	Macrophage_2	IFNGR2
SGTB	4.11e-285	1.70965	0.518	0.222	7.43e-281	Macrophage_2	SGTB
ADA2	9.34e-285	1.81425	0.463	0.174	1.69e-280	Macrophage_2	ADA2
TBC1D9	4.91e-284	1.54852	0.641	0.341	8.89e-280	Macrophage_2	TBC1D9
ADAP2	4.61e-282	1.65031	0.507	0.202	8.33e-278	Macrophage_2	ADAP2
RGS1	9.91e-282	1.81969	0.487	0.189	1.79e-277	Macrophage_2	RGS1
GLRX	1.37e-281	1.78972	0.447	0.163	2.47e-277	Macrophage_2	GLRX
MT2A	4.36e-281	2.18668	0.256	0.059	7.88e-277	Macrophage_2	MT2A
SCPEP1	5.06e-281	1.74233	0.478	0.19	9.14e-277	Macrophage_2	SCPEP1
C1QB	1.22e-279	1.31617	0.774	0.543	2.21e-275	Macrophage_2	C1QB
SDCBP	2.12e-279	1.49254	0.683	0.442	3.83e-275	Macrophage_2	SDCBP
TWF2	1.43e-277	1.19685	0.758	0.582	2.58e-273	Macrophage_2	TWF2
RGS16	8.05e-277	2.09777	0.277	0.07	1.46e-272	Macrophage_2	RGS16
SERPINB10	1.77e-276	2.03606	0.265	0.063	3.2e-272	Macrophage_2	SERPINB10
EEF1AKMT3	2.79e-276	1.66936	0.554	0.252	5.04e-272	Macrophage_2	EEF1AKMT3
PPP1R18	2.94e-275	1.05632	0.806	0.652	5.31e-271	Macrophage_2	PPP1R18
TAP2	2.09e-274	1.29376	0.731	0.518	3.78e-270	Macrophage_2	TAP2
SLC2A6	2.98e-273	1.81831	0.363	0.112	5.39e-269	Macrophage_2	SLC2A6
CTBS	3.06e-273	1.71304	0.48	0.19	5.53e-269	Macrophage_2	CTBS
ENO2	1.87e-268	1.95515	0.493	0.202	3.39e-264	Macrophage_2	ENO2
TPP1	2.86e-268	1.0721	0.797	0.649	5.17e-264	Macrophage_2	TPP1
BIRC3	1.18e-267	1.60228	0.507	0.206	2.14e-263	Macrophage_2	BIRC3
RASGRP1	1.65e-267	1.68997	0.5	0.213	2.98e-263	Macrophage_2	RASGRP1
PSME2	3.86e-267	1.61055	0.563	0.263	6.98e-263	Macrophage_2	PSME2
SGPL1	1.52e-266	1.6121	0.572	0.287	2.75e-262	Macrophage_2	SGPL1
TAP1	1.13e-263	1.11279	0.798	0.681	2.04e-259	Macrophage_2	TAP1
PSMB9	5.04e-262	1.21842	0.746	0.539	9.11e-258	Macrophage_2	PSMB9
ATP6V1B2	2.39e-261	1.26244	0.722	0.508	4.33e-257	Macrophage_2	ATP6V1B2
MPEG1	7.78e-261	1.2256	0.73	0.491	1.41e-256	Macrophage_2	MPEG1
ATP6AP1	1.82e-260	1.16621	0.783	0.669	3.29e-256	Macrophage_2	ATP6AP1
CPQ	5.96e-257	1.57889	0.655	0.375	1.08e-252	Macrophage_2	CPQ
ALDH1A1	7.03e-257	0.747939	0.876	0.846	1.27e-252	Macrophage_2	ALDH1A1
BIN2	1.17e-255	1.51994	0.538	0.249	2.12e-251	Macrophage_2	BIN2
DDX60L	2.82e-255	1.67463	0.425	0.155	5.09e-251	Macrophage_2	DDX60L
CD52	4.63e-255	1.42731	0.628	0.339	8.37e-251	Macrophage_2	CD52
UHMK1	2.85e-253	0.924813	0.83	0.73	5.15e-249	Macrophage_2	UHMK1
KLHDC8B	1.95e-252	1.57638	0.583	0.305	3.53e-248	Macrophage_2	KLHDC8B
ALDOC	4.07e-252	1.90766	0.37	0.124	7.36e-248	Macrophage_2	ALDOC
TCIRG1	8.59e-252	1.62845	0.521	0.241	1.55e-247	Macrophage_2	TCIRG1
SMPD1	5.95e-251	1.58789	0.602	0.335	1.08e-246	Macrophage_2	SMPD1
FCGR2A	2.19e-250	1.81542	0.386	0.131	3.96e-246	Macrophage_2	FCGR2A
PSMB10	7.76e-249	1.245	0.718	0.517	1.4e-244	Macrophage_2	PSMB10
BMP7	3.45e-248	2.08784	0.25	0.062	6.24e-244	Macrophage_2	BMP7
RENBP	6.9e-248	1.73948	0.407	0.146	1.25e-243	Macrophage_2	RENBP
TMEM176B	1.02e-247	1.32299	0.699	0.471	1.85e-243	Macrophage_2	TMEM176B
QPCT	3.27e-247	1.8368	0.294	0.083	5.91e-243	Macrophage_2	QPCT
TNFSF13	3.46e-247	1.08961	0.768	0.62	6.26e-243	Macrophage_2	TNFSF13
LOXL2	3.65e-247	1.78053	0.446	0.177	6.6e-243	Macrophage_2	LOXL2
MITF	6.48e-242	1.51191	0.556	0.273	1.17e-237	Macrophage_2	MITF
TUT7	1.87e-241	0.913382	0.821	0.735	3.38e-237	Macrophage_2	TUT7
PFKFB4	4.72e-240	1.84338	0.369	0.126	8.53e-236	Macrophage_2	PFKFB4
COCH	1.78e-239	1.92024	0.323	0.1	3.22e-235	Macrophage_2	COCH
IGKC	8.77e-239	0.610745	0.935	0.693	1.59e-234	Macrophage_2	IGKC
TMEM251	1.32e-236	1.73656	0.324	0.099	2.39e-232	Macrophage_2	TMEM251
LYN	3.27e-236	1.11418	0.752	0.555	5.91e-232	Macrophage_2	LYN
SLAMF1	8.54e-236	1.63725	0.435	0.169	1.54e-231	Macrophage_2	SLAMF1
SLC16A3	2.42e-235	1.81372	0.358	0.119	4.38e-231	Macrophage_2	SLC16A3
SLC31A2	3.46e-234	1.65031	0.388	0.137	6.25e-230	Macrophage_2	SLC31A2
JUNB	6.21e-234	0.736509	0.913	0.906	1.12e-229	Macrophage_2	JUNB
ATP6V0C	6.32e-234	1.24275	0.706	0.479	1.14e-229	Macrophage_2	ATP6V0C
RELB	1.59e-233	1.74709	0.417	0.158	2.88e-229	Macrophage_2	RELB
ABHD12	2.06e-233	1.37529	0.638	0.376	3.73e-229	Macrophage_2	ABHD12
RARRES1	3.14e-232	1.57699	0.352	0.116	5.67e-228	Macrophage_2	RARRES1
PTGER4	1.89e-230	1.50164	0.528	0.249	3.42e-226	Macrophage_2	PTGER4
FCGR3A	6.62e-230	1.48127	0.556	0.268	1.2e-225	Macrophage_2	FCGR3A
GRB2	1.09e-228	1.05648	0.748	0.58	1.97e-224	Macrophage_2	GRB2
EIF4A1	4.1e-227	1.09145	0.746	0.566	7.41e-223	Macrophage_2	EIF4A1
TFCP2L1	1.22e-226	1.62945	0.502	0.234	2.21e-222	Macrophage_2	TFCP2L1
LAP3	9.77e-226	1.45809	0.536	0.264	1.77e-221	Macrophage_2	LAP3
HHIPL1	6.49e-225	1.63176	0.333	0.108	1.17e-220	Macrophage_2	HHIPL1
CYBA	9.09e-225	1.66473	0.352	0.118	1.64e-220	Macrophage_2	CYBA
ARPC1B	3.53e-221	0.859692	0.81	0.73	6.38e-217	Macrophage_2	ARPC1B
ZNRF2	7.76e-221	1.29691	0.67	0.435	1.4e-216	Macrophage_2	ZNRF2
KBTBD8	1.14e-220	1.63057	0.337	0.11	2.06e-216	Macrophage_2	KBTBD8
PSMB8	1.45e-220	1.01132	0.771	0.639	2.62e-216	Macrophage_2	PSMB8
MAN2B1	1.59e-220	1.43309	0.558	0.298	2.87e-216	Macrophage_2	MAN2B1
CR1	5.8e-219	1.67077	0.325	0.105	1.05e-214	Macrophage_2	CR1
METTL1	5.03e-217	1.62712	0.359	0.126	9.1e-213	Macrophage_2	METTL1
WAS	2.36e-216	1.50691	0.499	0.231	4.27e-212	Macrophage_2	WAS
NBN	2.56e-216	1.51144	0.582	0.318	4.62e-212	Macrophage_2	NBN
TMED8	2.9e-215	1.52363	0.511	0.248	5.24e-211	Macrophage_2	TMED8
BRI3	8.86e-215	1.00212	0.778	0.656	1.6e-210	Macrophage_2	BRI3
SELENOW	2.84e-213	0.682458	0.908	0.893	5.14e-209	Macrophage_2	SELENOW
ZFYVE16	4.61e-213	1.42002	0.582	0.329	8.33e-209	Macrophage_2	ZFYVE16
RAB5IF	5.36e-213	1.26052	0.66	0.441	9.69e-209	Macrophage_2	RAB5IF
MYOF	5.4e-212	1.13652	0.713	0.542	9.76e-208	Macrophage_2	MYOF
ITGB7	5.88e-212	1.71845	0.377	0.139	1.06e-207	Macrophage_2	ITGB7
GPRC5B	1.55e-211	1.2827	0.614	0.358	2.81e-207	Macrophage_2	GPRC5B
FMNL2	1.59e-211	1.42298	0.561	0.3	2.87e-207	Macrophage_2	FMNL2
MPP1	1.01e-210	1.36845	0.583	0.329	1.83e-206	Macrophage_2	MPP1
CYTIP	1.41e-208	1.22334	0.643	0.389	2.55e-204	Macrophage_2	CYTIP
CKB	5.32e-208	1.86538	0.509	0.259	9.61e-204	Macrophage_2	CKB
KCNE3	9.96e-207	1.65228	0.362	0.131	1.8e-202	Macrophage_2	KCNE3
TNFAIP3	1.56e-206	1.67056	0.494	0.23	2.82e-202	Macrophage_2	TNFAIP3
SLC3A2	4.24e-206	1.3445	0.673	0.482	7.67e-202	Macrophage_2	SLC3A2
TSKU	1.36e-205	1.51648	0.469	0.213	2.46e-201	Macrophage_2	TSKU
VMP1	2.17e-205	1.09853	0.724	0.576	3.92e-201	Macrophage_2	VMP1
FAM20C	4.88e-205	1.33869	0.603	0.359	8.83e-201	Macrophage_2	FAM20C
BTG1	2.02e-204	0.65096	0.91	0.888	3.65e-200	Macrophage_2	BTG1
GBE1	2.18e-204	1.56786	0.423	0.17	3.95e-200	Macrophage_2	GBE1
SNX20	9.42e-204	1.74059	0.279	0.084	1.7e-199	Macrophage_2	SNX20
SNX9	9.38e-203	1.50827	0.539	0.276	1.7e-198	Macrophage_2	SNX9
DOCK2	7.41e-201	1.20021	0.646	0.405	1.34e-196	Macrophage_2	DOCK2
SDC2	2.62e-200	1.29225	0.657	0.406	4.73e-196	Macrophage_2	SDC2
PYCARD	4.17e-200	1.5531	0.316	0.104	7.54e-196	Macrophage_2	PYCARD
FDX1	1.17e-199	1.55894	0.328	0.112	2.11e-195	Macrophage_2	FDX1
IL10RB	3.41e-199	1.16219	0.68	0.47	6.16e-195	Macrophage_2	IL10RB
PLEKHO1	2.58e-198	0.773173	0.826	0.789	4.66e-194	Macrophage_2	PLEKHO1
PSME1	1.23e-196	0.659693	0.87	0.852	2.22e-192	Macrophage_2	PSME1
NHLRC3	1.31e-196	1.39038	0.536	0.279	2.37e-192	Macrophage_2	NHLRC3
TREML1	1.43e-195	1.54328	0.311	0.103	2.58e-191	Macrophage_2	TREML1
C1QC	2.76e-195	1.30298	0.597	0.334	4.99e-191	Macrophage_2	C1QC
TRAF1	3.85e-195	1.62216	0.313	0.105	6.96e-191	Macrophage_2	TRAF1
MPZL1	4.2e-195	1.49631	0.469	0.219	7.6e-191	Macrophage_2	MPZL1
GLA	2.45e-194	1.58939	0.327	0.113	4.42e-190	Macrophage_2	GLA
PSTPIP2	9.14e-194	1.5095	0.425	0.181	1.65e-189	Macrophage_2	PSTPIP2
MPC2	1.82e-193	1.26421	0.605	0.356	3.3e-189	Macrophage_2	MPC2
SLC1A5	3.51e-193	1.59757	0.429	0.192	6.35e-189	Macrophage_2	SLC1A5
NPC1	9.14e-193	1.14741	0.686	0.502	1.65e-188	Macrophage_2	NPC1
FAP	1.46e-192	1.59176	0.294	0.096	2.64e-188	Macrophage_2	FAP
SH3BGRL	2.47e-192	0.967183	0.757	0.639	4.48e-188	Macrophage_2	SH3BGRL
TMEM150B	3.28e-192	1.58442	0.266	0.08	5.93e-188	Macrophage_2	TMEM150B
MIF	9.43e-192	1.19475	0.776	0.616	1.7e-187	Macrophage_2	MIF
HTR7	1.09e-191	1.60897	0.32	0.11	1.98e-187	Macrophage_2	HTR7
DDIT4	2.5e-191	1.16496	0.735	0.544	4.52e-187	Macrophage_2	DDIT4
LY86	7.51e-191	1.45243	0.404	0.163	1.36e-186	Macrophage_2	LY86
MSR1	8.33e-191	1.60546	0.405	0.167	1.51e-186	Macrophage_2	MSR1
CA9	1.68e-190	1.54708	0.359	0.134	3.04e-186	Macrophage_2	CA9
GBP6	4.73e-190	1.64479	0.393	0.161	8.56e-186	Macrophage_2	GBP6
CD48	1.44e-189	1.61029	0.328	0.116	2.6e-185	Macrophage_2	CD48
HIST1H1B	1.6e-189	1.2295	0.511	0.245	2.9e-185	Macrophage_2	HIST1H1B
SPIB	3.37e-189	1.56116	0.275	0.086	6.1e-185	Macrophage_2	SPIB
CISH	8.33e-189	1.49608	0.523	0.281	1.51e-184	Macrophage_2	CISH
TSPAN3	7.36e-188	1.03449	0.736	0.597	1.33e-183	Macrophage_2	TSPAN3
TNFAIP8L2	1.19e-187	1.57478	0.306	0.103	2.14e-183	Macrophage_2	TNFAIP8L2
B2M	1.26e-186	1.00379	0.741	0.588	2.29e-182	Macrophage_2	B2M
CAMP	1.53e-186	1.40987	0.423	0.181	2.77e-182	Macrophage_2	CAMP
AK4	4.05e-186	1.71472	0.384	0.156	7.32e-182	Macrophage_2	AK4
CD40LG	1.11e-185	1.63556	0.311	0.107	2.01e-181	Macrophage_2	CD40LG
CYTH1	1.39e-185	1.20737	0.626	0.407	2.51e-181	Macrophage_2	CYTH1
CD84	2.72e-185	1.6738	0.277	0.088	4.92e-181	Macrophage_2	CD84
CD63	2.77e-185	1.34316	0.521	0.267	5.01e-181	Macrophage_2	CD63
ATP6V0D1	6.96e-185	0.985258	0.735	0.598	1.26e-180	Macrophage_2	ATP6V0D1
ATP6V1G1	7.07e-185	1.40221	0.506	0.257	1.28e-180	Macrophage_2	ATP6V1G1
DRAM2	1.24e-184	1.18697	0.617	0.368	2.25e-180	Macrophage_2	DRAM2
LILRA4	4.87e-184	1.39839	0.459	0.211	8.81e-180	Macrophage_2	LILRA4
ARL11	7.13e-184	1.48161	0.396	0.162	1.29e-179	Macrophage_2	ARL11
FYB1	9.33e-184	1.32545	0.451	0.201	1.69e-179	Macrophage_2	FYB1
DPYD	1.05e-183	0.865396	0.774	0.674	1.9e-179	Macrophage_2	DPYD
ARPC2	1.55e-183	0.858669	0.789	0.687	2.8e-179	Macrophage_2	ARPC2
C2	7.99e-183	1.06975	0.656	0.415	1.44e-178	Macrophage_2	C2
ZNF267	1.47e-182	1.65869	0.305	0.105	2.67e-178	Macrophage_2	ZNF267
NCOA4	1.83e-182	1.62019	0.306	0.105	3.31e-178	Macrophage_2	NCOA4
SBNO2	2.08e-182	1.12883	0.671	0.465	3.76e-178	Macrophage_2	SBNO2
ANXA11	1.27e-181	0.621702	0.898	0.908	2.3e-177	Macrophage_2	ANXA11
STAC3	3.23e-181	1.263	0.479	0.231	5.84e-177	Macrophage_2	STAC3
TRAC	9.11e-181	1.03783	0.645	0.386	1.65e-176	Macrophage_2	TRAC
PPIF	1.71e-179	1.63747	0.324	0.118	3.09e-175	Macrophage_2	PPIF
MAPKAPK3	4.46e-179	1.22686	0.621	0.416	8.07e-175	Macrophage_2	MAPKAPK3
MMP25	5.4e-179	1.48756	0.313	0.109	9.77e-175	Macrophage_2	MMP25
SQSTM1	3.28e-176	0.875054	0.788	0.697	5.93e-172	Macrophage_2	SQSTM1
SLC29A3	6.87e-176	1.33349	0.466	0.221	1.24e-171	Macrophage_2	SLC29A3
CD40	8.04e-176	1.23934	0.578	0.335	1.45e-171	Macrophage_2	CD40
MYO1G	1.92e-175	1.1441	0.67	0.459	3.47e-171	Macrophage_2	MYO1G
ZCCHC2	3.73e-175	1.542	0.32	0.115	6.75e-171	Macrophage_2	ZCCHC2
TNFAIP8	7.72e-174	1.3472	0.48	0.231	1.4e-169	Macrophage_2	TNFAIP8
C1orf162	2.71e-173	1.54468	0.291	0.099	4.9e-169	Macrophage_2	C1orf162
S100A11	8.64e-172	1.03486	0.707	0.518	1.56e-167	Macrophage_2	S100A11
COL7A1	3.41e-171	1.62222	0.298	0.108	6.17e-167	Macrophage_2	COL7A1
GPAT3	3.55e-171	1.54685	0.356	0.14	6.42e-167	Macrophage_2	GPAT3
EIF4EBP1	6.69e-171	1.31078	0.531	0.293	1.21e-166	Macrophage_2	EIF4EBP1
IL1RAP	4.39e-169	1.47136	0.461	0.224	7.95e-165	Macrophage_2	IL1RAP
PICALM	5.84e-169	0.76733	0.816	0.766	1.06e-164	Macrophage_2	PICALM
B4GALT1	1.27e-168	0.994964	0.7	0.542	2.29e-164	Macrophage_2	B4GALT1
BID	2.82e-168	1.48672	0.329	0.123	5.11e-164	Macrophage_2	BID
KIAA0930	8.84e-168	1.22336	0.588	0.353	1.6e-163	Macrophage_2	KIAA0930
MAP4K1	1.56e-167	1.12832	0.589	0.349	2.82e-163	Macrophage_2	MAP4K1
KCNAB2	2.33e-167	1.21205	0.539	0.287	4.22e-163	Macrophage_2	KCNAB2
EGR3	2.98e-167	1.60282	0.313	0.115	5.39e-163	Macrophage_2	EGR3
BCL3	4.08e-167	1.02985	0.688	0.498	7.37e-163	Macrophage_2	BCL3
ARHGAP30	5.95e-167	1.12075	0.622	0.406	1.08e-162	Macrophage_2	ARHGAP30
TYROBP	7.77e-166	1.31109	0.447	0.208	1.4e-161	Macrophage_2	TYROBP
CLCN7	1.75e-165	1.18454	0.619	0.429	3.17e-161	Macrophage_2	CLCN7
PARP12	5.3e-165	1.36153	0.469	0.232	9.58e-161	Macrophage_2	PARP12
SLC23A2	3.5e-163	1.34057	0.471	0.238	6.34e-159	Macrophage_2	SLC23A2
ACO1	5.38e-163	1.25058	0.497	0.257	9.72e-159	Macrophage_2	ACO1
PI4K2A	1.02e-162	1.3028	0.468	0.23	1.84e-158	Macrophage_2	PI4K2A
ASF1B	3.53e-162	1.32279	0.434	0.198	6.38e-158	Macrophage_2	ASF1B
DOCK10	3.6e-162	1.21145	0.51	0.266	6.51e-158	Macrophage_2	DOCK10
PLEKHO2	8.4e-162	1.32538	0.439	0.206	1.52e-157	Macrophage_2	PLEKHO2
EHBP1L1	6.92e-161	0.97746	0.7	0.568	1.25e-156	Macrophage_2	EHBP1L1
JCHAIN	1.45e-159	0.630616	0.816	0.585	2.62e-155	Macrophage_2	JCHAIN
UBE2L6	6.46e-159	1.09045	0.637	0.43	1.17e-154	Macrophage_2	UBE2L6
RNASE6	1e-158	1.39439	0.465	0.229	1.81e-154	Macrophage_2	RNASE6
SLC31A1	8.18e-158	1.32306	0.41	0.185	1.48e-153	Macrophage_2	SLC31A1
LTA4H	9.39e-158	0.651021	0.845	0.819	1.7e-153	Macrophage_2	LTA4H
CMIP	2.89e-157	0.822502	0.77	0.68	5.23e-153	Macrophage_2	CMIP
CD38	6.57e-157	1.2938	0.497	0.266	1.19e-152	Macrophage_2	CD38
TMEM51	7.25e-157	1.36581	0.406	0.181	1.31e-152	Macrophage_2	TMEM51
OSGIN2	1.37e-156	1.37414	0.436	0.205	2.48e-152	Macrophage_2	OSGIN2
CD28	7.92e-156	1.48735	0.316	0.119	1.43e-151	Macrophage_2	CD28
IER3	1.37e-155	1.45147	0.456	0.225	2.48e-151	Macrophage_2	IER3
MAFB	2.77e-154	0.946759	0.688	0.512	5e-150	Macrophage_2	MAFB
CNPY3	2.44e-153	0.985509	0.66	0.48	4.42e-149	Macrophage_2	CNPY3
G0S2	2.75e-152	1.39622	0.667	0.477	4.96e-148	Macrophage_2	G0S2
PHLDA2	4.35e-152	1.4958	0.287	0.104	7.87e-148	Macrophage_2	PHLDA2
SFRP2	5.94e-151	0.824364	0.338	0.137	1.07e-146	Macrophage_2	SFRP2
TRAF3	7.68e-151	1.47993	0.291	0.107	1.39e-146	Macrophage_2	TRAF3
MCOLN2	1.1e-149	1.36589	0.369	0.159	1.99e-145	Macrophage_2	MCOLN2
CD300LF	4.81e-149	1.34306	0.322	0.127	8.69e-145	Macrophage_2	CD300LF
PARVB	6.45e-149	1.2316	0.536	0.325	1.17e-144	Macrophage_2	PARVB
FUCA1	6.73e-149	0.734017	0.792	0.727	1.22e-144	Macrophage_2	FUCA1
ATP6V0A1	6.95e-149	1.06851	0.628	0.448	1.26e-144	Macrophage_2	ATP6V0A1
CD6	6.95e-149	1.27354	0.421	0.194	1.26e-144	Macrophage_2	CD6
C1QTNF1	7.79e-149	0.993398	0.577	0.338	1.41e-144	Macrophage_2	C1QTNF1
PLA2G4C	1.64e-148	1.1294	0.595	0.395	2.96e-144	Macrophage_2	PLA2G4C
TRPV2	1.81e-148	1.43286	0.296	0.11	3.28e-144	Macrophage_2	TRPV2
SLC47A1	3.56e-148	1.38313	0.259	0.09	6.44e-144	Macrophage_2	SLC47A1
VASP	4e-148	0.694096	0.816	0.77	7.24e-144	Macrophage_2	VASP
SAP30	1.77e-147	1.40123	0.429	0.202	3.21e-143	Macrophage_2	SAP30
HMGN3	4.34e-147	1.12902	0.614	0.423	7.86e-143	Macrophage_2	HMGN3
CHST11	4.79e-147	0.88222	0.723	0.594	8.66e-143	Macrophage_2	CHST11
SLC38A6	1.27e-146	1.30396	0.433	0.212	2.3e-142	Macrophage_2	SLC38A6
BAZ1A	3.4e-146	1.15478	0.562	0.333	6.16e-142	Macrophage_2	BAZ1A
ZC3H12A	2.06e-145	1.29069	0.408	0.189	3.73e-141	Macrophage_2	ZC3H12A
GPX4	3.56e-145	0.530537	0.871	0.884	6.43e-141	Macrophage_2	GPX4
GCH1	1.17e-144	1.34425	0.375	0.165	2.12e-140	Macrophage_2	GCH1
PLCG2	7.48e-144	1.17538	0.484	0.256	1.35e-139	Macrophage_2	PLCG2
FXYD5	9.85e-144	0.711407	0.788	0.709	1.78e-139	Macrophage_2	FXYD5
NLRP3	1.3e-143	1.36181	0.311	0.121	2.35e-139	Macrophage_2	NLRP3
ATP23	1.35e-142	1.2229	0.553	0.328	2.45e-138	Macrophage_2	ATP23
PPM1M	4.61e-142	1.23359	0.407	0.188	8.33e-138	Macrophage_2	PPM1M
ASS1	1.59e-140	1.45402	0.339	0.142	2.87e-136	Macrophage_2	ASS1
NFKB2	1.62e-140	0.841163	0.731	0.616	2.93e-136	Macrophage_2	NFKB2
PTPN6	1.92e-140	1.07848	0.533	0.306	3.46e-136	Macrophage_2	PTPN6
FMN1	2.56e-140	1.39993	0.299	0.115	4.64e-136	Macrophage_2	FMN1
HEXB	1.55e-139	0.832619	0.729	0.631	2.81e-135	Macrophage_2	HEXB
ARID5A	1.19e-138	1.13403	0.467	0.245	2.15e-134	Macrophage_2	ARID5A
AKAP5	2.25e-138	1.37494	0.302	0.118	4.07e-134	Macrophage_2	AKAP5
SLC43A2	9.62e-138	1.09964	0.563	0.34	1.74e-133	Macrophage_2	SLC43A2
ITGB3	1.81e-137	1.24776	0.331	0.14	3.27e-133	Macrophage_2	ITGB3
ACP2	3.34e-137	1.16707	0.495	0.271	6.05e-133	Macrophage_2	ACP2
IKBKE	3.87e-137	1.36186	0.279	0.104	7e-133	Macrophage_2	IKBKE
TOR3A	5.04e-137	1.22864	0.502	0.289	9.11e-133	Macrophage_2	TOR3A
SEMA4D	5.31e-137	1.25001	0.429	0.214	9.6e-133	Macrophage_2	SEMA4D
YBX1	8.9e-137	0.505249	0.888	0.897	1.61e-132	Macrophage_2	YBX1
RNF13	1.01e-136	1.12729	0.539	0.317	1.82e-132	Macrophage_2	RNF13
ARPC5	5.88e-136	0.764801	0.741	0.625	1.06e-131	Macrophage_2	ARPC5
FMNL1	1.34e-135	0.921788	0.666	0.487	2.42e-131	Macrophage_2	FMNL1
DNASE1L1	1.5e-135	1.26755	0.314	0.127	2.71e-131	Macrophage_2	DNASE1L1
MANBA	1.03e-134	1.09791	0.539	0.323	1.87e-130	Macrophage_2	MANBA
ARPC4	1.17e-134	0.811969	0.725	0.599	2.11e-130	Macrophage_2	ARPC4
MOB1A	2.75e-134	1.06613	0.592	0.385	4.97e-130	Macrophage_2	MOB1A
STK10	3.39e-134	0.963847	0.652	0.475	6.12e-130	Macrophage_2	STK10
PLSCR1	3.91e-134	1.26159	0.476	0.256	7.07e-130	Macrophage_2	PLSCR1
ASAH1	5.37e-132	0.871608	0.735	0.627	9.71e-128	Macrophage_2	ASAH1
ATP6V1C1	2.59e-130	1.08064	0.558	0.345	4.68e-126	Macrophage_2	ATP6V1C1
ARRDC4	4.78e-130	1.37216	0.275	0.105	8.64e-126	Macrophage_2	ARRDC4
RELT	3.31e-129	1.27069	0.354	0.158	5.99e-125	Macrophage_2	RELT
RNF114	8.99e-129	0.861023	0.692	0.544	1.63e-124	Macrophage_2	RNF114
CLMN	1.08e-128	1.19051	0.271	0.103	1.96e-124	Macrophage_2	CLMN
IL15RA	1.87e-128	1.30484	0.28	0.107	3.38e-124	Macrophage_2	IL15RA
TTLL12	4.28e-128	1.22698	0.342	0.148	7.74e-124	Macrophage_2	TTLL12
M6PR	8.93e-128	0.767273	0.734	0.635	1.62e-123	Macrophage_2	M6PR
ADM	5.7e-127	1.44689	0.464	0.252	1.03e-122	Macrophage_2	ADM
MCM4	6.92e-127	1.20721	0.359	0.16	1.25e-122	Macrophage_2	MCM4
ARHGEF10L	2.5e-126	1.0563	0.456	0.242	4.53e-122	Macrophage_2	ARHGEF10L
CLIC1	3.02e-126	0.77927	0.728	0.616	5.47e-122	Macrophage_2	CLIC1
SLC7A1	5.22e-126	1.33647	0.301	0.125	9.44e-122	Macrophage_2	SLC7A1
IDH2	7.09e-126	0.701266	0.768	0.665	1.28e-121	Macrophage_2	IDH2
CLEC7A	2.17e-125	1.15446	0.408	0.201	3.92e-121	Macrophage_2	CLEC7A
AKR1B1	4.97e-125	1.1019	0.518	0.304	8.98e-121	Macrophage_2	AKR1B1
RAB13	2.28e-124	0.878507	0.696	0.543	4.12e-120	Macrophage_2	RAB13
TMEM138	8.11e-124	1.22027	0.358	0.161	1.47e-119	Macrophage_2	TMEM138
SOCS3	8.48e-124	0.745944	0.767	0.647	1.53e-119	Macrophage_2	SOCS3
RAC2	1.18e-123	0.916376	0.636	0.438	2.13e-119	Macrophage_2	RAC2
PLAUR	1.72e-123	1.28737	0.335	0.147	3.11e-119	Macrophage_2	PLAUR
CD3D	3.74e-123	1.23742	0.307	0.128	6.76e-119	Macrophage_2	CD3D
TNFRSF21	1.64e-122	0.885767	0.646	0.471	2.96e-118	Macrophage_2	TNFRSF21
IL4R	9.03e-122	1.17091	0.372	0.172	1.63e-117	Macrophage_2	IL4R
RP2	8.98e-121	1.00673	0.577	0.383	1.62e-116	Macrophage_2	RP2
PROS1	1.4e-120	1.31405	0.261	0.1	2.53e-116	Macrophage_2	PROS1
PAPSS1	1.88e-120	1.01288	0.561	0.358	3.4e-116	Macrophage_2	PAPSS1
GNPDA1	2.1e-120	1.44418	0.25	0.094	3.79e-116	Macrophage_2	GNPDA1
LXN	3.42e-120	1.09176	0.378	0.18	6.19e-116	Macrophage_2	LXN
ATOX1	4.94e-120	1.01748	0.529	0.328	8.93e-116	Macrophage_2	ATOX1
H2AFY	1.32e-119	1.13766	0.387	0.187	2.39e-115	Macrophage_2	H2AFY
CDKN1A	6.15e-119	1.0945	0.43	0.221	1.11e-114	Macrophage_2	CDKN1A
MYO1E	3.48e-118	0.955873	0.627	0.453	6.29e-114	Macrophage_2	MYO1E
CASP4	7.71e-118	1.31547	0.276	0.11	1.39e-113	Macrophage_2	CASP4
NFKBIB	2.95e-117	1.25752	0.343	0.157	5.33e-113	Macrophage_2	NFKBIB
SLC9A7	3.33e-117	1.24547	0.288	0.118	6.02e-113	Macrophage_2	SLC9A7
CSGALNACT2	4.13e-117	1.00074	0.606	0.41	7.46e-113	Macrophage_2	CSGALNACT2
CFL1	9.99e-117	0.446546	0.872	0.881	1.81e-112	Macrophage_2	CFL1
SLC35E3	1.31e-116	1.18659	0.376	0.18	2.37e-112	Macrophage_2	SLC35E3
SH3BP2	1.56e-116	1.09345	0.465	0.257	2.82e-112	Macrophage_2	SH3BP2
TM6SF1	2.79e-116	1.04487	0.521	0.321	5.05e-112	Macrophage_2	TM6SF1
GMIP	3.33e-116	1.1808	0.364	0.17	6.02e-112	Macrophage_2	GMIP
GLTP	7.68e-116	1.11794	0.398	0.197	1.39e-111	Macrophage_2	GLTP
SH3PXD2B	1.16e-115	1.2393	0.371	0.181	2.09e-111	Macrophage_2	SH3PXD2B
TRBC2	4.85e-115	0.786552	0.667	0.467	8.77e-111	Macrophage_2	TRBC2
AGAP2	1.46e-114	1.36418	0.288	0.121	2.64e-110	Macrophage_2	AGAP2
CYTH4	2.71e-114	1.13856	0.381	0.184	4.91e-110	Macrophage_2	CYTH4
UCHL3	1.54e-113	1.15456	0.358	0.168	2.79e-109	Macrophage_2	UCHL3
SYT11	1.92e-113	1.08915	0.445	0.235	3.47e-109	Macrophage_2	SYT11
OSTF1	3.9e-113	0.763559	0.741	0.625	7.05e-109	Macrophage_2	OSTF1
RUNX1	6.36e-113	0.838771	0.655	0.483	1.15e-108	Macrophage_2	RUNX1
UBE2Z	1.25e-112	0.899667	0.603	0.42	2.26e-108	Macrophage_2	UBE2Z
SESN2	1.58e-112	1.30748	0.272	0.112	2.85e-108	Macrophage_2	SESN2
EED	3.88e-112	0.992498	0.552	0.355	7.02e-108	Macrophage_2	EED
CORO1A	6.64e-112	0.617829	0.776	0.643	1.2e-107	Macrophage_2	CORO1A
BTK	6.87e-112	1.06839	0.394	0.194	1.24e-107	Macrophage_2	BTK
RAPGEF1	3.31e-111	0.581611	0.799	0.758	5.99e-107	Macrophage_2	RAPGEF1
CSF1	2.27e-110	0.853592	0.673	0.534	4.1e-106	Macrophage_2	CSF1
PFDN2	8.33e-110	0.734262	0.719	0.618	1.51e-105	Macrophage_2	PFDN2
GYS1	2.67e-109	1.13415	0.381	0.187	4.82e-105	Macrophage_2	GYS1
MTCH2	3.49e-109	1.10926	0.312	0.137	6.31e-105	Macrophage_2	MTCH2
THEMIS2	1.23e-108	0.970802	0.463	0.255	2.23e-104	Macrophage_2	THEMIS2
SAT1	1.36e-108	0.436341	0.911	0.916	2.45e-104	Macrophage_2	SAT1
PANX1	2.25e-108	1.10457	0.392	0.196	4.07e-104	Macrophage_2	PANX1
GRINA	8.05e-108	0.995386	0.532	0.341	1.46e-103	Macrophage_2	GRINA
CORO2A	9.65e-108	1.19548	0.382	0.191	1.74e-103	Macrophage_2	CORO2A
CLUH	3.9e-107	1.07339	0.424	0.23	7.05e-103	Macrophage_2	CLUH
CLCN4	5.71e-107	1.2944	0.259	0.105	1.03e-102	Macrophage_2	CLCN4
ADAMTS5	6.2e-107	1.36705	0.252	0.101	1.12e-102	Macrophage_2	ADAMTS5
CORO1C	7.78e-107	0.52063	0.822	0.813	1.41e-102	Macrophage_2	CORO1C
NADK	8.49e-107	0.963757	0.557	0.376	1.54e-102	Macrophage_2	NADK
LGMN	1.02e-106	0.773951	0.701	0.567	1.85e-102	Macrophage_2	LGMN
LAT	2.96e-106	0.978621	0.483	0.279	5.35e-102	Macrophage_2	LAT
TIFA	3.63e-106	1.17365	0.362	0.176	6.56e-102	Macrophage_2	TIFA
MGAT1	3.87e-106	0.855883	0.624	0.457	6.99e-102	Macrophage_2	MGAT1
SOAT1	8.52e-106	1.01238	0.489	0.3	1.54e-101	Macrophage_2	SOAT1
PTK2B	1.17e-105	1.07306	0.448	0.245	2.11e-101	Macrophage_2	PTK2B
CLEC12A	2.32e-105	1.24895	0.317	0.144	4.2e-101	Macrophage_2	CLEC12A
PAQR8	5.07e-105	1.1748	0.274	0.115	9.18e-101	Macrophage_2	PAQR8
EMP3	8.19e-105	0.846267	0.662	0.499	1.48e-100	Macrophage_2	EMP3
DUSP10	1.81e-104	1.01467	0.395	0.2	3.27e-100	Macrophage_2	DUSP10
GK5	3.14e-104	1.11923	0.391	0.2	5.67e-100	Macrophage_2	GK5
GSAP	9.04e-104	0.982469	0.455	0.256	1.63e-99	Macrophage_2	GSAP
MCM2	2.63e-103	1.23058	0.267	0.111	4.76e-99	Macrophage_2	MCM2
S100A10	3.08e-103	0.3898	0.928	0.937	5.58e-99	Macrophage_2	S100A10
ZDHHC18	4.76e-103	1.02369	0.42	0.225	8.6e-99	Macrophage_2	ZDHHC18
ABI1	5.99e-103	0.810639	0.635	0.462	1.08e-98	Macrophage_2	ABI1
MYC	8.33e-103	0.974252	0.484	0.274	1.51e-98	Macrophage_2	MYC
GLIPR1	4.02e-102	0.975687	0.432	0.232	7.27e-98	Macrophage_2	GLIPR1
SLC6A6	1.19e-101	0.789822	0.662	0.523	2.15e-97	Macrophage_2	SLC6A6
TRIM47	2.66e-101	1.07207	0.426	0.231	4.81e-97	Macrophage_2	TRIM47
UQCRC1	5.31e-101	0.689749	0.746	0.686	9.6e-97	Macrophage_2	UQCRC1
SEPHS2	7.03e-101	1.12252	0.362	0.178	1.27e-96	Macrophage_2	SEPHS2
SERPINB1	1.32e-100	1.03191	0.367	0.183	2.39e-96	Macrophage_2	SERPINB1
GIMAP7	1.74e-100	0.82054	0.627	0.452	3.14e-96	Macrophage_2	GIMAP7
TSFM	3.45e-100	1.00068	0.371	0.185	6.24e-96	Macrophage_2	TSFM
ATP5F1B	5.61e-100	0.597635	0.775	0.736	1.01e-95	Macrophage_2	ATP5F1B
PIK3CB	1.33e-99	1.05176	0.538	0.337	2.41e-95	Macrophage_2	PIK3CB
CD3E	2.09e-99	1.06343	0.388	0.198	3.78e-95	Macrophage_2	CD3E
TMSB10	4.2e-99	0.835092	0.662	0.542	7.6e-95	Macrophage_2	TMSB10
P2RX4	5.98e-99	1.01903	0.423	0.226	1.08e-94	Macrophage_2	P2RX4
RBM47	9.39e-99	0.947998	0.431	0.235	1.7e-94	Macrophage_2	RBM47
PDK1	2.19e-98	1.03328	0.443	0.244	3.97e-94	Macrophage_2	PDK1
BATF3	2.26e-98	1.05045	0.346	0.167	4.09e-94	Macrophage_2	BATF3
ANXA4	4.67e-98	0.766906	0.672	0.554	8.45e-94	Macrophage_2	ANXA4
RIOK3	5.3e-98	1.04101	0.45	0.253	9.59e-94	Macrophage_2	RIOK3
HMOX2	7.5e-98	0.791079	0.639	0.482	1.36e-93	Macrophage_2	HMOX2
C1QA	1.96e-97	1.22262	0.28	0.125	3.54e-93	Macrophage_2	C1QA
NLN	2.4e-97	1.11188	0.306	0.139	4.33e-93	Macrophage_2	NLN
STK17B	3.28e-97	0.750244	0.661	0.492	5.94e-93	Macrophage_2	STK17B
PEA15	4.64e-97	0.576189	0.793	0.774	8.39e-93	Macrophage_2	PEA15
METRNL	5.13e-97	0.678388	0.722	0.627	9.27e-93	Macrophage_2	METRNL
RHOH	5.39e-97	1.07601	0.368	0.185	9.75e-93	Macrophage_2	RHOH
CIITA	1.63e-96	0.825177	0.602	0.441	2.95e-92	Macrophage_2	CIITA
CIAO2A	3.18e-96	0.943353	0.553	0.364	5.75e-92	Macrophage_2	CIAO2A
PLXNA1	5.1e-96	0.97494	0.379	0.193	9.22e-92	Macrophage_2	PLXNA1
SMS	6.41e-96	1.04211	0.477	0.286	1.16e-91	Macrophage_2	SMS
TEX2	8.6e-96	0.775991	0.658	0.524	1.55e-91	Macrophage_2	TEX2
HK1	1.06e-95	0.903125	0.549	0.364	1.92e-91	Macrophage_2	HK1
RAB11FIP5	1.6e-95	1.03508	0.324	0.153	2.9e-91	Macrophage_2	RAB11FIP5
CSK	2.81e-95	0.709237	0.694	0.562	5.07e-91	Macrophage_2	CSK
OSBPL11	2.9e-95	0.746333	0.65	0.498	5.24e-91	Macrophage_2	OSBPL11
C3	4.66e-95	0.303154	0.904	0.886	8.43e-91	Macrophage_2	C3
PSMA7	5.01e-95	0.797265	0.646	0.524	9.06e-91	Macrophage_2	PSMA7
ALDH9A1	2.18e-94	0.830319	0.618	0.468	3.95e-90	Macrophage_2	ALDH9A1
TSPO	2.92e-94	0.829681	0.618	0.468	5.27e-90	Macrophage_2	TSPO
NMI	6.72e-94	0.940351	0.489	0.293	1.22e-89	Macrophage_2	NMI
MPV17	1.29e-93	0.903969	0.572	0.385	2.33e-89	Macrophage_2	MPV17
GADD45A	1.49e-93	1.14869	0.297	0.138	2.7e-89	Macrophage_2	GADD45A
RCAN1	3.78e-93	0.967664	0.384	0.203	6.83e-89	Macrophage_2	RCAN1
PARM1	2.16e-92	1.01197	0.399	0.214	3.9e-88	Macrophage_2	PARM1
AP1S2	6.13e-92	0.925521	0.469	0.278	1.11e-87	Macrophage_2	AP1S2
TRAF3IP3	6.81e-92	0.834675	0.55	0.354	1.23e-87	Macrophage_2	TRAF3IP3
ATP6V0B	1.44e-91	0.765499	0.653	0.537	2.61e-87	Macrophage_2	ATP6V0B
FAM49B	1.89e-91	1.0265	0.392	0.209	3.43e-87	Macrophage_2	FAM49B
MVP	4.86e-91	0.830314	0.574	0.41	8.79e-87	Macrophage_2	MVP
ITCH	1.2e-90	0.61719	0.735	0.67	2.17e-86	Macrophage_2	ITCH
ERAP2	2.84e-90	1.23557	0.26	0.114	5.14e-86	Macrophage_2	ERAP2
ATP6V1F	3.12e-90	1.0227	0.395	0.21	5.64e-86	Macrophage_2	ATP6V1F
AGTRAP	2.39e-89	0.85063	0.562	0.389	4.33e-85	Macrophage_2	AGTRAP
EMILIN2	2.99e-89	0.867369	0.491	0.3	5.4e-85	Macrophage_2	EMILIN2
TANK	3.91e-89	0.899517	0.579	0.407	7.08e-85	Macrophage_2	TANK
HNRNPF	4.38e-89	0.415887	0.858	0.853	7.93e-85	Macrophage_2	HNRNPF
VAC14	4.5e-89	0.92393	0.542	0.375	8.13e-85	Macrophage_2	VAC14
ZSWIM4	6.99e-89	1.09486	0.275	0.123	1.26e-84	Macrophage_2	ZSWIM4
UBASH3B	8.72e-89	0.951719	0.423	0.24	1.58e-84	Macrophage_2	UBASH3B
ARHGAP22	9.43e-89	1.13441	0.253	0.109	1.7e-84	Macrophage_2	ARHGAP22
LST1	1.18e-88	0.94939	0.411	0.227	2.14e-84	Macrophage_2	LST1
UBE2E2	1.78e-88	0.83801	0.567	0.404	3.21e-84	Macrophage_2	UBE2E2
ARNTL	2.52e-88	0.887693	0.4	0.214	4.56e-84	Macrophage_2	ARNTL
UPP1	3.56e-88	0.948081	0.489	0.306	6.43e-84	Macrophage_2	UPP1
CMTM6	5.37e-88	0.996632	0.439	0.251	9.7e-84	Macrophage_2	CMTM6
CXCL16	6.29e-88	1.018	0.364	0.191	1.14e-83	Macrophage_2	CXCL16
EZH2	6.84e-88	0.925849	0.33	0.164	1.24e-83	Macrophage_2	EZH2
C9orf72	6.95e-88	0.888605	0.49	0.303	1.26e-83	Macrophage_2	C9orf72
CDYL2	8.36e-88	1.01972	0.301	0.141	1.51e-83	Macrophage_2	CDYL2
ARFGAP3	1.55e-87	0.903978	0.522	0.343	2.81e-83	Macrophage_2	ARFGAP3
SLC1A4	2.02e-87	0.975319	0.348	0.179	3.66e-83	Macrophage_2	SLC1A4
ABHD3	5.02e-87	1.035	0.269	0.12	9.07e-83	Macrophage_2	ABHD3
ATP1B3	7.47e-87	0.902275	0.54	0.375	1.35e-82	Macrophage_2	ATP1B3
SGSH	7.56e-87	0.935492	0.49	0.31	1.37e-82	Macrophage_2	SGSH
EPB41L3	1.9e-86	0.74074	0.644	0.518	3.43e-82	Macrophage_2	EPB41L3
DCTPP1	1.96e-86	0.971753	0.392	0.211	3.55e-82	Macrophage_2	DCTPP1
DNMT1	1.34e-85	0.741783	0.658	0.538	2.42e-81	Macrophage_2	DNMT1
ATP6V1H	2.41e-85	0.916722	0.501	0.317	4.36e-81	Macrophage_2	ATP6V1H
IGFLR1	6.59e-85	0.968414	0.414	0.228	1.19e-80	Macrophage_2	IGFLR1
TTC39C	6.83e-85	1.05458	0.285	0.133	1.23e-80	Macrophage_2	TTC39C
RHOG	2.58e-84	0.656997	0.7	0.59	4.67e-80	Macrophage_2	RHOG
ACAP1	3.68e-84	0.897466	0.377	0.197	6.65e-80	Macrophage_2	ACAP1
CPOX	2.24e-83	0.937815	0.351	0.18	4.05e-79	Macrophage_2	CPOX
HAAO	3.14e-83	0.986673	0.279	0.129	5.69e-79	Macrophage_2	HAAO
ITGAL	4.14e-83	0.936373	0.253	0.111	7.49e-79	Macrophage_2	ITGAL
WDR81	5.08e-83	0.944963	0.308	0.149	9.18e-79	Macrophage_2	WDR81
TNIP2	5.56e-83	0.798615	0.636	0.495	1e-78	Macrophage_2	TNIP2
PATL1	6.98e-83	0.974867	0.444	0.263	1.26e-78	Macrophage_2	PATL1
LY75	1.51e-82	1.0179	0.337	0.172	2.73e-78	Macrophage_2	LY75
CITED4	4.79e-82	0.958631	0.429	0.256	8.66e-78	Macrophage_2	CITED4
JAK2	5.71e-82	0.729996	0.643	0.506	1.03e-77	Macrophage_2	JAK2
RBM38	8.46e-82	0.944989	0.359	0.186	1.53e-77	Macrophage_2	RBM38
HM13	1.33e-81	0.814584	0.597	0.445	2.41e-77	Macrophage_2	HM13
MAX	1.51e-81	0.662905	0.68	0.57	2.73e-77	Macrophage_2	MAX
MRAS	1.66e-81	0.865636	0.448	0.267	3.01e-77	Macrophage_2	MRAS
ATF3	5.82e-81	0.950934	0.317	0.158	1.05e-76	Macrophage_2	ATF3
RASSF5	7.99e-81	0.714728	0.635	0.498	1.44e-76	Macrophage_2	RASSF5
DHX58	8.13e-81	0.841647	0.522	0.341	1.47e-76	Macrophage_2	DHX58
SLC17A9	9.18e-81	1.10601	0.27	0.125	1.66e-76	Macrophage_2	SLC17A9
PPIL3	1.1e-80	0.887346	0.474	0.29	1.99e-76	Macrophage_2	PPIL3
CRYBG1	2.05e-80	0.943164	0.441	0.261	3.71e-76	Macrophage_2	CRYBG1
CCDC88A	2.23e-80	0.868142	0.364	0.191	4.03e-76	Macrophage_2	CCDC88A
SLC15A4	3.1e-80	0.948342	0.405	0.232	5.61e-76	Macrophage_2	SLC15A4
DESI1	3.68e-80	0.944953	0.451	0.279	6.65e-76	Macrophage_2	DESI1
ACTN1	5.07e-80	0.636039	0.663	0.536	9.18e-76	Macrophage_2	ACTN1
UBE2J1	9.37e-80	0.799245	0.567	0.397	1.7e-75	Macrophage_2	UBE2J1
MCL1	1.79e-79	0.352025	0.886	0.912	3.24e-75	Macrophage_2	MCL1
COL6A2	2.1e-79	0.377682	0.906	0.934	3.81e-75	Macrophage_2	COL6A2
APBB1IP	2.35e-79	1.01607	0.379	0.206	4.24e-75	Macrophage_2	APBB1IP
MBP	2.75e-79	0.769556	0.602	0.428	4.98e-75	Macrophage_2	MBP
ST3GAL6	7.54e-78	1.03649	0.335	0.173	1.36e-73	Macrophage_2	ST3GAL6
FAM49A	1.03e-77	0.698919	0.666	0.555	1.86e-73	Macrophage_2	FAM49A
CD37	1.52e-77	0.916373	0.342	0.177	2.76e-73	Macrophage_2	CD37
FCHO1	1.68e-77	0.9232	0.32	0.16	3.03e-73	Macrophage_2	FCHO1
PIM2	3.89e-77	0.815958	0.409	0.23	7.03e-73	Macrophage_2	PIM2
ARPC3	5.07e-77	0.773145	0.621	0.474	9.17e-73	Macrophage_2	ARPC3
SIGLEC1	1.18e-76	0.96174	0.314	0.159	2.13e-72	Macrophage_2	SIGLEC1
TBC1D1	1.51e-76	0.942858	0.325	0.166	2.73e-72	Macrophage_2	TBC1D1
ABR	1.56e-76	0.649248	0.677	0.581	2.82e-72	Macrophage_2	ABR
MTDH	2.37e-76	0.563863	0.743	0.664	4.29e-72	Macrophage_2	MTDH
SLC22A15	3.62e-76	0.929349	0.327	0.168	6.54e-72	Macrophage_2	SLC22A15
MTHFD1L	7.5e-76	0.863085	0.446	0.27	1.36e-71	Macrophage_2	MTHFD1L
ATP6V1D	9.33e-76	0.964755	0.362	0.194	1.69e-71	Macrophage_2	ATP6V1D
SNX8	1.02e-75	0.898755	0.26	0.12	1.85e-71	Macrophage_2	SNX8
VDAC1	1.38e-75	0.887883	0.441	0.266	2.5e-71	Macrophage_2	VDAC1
TGFBR1	2.09e-75	0.673955	0.647	0.527	3.79e-71	Macrophage_2	TGFBR1
GPC4	3.44e-75	1.07028	0.391	0.232	6.22e-71	Macrophage_2	GPC4
DENND1B	3.52e-75	0.855441	0.457	0.276	6.36e-71	Macrophage_2	DENND1B
SLC45A3	3.67e-75	0.883711	0.364	0.198	6.63e-71	Macrophage_2	SLC45A3
HIST1H1D	3.77e-75	1.05399	0.256	0.12	6.81e-71	Macrophage_2	HIST1H1D
ITPR2	4.24e-75	0.548839	0.72	0.668	7.67e-71	Macrophage_2	ITPR2
SPIRE1	5.59e-75	0.860497	0.56	0.41	1.01e-70	Macrophage_2	SPIRE1
TNFRSF14	6.87e-75	0.790497	0.572	0.415	1.24e-70	Macrophage_2	TNFRSF14
CNDP2	8.96e-75	0.874226	0.419	0.248	1.62e-70	Macrophage_2	CNDP2
ADAM17	2.06e-74	0.677704	0.664	0.548	3.73e-70	Macrophage_2	ADAM17
CXCR3	2.16e-74	1.2139	0.262	0.126	3.91e-70	Macrophage_2	CXCR3
PPARGC1B	2.19e-74	0.869486	0.327	0.168	3.96e-70	Macrophage_2	PPARGC1B
RUNX3	2.23e-74	0.829022	0.493	0.318	4.02e-70	Macrophage_2	RUNX3
TAOK3	4.67e-74	0.789652	0.594	0.445	8.45e-70	Macrophage_2	TAOK3
GBA	5.63e-74	0.954436	0.321	0.166	1.02e-69	Macrophage_2	GBA
SSR1	6.16e-74	0.886009	0.453	0.281	1.11e-69	Macrophage_2	SSR1
TRAT1	1.13e-73	0.983188	0.295	0.148	2.04e-69	Macrophage_2	TRAT1
GPSM3	1.29e-73	0.839593	0.337	0.176	2.33e-69	Macrophage_2	GPSM3
DEGS1	4.26e-73	0.723648	0.596	0.441	7.7e-69	Macrophage_2	DEGS1
NAGPA	4.62e-73	0.86399	0.47	0.297	8.35e-69	Macrophage_2	NAGPA
HSPA9	7.59e-73	0.969759	0.263	0.126	1.37e-68	Macrophage_2	HSPA9
DOK1	1.06e-72	0.869862	0.321	0.166	1.92e-68	Macrophage_2	DOK1
DOCK11	1.16e-72	0.655647	0.64	0.493	2.09e-68	Macrophage_2	DOCK11
RAB8B	3.14e-72	0.737261	0.627	0.489	5.68e-68	Macrophage_2	RAB8B
BAK1	3.32e-72	0.869486	0.469	0.291	6e-68	Macrophage_2	BAK1
SERF2	3.69e-72	0.314022	0.9	0.922	6.67e-68	Macrophage_2	SERF2
EFL1	8.11e-72	0.851725	0.512	0.339	1.47e-67	Macrophage_2	EFL1
DOP1B	9.15e-72	0.890169	0.439	0.267	1.65e-67	Macrophage_2	DOP1B
RPIA	1.17e-71	0.819438	0.462	0.291	2.12e-67	Macrophage_2	RPIA
ATP6V0E1	3.34e-71	0.593548	0.689	0.601	6.04e-67	Macrophage_2	ATP6V0E1
RBPJ	4.74e-71	0.753812	0.599	0.446	8.57e-67	Macrophage_2	RBPJ
LCN2	5.31e-71	1.24549	0.356	0.211	9.61e-67	Macrophage_2	LCN2
RFFL	3.57e-70	0.855692	0.481	0.313	6.47e-66	Macrophage_2	RFFL
ADORA2A	3.67e-70	1.10536	0.251	0.119	6.64e-66	Macrophage_2	ADORA2A
CENPM	4.34e-70	1.07572	0.288	0.146	7.84e-66	Macrophage_2	CENPM
RGS19	4.77e-70	0.792028	0.493	0.318	8.63e-66	Macrophage_2	RGS19
CCM2	4.85e-70	0.579707	0.711	0.627	8.78e-66	Macrophage_2	CCM2
PIK3R5	5.66e-70	0.832251	0.463	0.286	1.02e-65	Macrophage_2	PIK3R5
NDUFS8	1.01e-69	0.903466	0.27	0.131	1.82e-65	Macrophage_2	NDUFS8
MMP19	1.5e-69	0.966572	0.332	0.179	2.71e-65	Macrophage_2	MMP19
PLEKHF1	2.85e-69	0.923457	0.353	0.193	5.15e-65	Macrophage_2	PLEKHF1
JPT1	3.92e-69	0.892582	0.321	0.168	7.09e-65	Macrophage_2	JPT1
SELENOH	4e-69	0.59411	0.692	0.604	7.24e-65	Macrophage_2	SELENOH
IL18BP	1.18e-68	0.784324	0.592	0.45	2.13e-64	Macrophage_2	IL18BP
SEPTIN1	1.28e-68	0.859675	0.392	0.225	2.31e-64	Macrophage_2	SEPTIN1
CHST15	1.93e-68	0.875793	0.448	0.279	3.48e-64	Macrophage_2	CHST15
MGAT4A	1.99e-68	0.902947	0.362	0.202	3.59e-64	Macrophage_2	MGAT4A
TMEM173	3.04e-68	0.704504	0.572	0.436	5.49e-64	Macrophage_2	TMEM173
MKNK1	4.16e-68	0.804366	0.379	0.213	7.53e-64	Macrophage_2	MKNK1
CISD3	7.08e-68	0.870835	0.333	0.178	1.28e-63	Macrophage_2	CISD3
GRAMD1A	8.49e-68	0.766667	0.496	0.331	1.54e-63	Macrophage_2	GRAMD1A
RNFT1	1.24e-67	0.803484	0.453	0.282	2.24e-63	Macrophage_2	RNFT1
LMNB1	1.45e-67	0.930823	0.339	0.184	2.62e-63	Macrophage_2	LMNB1
NECAP2	1.49e-67	0.592063	0.678	0.594	2.69e-63	Macrophage_2	NECAP2
ASAP1	2.87e-67	0.769588	0.575	0.424	5.19e-63	Macrophage_2	ASAP1
CLCN5	4.58e-67	0.793938	0.422	0.255	8.28e-63	Macrophage_2	CLCN5
KXD1	6.44e-67	0.655946	0.652	0.54	1.17e-62	Macrophage_2	KXD1
SEC24A	1.41e-66	0.76307	0.557	0.392	2.55e-62	Macrophage_2	SEC24A
PFKFB3	2.45e-66	0.707459	0.716	0.636	4.44e-62	Macrophage_2	PFKFB3
CLEC1A	2.82e-66	0.812468	0.379	0.219	5.09e-62	Macrophage_2	CLEC1A
NOTCH2	4.02e-66	0.799485	0.33	0.18	7.27e-62	Macrophage_2	NOTCH2
PTPN2	4.65e-66	0.795915	0.492	0.322	8.4e-62	Macrophage_2	PTPN2
CLEC2D	6.13e-66	1.01275	0.3	0.158	1.11e-61	Macrophage_2	CLEC2D
UNC93B1	6.68e-66	0.779906	0.444	0.278	1.21e-61	Macrophage_2	UNC93B1
ODF3B	1.05e-65	0.607144	0.298	0.152	1.89e-61	Macrophage_2	ODF3B
TYMS	2.15e-65	0.937172	0.265	0.132	3.89e-61	Macrophage_2	TYMS
TENT2	2.81e-65	0.663345	0.643	0.539	5.08e-61	Macrophage_2	TENT2
YKT6	6.17e-65	0.68277	0.628	0.506	1.12e-60	Macrophage_2	YKT6
CLIC2	6.33e-65	0.735883	0.536	0.386	1.14e-60	Macrophage_2	CLIC2
RELL2	7.57e-65	0.939293	0.26	0.128	1.37e-60	Macrophage_2	RELL2
SLC11A2	8.14e-65	0.841677	0.405	0.239	1.47e-60	Macrophage_2	SLC11A2
SASH3	8.74e-65	0.723059	0.486	0.307	1.58e-60	Macrophage_2	SASH3
E2F3	1.03e-64	0.921896	0.288	0.148	1.87e-60	Macrophage_2	E2F3
BMF	3.74e-64	0.903083	0.308	0.165	6.76e-60	Macrophage_2	BMF
ARHGAP15	5.9e-64	0.729539	0.386	0.223	1.07e-59	Macrophage_2	ARHGAP15
ELL	6.37e-64	0.8251	0.482	0.315	1.15e-59	Macrophage_2	ELL
GPD2	6.4e-64	0.799865	0.403	0.239	1.16e-59	Macrophage_2	GPD2
ALCAM	1.05e-63	0.691886	0.634	0.491	1.89e-59	Macrophage_2	ALCAM
UBXN2B	1.61e-63	0.769254	0.354	0.199	2.9e-59	Macrophage_2	UBXN2B
APOBEC3H	1.71e-63	0.811252	0.302	0.158	3.09e-59	Macrophage_2	APOBEC3H
RASGEF1B	2.64e-63	0.892793	0.404	0.243	4.77e-59	Macrophage_2	RASGEF1B
SPSB1	4.54e-63	0.732884	0.396	0.231	8.21e-59	Macrophage_2	SPSB1
LYAR	6.27e-63	0.775979	0.362	0.208	1.13e-58	Macrophage_2	LYAR
PLOD1	1.19e-62	0.808944	0.462	0.296	2.15e-58	Macrophage_2	PLOD1
YIF1B	1.23e-62	0.789911	0.435	0.268	2.22e-58	Macrophage_2	YIF1B
CLTC	1.26e-62	0.672505	0.536	0.376	2.28e-58	Macrophage_2	CLTC
TRBC1	1.65e-62	0.885131	0.303	0.161	2.98e-58	Macrophage_2	TRBC1
DOCK8	1.65e-62	0.743488	0.399	0.233	2.98e-58	Macrophage_2	DOCK8
EAF2	1.86e-62	0.645745	0.308	0.161	3.36e-58	Macrophage_2	EAF2
TNFAIP2	2.03e-62	0.929599	0.337	0.189	3.68e-58	Macrophage_2	TNFAIP2
PLOD2	2.53e-62	0.990533	0.368	0.213	4.57e-58	Macrophage_2	PLOD2
IKZF1	2.94e-62	0.509542	0.714	0.613	5.31e-58	Macrophage_2	IKZF1
RASAL3	3.24e-62	0.756385	0.346	0.192	5.85e-58	Macrophage_2	RASAL3
NSF	3.71e-62	0.749902	0.488	0.324	6.71e-58	Macrophage_2	NSF
SCARA5	5.29e-62	0.509612	0.322	0.173	9.57e-58	Macrophage_2	SCARA5
APOL4	7.6e-62	0.717207	0.434	0.27	1.37e-57	Macrophage_2	APOL4
COLGALT1	8.96e-62	0.720299	0.362	0.205	1.62e-57	Macrophage_2	COLGALT1
SH3KBP1	9e-62	0.639218	0.66	0.541	1.63e-57	Macrophage_2	SH3KBP1
LAMTOR4	1.1e-61	0.495011	0.728	0.664	2e-57	Macrophage_2	LAMTOR4
GALNS	1.32e-61	0.880592	0.301	0.159	2.38e-57	Macrophage_2	GALNS
RAB32	2.9e-61	0.77861	0.423	0.261	5.25e-57	Macrophage_2	RAB32
DEF6	1.1e-60	0.74758	0.403	0.238	1.99e-56	Macrophage_2	DEF6
ATG3	1.2e-60	0.785801	0.407	0.244	2.16e-56	Macrophage_2	ATG3
FAM136A	2e-60	1.0813	0.294	0.159	3.61e-56	Macrophage_2	FAM136A
DIAPH1	3e-60	0.71088	0.352	0.197	5.43e-56	Macrophage_2	DIAPH1
MTHFD1	4.73e-60	0.761031	0.46	0.302	8.56e-56	Macrophage_2	MTHFD1
ST8SIA4	5.39e-60	0.706419	0.535	0.373	9.75e-56	Macrophage_2	ST8SIA4
EXOSC5	6.13e-60	0.822395	0.277	0.143	1.11e-55	Macrophage_2	EXOSC5
TRAFD1	9.16e-60	0.841469	0.288	0.152	1.66e-55	Macrophage_2	TRAFD1
ATG5	9.31e-60	0.99652	0.28	0.148	1.68e-55	Macrophage_2	ATG5
TRIM14	9.37e-60	0.733642	0.501	0.349	1.69e-55	Macrophage_2	TRIM14
GCLC	1.1e-59	0.764079	0.417	0.257	1.99e-55	Macrophage_2	GCLC
LNPK	2.92e-59	0.856925	0.327	0.182	5.28e-55	Macrophage_2	LNPK
LRIF1	3.04e-59	0.881503	0.31	0.168	5.5e-55	Macrophage_2	LRIF1
GAB3	4.46e-59	0.891449	0.289	0.153	8.06e-55	Macrophage_2	GAB3
SLC46A3	4.95e-59	0.857555	0.329	0.184	8.96e-55	Macrophage_2	SLC46A3
MOSPD2	5.54e-59	0.78556	0.456	0.299	1e-54	Macrophage_2	MOSPD2
GAS7	6.1e-59	0.687243	0.431	0.266	1.1e-54	Macrophage_2	GAS7
SCD	7.38e-59	0.555643	0.55	0.391	1.34e-54	Macrophage_2	SCD
CLPTM1L	1.18e-58	0.556341	0.679	0.591	2.13e-54	Macrophage_2	CLPTM1L
ADAM19	1.19e-58	0.735916	0.422	0.262	2.16e-54	Macrophage_2	ADAM19
NCK1	1.37e-58	0.651367	0.607	0.496	2.48e-54	Macrophage_2	NCK1
VDAC3	1.45e-58	0.645364	0.622	0.509	2.62e-54	Macrophage_2	VDAC3
ICAM1	4.15e-58	0.821059	0.262	0.134	7.5e-54	Macrophage_2	ICAM1
PLXNC1	1.02e-57	0.662791	0.554	0.407	1.84e-53	Macrophage_2	PLXNC1
FAM162A	2.07e-57	0.758261	0.389	0.231	3.74e-53	Macrophage_2	FAM162A
TRIM38	2.07e-57	0.657562	0.591	0.483	3.75e-53	Macrophage_2	TRIM38
DTX1	2.64e-57	0.879087	0.252	0.128	4.77e-53	Macrophage_2	DTX1
CA5B	2.67e-57	0.78874	0.287	0.154	4.83e-53	Macrophage_2	CA5B
PPM1H	2.7e-57	0.805234	0.319	0.177	4.87e-53	Macrophage_2	PPM1H
NACC1	3.1e-57	0.64703	0.593	0.482	5.6e-53	Macrophage_2	NACC1
UGDH	7.04e-57	0.751794	0.447	0.294	1.27e-52	Macrophage_2	UGDH
PGM1	8.19e-57	0.583644	0.619	0.477	1.48e-52	Macrophage_2	PGM1
TTC7A	9.96e-57	0.575369	0.641	0.539	1.8e-52	Macrophage_2	TTC7A
COPG1	1.29e-56	0.475997	0.748	0.706	2.34e-52	Macrophage_2	COPG1
SLC30A1	1.42e-56	0.744087	0.485	0.336	2.57e-52	Macrophage_2	SLC30A1
MYO9B	1.43e-56	0.60989	0.635	0.515	2.59e-52	Macrophage_2	MYO9B
TAGAP	1.66e-56	0.813846	0.29	0.156	3.01e-52	Macrophage_2	TAGAP
MTFP1	3.11e-56	0.84426	0.319	0.178	5.62e-52	Macrophage_2	MTFP1
ARL8B	3.12e-56	0.74294	0.515	0.364	5.64e-52	Macrophage_2	ARL8B
CAMK1D	3.22e-56	0.840451	0.408	0.255	5.83e-52	Macrophage_2	CAMK1D
CAST	3.96e-56	0.358054	0.825	0.824	7.16e-52	Macrophage_2	CAST
SEC11C	4.24e-56	0.582807	0.641	0.494	7.67e-52	Macrophage_2	SEC11C
GPR183	4.25e-56	0.908204	0.269	0.143	7.69e-52	Macrophage_2	GPR183
SAMD9L	4.67e-56	0.727935	0.273	0.143	8.44e-52	Macrophage_2	SAMD9L
SEPTIN6	5.04e-56	0.759111	0.34	0.194	9.12e-52	Macrophage_2	SEPTIN6
COL6A3	5.58e-56	0.509008	0.738	0.701	1.01e-51	Macrophage_2	COL6A3
LAMP2	6.13e-56	0.583077	0.665	0.575	1.11e-51	Macrophage_2	LAMP2
MSANTD3	6.51e-56	0.911427	0.331	0.189	1.18e-51	Macrophage_2	MSANTD3
CD276	8.53e-56	0.822165	0.422	0.266	1.54e-51	Macrophage_2	CD276
RUFY3	9.61e-56	0.741022	0.485	0.34	1.74e-51	Macrophage_2	RUFY3
STARD5	1.02e-55	0.896505	0.252	0.13	1.85e-51	Macrophage_2	STARD5
WDFY3	1.03e-55	0.603584	0.618	0.505	1.86e-51	Macrophage_2	WDFY3
DHRS9	1.22e-55	0.625596	0.256	0.134	2.21e-51	Macrophage_2	DHRS9
ELL2	1.53e-55	0.620458	0.639	0.497	2.77e-51	Macrophage_2	ELL2
LGALS9	2.04e-55	0.779269	0.35	0.203	3.69e-51	Macrophage_2	LGALS9
PRDX6	2.16e-55	0.830432	0.293	0.161	3.91e-51	Macrophage_2	PRDX6
GNG2	2.53e-55	0.64802	0.576	0.43	4.58e-51	Macrophage_2	GNG2
ARAP1	6.56e-55	0.52373	0.696	0.636	1.19e-50	Macrophage_2	ARAP1
MGME1	1.31e-54	0.890275	0.265	0.139	2.38e-50	Macrophage_2	MGME1
H2AFZ	1.67e-54	0.65367	0.516	0.365	3.02e-50	Macrophage_2	H2AFZ
HPRT1	2.26e-54	0.688299	0.413	0.256	4.08e-50	Macrophage_2	HPRT1
GRAP2	3.56e-54	0.838745	0.305	0.17	6.45e-50	Macrophage_2	GRAP2
PDE4A	3.67e-54	0.744436	0.402	0.25	6.64e-50	Macrophage_2	PDE4A
CHSY1	7.05e-54	0.712528	0.507	0.349	1.28e-49	Macrophage_2	CHSY1
C1orf21	7.53e-54	0.588039	0.641	0.56	1.36e-49	Macrophage_2	C1orf21
NRIP1	7.78e-54	0.663986	0.505	0.345	1.41e-49	Macrophage_2	NRIP1
FBXO30	1.15e-53	0.863062	0.297	0.163	2.08e-49	Macrophage_2	FBXO30
LRRFIP2	1.67e-53	0.635402	0.586	0.466	3.02e-49	Macrophage_2	LRRFIP2
ZDHHC20	1.8e-53	0.551194	0.675	0.585	3.26e-49	Macrophage_2	ZDHHC20
ACTR2	2.02e-53	0.708977	0.414	0.262	3.66e-49	Macrophage_2	ACTR2
DOK2	2.38e-53	0.792483	0.368	0.221	4.3e-49	Macrophage_2	DOK2
C16orf70	2.51e-53	0.74925	0.37	0.225	4.54e-49	Macrophage_2	C16orf70
AGPAT3	2.72e-53	0.635659	0.569	0.455	4.91e-49	Macrophage_2	AGPAT3
RAB1A	2.95e-53	0.641888	0.614	0.497	5.34e-49	Macrophage_2	RAB1A
TMED5	6.75e-53	0.693227	0.503	0.346	1.22e-48	Macrophage_2	TMED5
TMEM165	7.47e-53	0.704969	0.493	0.34	1.35e-48	Macrophage_2	TMEM165
WDR37	7.87e-53	0.666753	0.561	0.437	1.42e-48	Macrophage_2	WDR37
PCK2	1.06e-52	0.784199	0.345	0.206	1.92e-48	Macrophage_2	PCK2
ABCG1	2.77e-52	0.64112	0.518	0.362	5e-48	Macrophage_2	ABCG1
AP1M1	3.12e-52	0.613475	0.593	0.48	5.65e-48	Macrophage_2	AP1M1
BMT2	4.07e-52	0.696831	0.308	0.171	7.37e-48	Macrophage_2	BMT2
SEL1L3	6.14e-52	0.755009	0.383	0.233	1.11e-47	Macrophage_2	SEL1L3
ARHGAP25	8.79e-52	0.597208	0.594	0.46	1.59e-47	Macrophage_2	ARHGAP25
SELENOS	1.42e-51	0.669224	0.522	0.387	2.58e-47	Macrophage_2	SELENOS
MAP3K13	2.04e-51	0.724828	0.488	0.336	3.69e-47	Macrophage_2	MAP3K13
NUS1	5.74e-51	0.749553	0.515	0.368	1.04e-46	Macrophage_2	NUS1
BMP2K	7e-51	0.613072	0.59	0.461	1.27e-46	Macrophage_2	BMP2K
COL5A3	7.03e-51	0.886521	0.258	0.139	1.27e-46	Macrophage_2	COL5A3
CFLAR	8.91e-51	0.306271	0.865	0.901	1.61e-46	Macrophage_2	CFLAR
RUNX2	2.52e-50	0.7866	0.33	0.192	4.56e-46	Macrophage_2	RUNX2
SHTN1	3e-50	0.624207	0.463	0.309	5.43e-46	Macrophage_2	SHTN1
TRPS1	3.98e-50	0.682152	0.533	0.394	7.19e-46	Macrophage_2	TRPS1
PRKAR1A	4.01e-50	0.313303	0.844	0.853	7.25e-46	Macrophage_2	PRKAR1A
AIFM1	4.93e-50	0.754782	0.401	0.256	8.92e-46	Macrophage_2	AIFM1
USP12	5.47e-50	0.574094	0.672	0.577	9.89e-46	Macrophage_2	USP12
CPVL	5.72e-50	0.585435	0.635	0.519	1.03e-45	Macrophage_2	CPVL
MTHFS	5.74e-50	0.752413	0.254	0.135	1.04e-45	Macrophage_2	MTHFS
RNF149	6.49e-50	0.586041	0.343	0.201	1.17e-45	Macrophage_2	RNF149
FNBP1	8.48e-50	0.388693	0.766	0.738	1.53e-45	Macrophage_2	FNBP1
UBE2I	1.14e-49	0.437483	0.749	0.724	2.06e-45	Macrophage_2	UBE2I
GNAI2	1.41e-49	0.445805	0.725	0.685	2.54e-45	Macrophage_2	GNAI2
TIPARP	2e-49	0.743105	0.406	0.258	3.61e-45	Macrophage_2	TIPARP
CIR1	2.02e-49	0.778229	0.32	0.185	3.65e-45	Macrophage_2	CIR1
LIG1	2.2e-49	0.728021	0.266	0.144	3.98e-45	Macrophage_2	LIG1
NEU1	2.25e-49	0.64986	0.435	0.285	4.07e-45	Macrophage_2	NEU1
EEF1B2	2.66e-49	0.444872	0.772	0.724	4.82e-45	Macrophage_2	EEF1B2
ME2	3.45e-49	0.70771	0.435	0.285	6.24e-45	Macrophage_2	ME2
PRKCB	3.48e-49	0.690835	0.369	0.225	6.3e-45	Macrophage_2	PRKCB
RAB11FIP4	5.11e-49	0.828957	0.279	0.156	9.25e-45	Macrophage_2	RAB11FIP4
CMKLR1	5.15e-49	0.723457	0.424	0.271	9.31e-45	Macrophage_2	CMKLR1
RABGGTB	5.96e-49	0.693618	0.469	0.32	1.08e-44	Macrophage_2	RABGGTB
RAP2C	7.53e-49	0.749623	0.373	0.23	1.36e-44	Macrophage_2	RAP2C
MYO5A	8e-49	0.663417	0.457	0.311	1.45e-44	Macrophage_2	MYO5A
SLC20A1	8.21e-49	0.620337	0.554	0.418	1.49e-44	Macrophage_2	SLC20A1
PLGRKT	8.45e-49	0.702498	0.459	0.311	1.53e-44	Macrophage_2	PLGRKT
BCL11B	8.79e-49	0.77215	0.377	0.233	1.59e-44	Macrophage_2	BCL11B
CYLD	1.73e-48	0.710677	0.418	0.272	3.13e-44	Macrophage_2	CYLD
ETV6	2.41e-48	0.458323	0.701	0.622	4.36e-44	Macrophage_2	ETV6
LCK	2.99e-48	0.642529	0.476	0.321	5.41e-44	Macrophage_2	LCK
RHOU	4.56e-48	0.768886	0.355	0.217	8.24e-44	Macrophage_2	RHOU
OAF	5.44e-48	0.650049	0.303	0.171	9.83e-44	Macrophage_2	OAF
MARCKS	6.39e-48	0.419914	0.778	0.733	1.16e-43	Macrophage_2	MARCKS
NFIL3	1.15e-47	0.659205	0.374	0.23	2.08e-43	Macrophage_2	NFIL3
MCM6	1.42e-47	0.728791	0.363	0.221	2.56e-43	Macrophage_2	MCM6
SS18L1	1.46e-47	0.719836	0.475	0.331	2.64e-43	Macrophage_2	SS18L1
ZFYVE26	2.4e-47	0.706575	0.426	0.283	4.34e-43	Macrophage_2	ZFYVE26
RAB29	4.02e-47	0.617627	0.361	0.218	7.28e-43	Macrophage_2	RAB29
PDE2A	5.82e-47	1.05431	0.315	0.193	1.05e-42	Macrophage_2	PDE2A
SLC44A1	1.28e-46	0.457323	0.719	0.671	2.31e-42	Macrophage_2	SLC44A1
PSMA3	1.72e-46	0.682586	0.483	0.346	3.11e-42	Macrophage_2	PSMA3
TMEM8A	1.74e-46	0.697626	0.402	0.26	3.15e-42	Macrophage_2	TMEM8A
ADAM9	2.47e-46	0.677503	0.431	0.286	4.46e-42	Macrophage_2	ADAM9
FKBP5	2.6e-46	0.560533	0.521	0.384	4.7e-42	Macrophage_2	FKBP5
TSR1	4.52e-46	0.72096	0.344	0.208	8.17e-42	Macrophage_2	TSR1
ECH1	5.47e-46	0.581113	0.557	0.437	9.89e-42	Macrophage_2	ECH1
PARP8	7.63e-46	0.699282	0.443	0.302	1.38e-41	Macrophage_2	PARP8
PABPC4	1.09e-45	0.615971	0.524	0.392	1.98e-41	Macrophage_2	PABPC4
CERK	1.37e-45	0.663819	0.35	0.212	2.47e-41	Macrophage_2	CERK
MROH1	2.55e-45	0.596904	0.546	0.431	4.62e-41	Macrophage_2	MROH1
HERPUD1	4.6e-45	0.404497	0.733	0.674	8.32e-41	Macrophage_2	HERPUD1
TBC1D10A	5.78e-45	0.600748	0.454	0.308	1.05e-40	Macrophage_2	TBC1D10A
XYLT1	6.77e-45	0.697494	0.272	0.152	1.22e-40	Macrophage_2	XYLT1
NDRG1	7.36e-45	0.598124	0.742	0.675	1.33e-40	Macrophage_2	NDRG1
FOSL2	7.5e-45	0.596211	0.609	0.502	1.36e-40	Macrophage_2	FOSL2
CLEC2B	8.54e-45	0.679914	0.498	0.355	1.54e-40	Macrophage_2	CLEC2B
POT1	1.14e-44	0.819733	0.321	0.194	2.07e-40	Macrophage_2	POT1
MGAT5	1.63e-44	0.593184	0.592	0.474	2.96e-40	Macrophage_2	MGAT5
DDX21	2.79e-44	0.669948	0.417	0.283	5.04e-40	Macrophage_2	DDX21
POLD4	3.33e-44	0.671066	0.378	0.239	6.01e-40	Macrophage_2	POLD4
PSMB2	3.74e-44	0.69437	0.32	0.19	6.76e-40	Macrophage_2	PSMB2
ATP13A3	3.75e-44	0.815794	0.311	0.184	6.79e-40	Macrophage_2	ATP13A3
XBP1	3.79e-44	0.321356	0.8	0.752	6.86e-40	Macrophage_2	XBP1
MB21D2	1.38e-43	0.674104	0.309	0.182	2.49e-39	Macrophage_2	MB21D2
HSPE1	1.51e-43	0.609104	0.559	0.429	2.73e-39	Macrophage_2	HSPE1
TTC39B	1.73e-43	0.65928	0.33	0.199	3.12e-39	Macrophage_2	TTC39B
INPP5F	1.98e-43	0.638264	0.542	0.41	3.58e-39	Macrophage_2	INPP5F
COMMD6	2.2e-43	0.595375	0.607	0.493	3.98e-39	Macrophage_2	COMMD6
TOR1B	2.28e-43	0.689641	0.339	0.207	4.13e-39	Macrophage_2	TOR1B
ITPR1	2.42e-43	0.605748	0.539	0.414	4.37e-39	Macrophage_2	ITPR1
S1PR2	2.97e-43	0.699922	0.329	0.199	5.38e-39	Macrophage_2	S1PR2
IRF7	3.08e-43	0.780401	0.381	0.246	5.58e-39	Macrophage_2	IRF7
NEMP1	3.09e-43	0.654082	0.275	0.157	5.59e-39	Macrophage_2	NEMP1
UCK2	3.3e-43	0.753034	0.293	0.172	5.97e-39	Macrophage_2	UCK2
CNOT11	3.39e-43	0.546694	0.618	0.514	6.14e-39	Macrophage_2	CNOT11
KPNB1	4.06e-43	0.562456	0.569	0.45	7.34e-39	Macrophage_2	KPNB1
SRPRB	5.98e-43	0.622973	0.43	0.286	1.08e-38	Macrophage_2	SRPRB
PTPN22	7.39e-43	0.550732	0.424	0.276	1.34e-38	Macrophage_2	PTPN22
ACLY	7.58e-43	0.629793	0.47	0.342	1.37e-38	Macrophage_2	ACLY
ATP9B	9.59e-43	0.631865	0.524	0.398	1.73e-38	Macrophage_2	ATP9B
CBFB	1.04e-42	0.499219	0.652	0.564	1.89e-38	Macrophage_2	CBFB
PIK3CD	1.21e-42	0.5397	0.551	0.417	2.18e-38	Macrophage_2	PIK3CD
MTR	1.73e-42	0.582544	0.4	0.259	3.13e-38	Macrophage_2	MTR
PAK2	2.14e-42	0.598167	0.523	0.383	3.88e-38	Macrophage_2	PAK2
IFNGR1	2.31e-42	0.757381	0.276	0.159	4.17e-38	Macrophage_2	IFNGR1
TMEM268	2.62e-42	0.684111	0.267	0.151	4.75e-38	Macrophage_2	TMEM268
BZW2	3.63e-42	0.586548	0.518	0.385	6.57e-38	Macrophage_2	BZW2
DENND2D	3.79e-42	0.52512	0.489	0.341	6.85e-38	Macrophage_2	DENND2D
RFTN1	6.12e-42	0.579465	0.579	0.466	1.11e-37	Macrophage_2	RFTN1
PLA2G15	8.17e-42	0.54698	0.539	0.415	1.48e-37	Macrophage_2	PLA2G15
VHL	1.02e-41	0.704534	0.408	0.267	1.84e-37	Macrophage_2	VHL
CDYL	1.06e-41	0.617445	0.496	0.354	1.92e-37	Macrophage_2	CDYL
DDX39A	1.12e-41	0.51644	0.611	0.49	2.02e-37	Macrophage_2	DDX39A
PNRC1	1.14e-41	0.264105	0.903	0.917	2.05e-37	Macrophage_2	PNRC1
TMBIM4	1.27e-41	0.580876	0.501	0.374	2.3e-37	Macrophage_2	TMBIM4
MORC3	1.57e-41	0.490093	0.704	0.624	2.84e-37	Macrophage_2	MORC3
CPPED1	2.08e-41	0.674076	0.377	0.242	3.77e-37	Macrophage_2	CPPED1
UBE2W	2.15e-41	0.627816	0.379	0.245	3.88e-37	Macrophage_2	UBE2W
LRRFIP1	2.54e-41	0.522154	0.627	0.527	4.59e-37	Macrophage_2	LRRFIP1
AP1S1	2.99e-41	0.626684	0.409	0.27	5.4e-37	Macrophage_2	AP1S1
RAB10	3.54e-41	0.396631	0.741	0.717	6.4e-37	Macrophage_2	RAB10
CARD19	5e-41	0.594032	0.522	0.394	9.04e-37	Macrophage_2	CARD19
TMEM60	6.41e-41	0.70031	0.275	0.159	1.16e-36	Macrophage_2	TMEM60
MICAL1	8.57e-41	0.593827	0.462	0.331	1.55e-36	Macrophage_2	MICAL1
TTC3	9.49e-41	0.60355	0.484	0.353	1.72e-36	Macrophage_2	TTC3
SEC61B	1.25e-40	0.561145	0.576	0.447	2.25e-36	Macrophage_2	SEC61B
ZNF669	1.7e-40	0.92352	0.409	0.277	3.07e-36	Macrophage_2	ZNF669
NAMPT	1.72e-40	0.815641	0.259	0.148	3.11e-36	Macrophage_2	NAMPT
RALGDS	2.1e-40	0.641424	0.34	0.211	3.8e-36	Macrophage_2	RALGDS
DDX49	2.54e-40	0.643869	0.392	0.256	4.6e-36	Macrophage_2	DDX49
NRROS	2.61e-40	0.56217	0.27	0.153	4.72e-36	Macrophage_2	NRROS
HSPH1	3.01e-40	0.501144	0.556	0.433	5.45e-36	Macrophage_2	HSPH1
KLRB1	3.3e-40	0.808193	0.357	0.231	5.98e-36	Macrophage_2	KLRB1
PRDM1	3.64e-40	0.551281	0.539	0.405	6.58e-36	Macrophage_2	PRDM1
YWHAQ	3.92e-40	0.561278	0.553	0.434	7.09e-36	Macrophage_2	YWHAQ
SEC61A1	4.39e-40	0.482275	0.624	0.533	7.93e-36	Macrophage_2	SEC61A1
GADD45G	5.02e-40	0.920171	0.344	0.222	9.08e-36	Macrophage_2	GADD45G
SH2D1A	5.13e-40	0.665022	0.315	0.192	9.28e-36	Macrophage_2	SH2D1A
SLC26A11	6.03e-40	0.506911	0.301	0.177	1.09e-35	Macrophage_2	SLC26A11
MGAT2	6.42e-40	0.616055	0.537	0.407	1.16e-35	Macrophage_2	MGAT2
NUCB1	6.89e-40	0.350875	0.783	0.788	1.25e-35	Macrophage_2	NUCB1
SRSF9	1.42e-39	0.527996	0.617	0.517	2.58e-35	Macrophage_2	SRSF9
CCT8	1.59e-39	0.599598	0.477	0.34	2.88e-35	Macrophage_2	CCT8
VPS26A	1.73e-39	0.545476	0.581	0.474	3.13e-35	Macrophage_2	VPS26A
CLN5	2.27e-39	0.565362	0.384	0.248	4.1e-35	Macrophage_2	CLN5
ADPGK	2.42e-39	0.622655	0.407	0.27	4.38e-35	Macrophage_2	ADPGK
MS4A6A	3.98e-39	0.780005	0.327	0.211	7.19e-35	Macrophage_2	MS4A6A
RPN2	4.09e-39	0.532763	0.539	0.411	7.39e-35	Macrophage_2	RPN2
PLCL2	4.55e-39	0.645548	0.271	0.157	8.23e-35	Macrophage_2	PLCL2
FAM111A	4.66e-39	0.583073	0.521	0.404	8.43e-35	Macrophage_2	FAM111A
SPPL2A	4.69e-39	0.53585	0.502	0.369	8.47e-35	Macrophage_2	SPPL2A
HPS1	5.19e-39	0.561825	0.376	0.243	9.38e-35	Macrophage_2	HPS1
TOM1	5.9e-39	0.633267	0.481	0.353	1.07e-34	Macrophage_2	TOM1
NAGA	6.64e-39	0.669703	0.333	0.208	1.2e-34	Macrophage_2	NAGA
PISD	6.86e-39	0.642619	0.372	0.238	1.24e-34	Macrophage_2	PISD
DPP9	8.61e-39	0.52098	0.521	0.398	1.56e-34	Macrophage_2	DPP9
TRAF2	8.85e-39	0.655187	0.33	0.203	1.6e-34	Macrophage_2	TRAF2
INPP5D	9.05e-39	0.60116	0.436	0.297	1.64e-34	Macrophage_2	INPP5D
NSMAF	1.14e-38	0.553425	0.453	0.314	2.06e-34	Macrophage_2	NSMAF
CHCHD2	1.46e-38	0.514096	0.536	0.399	2.64e-34	Macrophage_2	CHCHD2
MCM3	1.66e-38	0.784389	0.25	0.144	3e-34	Macrophage_2	MCM3
COX6A1	1.8e-38	0.45714	0.664	0.582	3.25e-34	Macrophage_2	COX6A1
PSENEN	1.92e-38	0.51987	0.59	0.497	3.48e-34	Macrophage_2	PSENEN
FKBP15	1.97e-38	0.621906	0.351	0.225	3.56e-34	Macrophage_2	FKBP15
RBL1	2.97e-38	0.678667	0.36	0.23	5.37e-34	Macrophage_2	RBL1
CAP1	3.58e-38	0.558672	0.524	0.386	6.47e-34	Macrophage_2	CAP1
PITPNA	3.62e-38	0.490535	0.581	0.474	6.54e-34	Macrophage_2	PITPNA
PTGES	4.64e-38	0.82583	0.251	0.146	8.39e-34	Macrophage_2	PTGES
PLCB2	5.09e-38	0.566352	0.459	0.328	9.21e-34	Macrophage_2	PLCB2
LAIR1	6.67e-38	0.604731	0.32	0.198	1.21e-33	Macrophage_2	LAIR1
ATG7	6.71e-38	0.553875	0.445	0.308	1.21e-33	Macrophage_2	ATG7
SETDB2	7.39e-38	0.613651	0.418	0.285	1.34e-33	Macrophage_2	SETDB2
PRELID3B	9.18e-38	0.593923	0.285	0.17	1.66e-33	Macrophage_2	PRELID3B
SDHB	1.31e-37	0.450581	0.681	0.618	2.37e-33	Macrophage_2	SDHB
RIT1	1.4e-37	0.575942	0.43	0.296	2.52e-33	Macrophage_2	RIT1
FGD2	4.28e-37	0.556185	0.38	0.249	7.75e-33	Macrophage_2	FGD2
LGALS3BP	4.42e-37	0.483367	0.668	0.591	7.99e-33	Macrophage_2	LGALS3BP
PFN2	4.78e-37	0.449297	0.656	0.588	8.64e-33	Macrophage_2	PFN2
TBC1D2	5.29e-37	0.523197	0.273	0.158	9.56e-33	Macrophage_2	TBC1D2
SLC25A39	6.68e-37	0.584715	0.523	0.397	1.21e-32	Macrophage_2	SLC25A39
SDF2L1	9.77e-37	0.69473	0.378	0.25	1.77e-32	Macrophage_2	SDF2L1
FAS	1.09e-36	0.606476	0.44	0.31	1.98e-32	Macrophage_2	FAS
SEC23B	1.1e-36	0.580784	0.524	0.387	1.99e-32	Macrophage_2	SEC23B
ELF4	1.21e-36	0.593085	0.421	0.292	2.18e-32	Macrophage_2	ELF4
COPE	1.22e-36	0.498288	0.607	0.52	2.2e-32	Macrophage_2	COPE
IRAK4	1.28e-36	0.599059	0.36	0.233	2.32e-32	Macrophage_2	IRAK4
ZEB2	1.35e-36	0.260993	0.834	0.859	2.44e-32	Macrophage_2	ZEB2
PPME1	1.45e-36	0.623886	0.385	0.255	2.62e-32	Macrophage_2	PPME1
RECQL	1.7e-36	0.60271	0.364	0.236	3.07e-32	Macrophage_2	RECQL
FNIP2	1.97e-36	0.698783	0.357	0.232	3.56e-32	Macrophage_2	FNIP2
POSTN	2.63e-36	0.743898	0.259	0.157	4.76e-32	Macrophage_2	POSTN
TOMM6	3.95e-36	0.54604	0.588	0.483	7.15e-32	Macrophage_2	TOMM6
FN1	4.95e-36	0.349507	0.808	0.797	8.95e-32	Macrophage_2	FN1
NARF	5.55e-36	0.672753	0.327	0.207	1e-31	Macrophage_2	NARF
HPS5	6.62e-36	0.539604	0.489	0.358	1.2e-31	Macrophage_2	HPS5
AARS	8.06e-36	0.60221	0.32	0.204	1.46e-31	Macrophage_2	AARS
GSTK1	1.05e-35	0.54988	0.424	0.296	1.9e-31	Macrophage_2	GSTK1
PBDC1	1.32e-35	0.578551	0.367	0.238	2.39e-31	Macrophage_2	PBDC1
COX4I1	1.43e-35	0.648666	0.417	0.293	2.59e-31	Macrophage_2	COX4I1
LMAN2	1.47e-35	0.282867	0.817	0.823	2.67e-31	Macrophage_2	LMAN2
TOMM40	1.86e-35	0.656341	0.323	0.204	3.36e-31	Macrophage_2	TOMM40
IL16	1.87e-35	0.701761	0.263	0.157	3.38e-31	Macrophage_2	IL16
TFEB	2.18e-35	0.543936	0.462	0.33	3.95e-31	Macrophage_2	TFEB
OSTM1	2.21e-35	0.55967	0.515	0.393	3.99e-31	Macrophage_2	OSTM1
SYNE3	2.38e-35	0.464758	0.4	0.265	4.3e-31	Macrophage_2	SYNE3
AKNA	2.88e-35	0.42099	0.648	0.563	5.21e-31	Macrophage_2	AKNA
SUMF2	2.92e-35	0.479221	0.599	0.515	5.27e-31	Macrophage_2	SUMF2
EPB41	3.48e-35	0.492526	0.542	0.413	6.29e-31	Macrophage_2	EPB41
SPCS3	4.86e-35	0.482746	0.618	0.52	8.78e-31	Macrophage_2	SPCS3
GIMAP4	5.17e-35	0.521467	0.561	0.448	9.35e-31	Macrophage_2	GIMAP4
SEC22B	5.2e-35	0.493898	0.36	0.234	9.41e-31	Macrophage_2	SEC22B
SMC2	8.76e-35	0.683579	0.287	0.175	1.58e-30	Macrophage_2	SMC2
RAD51B	8.98e-35	0.583385	0.317	0.198	1.62e-30	Macrophage_2	RAD51B
XRCC5	1.43e-34	0.538762	0.46	0.335	2.59e-30	Macrophage_2	XRCC5
MSRA	1.49e-34	0.563063	0.524	0.398	2.69e-30	Macrophage_2	MSRA
ATP5MC3	2.03e-34	0.522414	0.573	0.472	3.68e-30	Macrophage_2	ATP5MC3
RAB7A	2.24e-34	0.360742	0.736	0.714	4.05e-30	Macrophage_2	RAB7A
IGSF8	2.61e-34	0.519073	0.538	0.425	4.72e-30	Macrophage_2	IGSF8
C10orf88	2.81e-34	0.551677	0.317	0.196	5.09e-30	Macrophage_2	C10orf88
CASP3	2.98e-34	0.696686	0.34	0.22	5.38e-30	Macrophage_2	CASP3
UBE2C	3.32e-34	1.09986	0.26	0.163	6e-30	Macrophage_2	UBE2C
PPTC7	5.38e-34	0.538878	0.394	0.264	9.74e-30	Macrophage_2	PPTC7
RTN3	6.14e-34	0.515306	0.594	0.513	1.11e-29	Macrophage_2	RTN3
GOLT1B	6.81e-34	0.658222	0.298	0.185	1.23e-29	Macrophage_2	GOLT1B
GUSB	9.26e-34	0.607504	0.295	0.184	1.68e-29	Macrophage_2	GUSB
SLC39A1	1.11e-33	0.611559	0.407	0.276	2e-29	Macrophage_2	SLC39A1
NDUFS3	1.22e-33	0.588595	0.443	0.316	2.2e-29	Macrophage_2	NDUFS3
SNN	1.71e-33	0.555122	0.451	0.321	3.09e-29	Macrophage_2	SNN
UCHL1	2.18e-33	0.74979	0.392	0.281	3.94e-29	Macrophage_2	UCHL1
BASP1	2.34e-33	0.486273	0.492	0.366	4.23e-29	Macrophage_2	BASP1
GSDMD	3.19e-33	0.563443	0.289	0.177	5.77e-29	Macrophage_2	GSDMD
PLOD3	3.26e-33	0.503283	0.482	0.35	5.89e-29	Macrophage_2	PLOD3
CKLF	6.82e-33	0.525925	0.324	0.205	1.23e-28	Macrophage_2	CKLF
COPG2	7.52e-33	0.536396	0.549	0.431	1.36e-28	Macrophage_2	COPG2
TBC1D8	7.7e-33	0.617978	0.267	0.162	1.39e-28	Macrophage_2	TBC1D8
PLA2G4A	8.39e-33	0.565263	0.253	0.152	1.52e-28	Macrophage_2	PLA2G4A
TMX1	8.58e-33	0.540457	0.379	0.251	1.55e-28	Macrophage_2	TMX1
BCL10	1.08e-32	0.594437	0.467	0.346	1.95e-28	Macrophage_2	BCL10
HADHB	1.48e-32	0.626667	0.276	0.17	2.67e-28	Macrophage_2	HADHB
REL	1.73e-32	0.563657	0.399	0.276	3.12e-28	Macrophage_2	REL
ZC3HAV1	1.89e-32	0.516217	0.463	0.332	3.42e-28	Macrophage_2	ZC3HAV1
PCNA	2.04e-32	0.498163	0.288	0.178	3.7e-28	Macrophage_2	PCNA
PLBD2	2.61e-32	0.523109	0.401	0.271	4.72e-28	Macrophage_2	PLBD2
KCNMB1	3.23e-32	0.27575	0.509	0.384	5.84e-28	Macrophage_2	KCNMB1
WDR43	3.66e-32	0.473721	0.548	0.44	6.61e-28	Macrophage_2	WDR43
AMPD2	5.07e-32	0.483092	0.251	0.149	9.16e-28	Macrophage_2	AMPD2
TTYH3	7.6e-32	0.509749	0.524	0.405	1.37e-27	Macrophage_2	TTYH3
IQSEC2	7.91e-32	0.736945	0.327	0.211	1.43e-27	Macrophage_2	IQSEC2
ENTPD7	1.17e-31	0.623907	0.306	0.195	2.11e-27	Macrophage_2	ENTPD7
HMGB2	1.18e-31	0.526923	0.485	0.362	2.14e-27	Macrophage_2	HMGB2
PRRX1	1.2e-31	0.260654	0.334	0.212	2.16e-27	Macrophage_2	PRRX1
BBS2	1.7e-31	0.565075	0.259	0.157	3.08e-27	Macrophage_2	BBS2
SND1	1.89e-31	0.593199	0.35	0.232	3.42e-27	Macrophage_2	SND1
GLMP	2.17e-31	0.47043	0.348	0.226	3.93e-27	Macrophage_2	GLMP
OLFM1	2.18e-31	0.707334	0.341	0.226	3.94e-27	Macrophage_2	OLFM1
CCDC32	2.19e-31	0.692926	0.256	0.156	3.95e-27	Macrophage_2	CCDC32
ANXA7	2.9e-31	0.503112	0.55	0.445	5.25e-27	Macrophage_2	ANXA7
CKAP4	4.69e-31	0.507995	0.413	0.289	8.48e-27	Macrophage_2	CKAP4
IDH1	6.2e-31	0.476275	0.435	0.311	1.12e-26	Macrophage_2	IDH1
HMGN4	6.77e-31	0.537536	0.407	0.285	1.22e-26	Macrophage_2	HMGN4
NDUFB3	8.64e-31	0.538002	0.271	0.167	1.56e-26	Macrophage_2	NDUFB3
FANCI	8.89e-31	0.641434	0.259	0.159	1.61e-26	Macrophage_2	FANCI
STYX	1.95e-30	0.586319	0.315	0.204	3.52e-26	Macrophage_2	STYX
PLEKHM2	1.98e-30	0.455195	0.569	0.475	3.58e-26	Macrophage_2	PLEKHM2
MTMR4	2.14e-30	0.671679	0.303	0.196	3.87e-26	Macrophage_2	MTMR4
CASP8	2.34e-30	0.451043	0.394	0.267	4.24e-26	Macrophage_2	CASP8
CPEB4	2.56e-30	0.46577	0.593	0.492	4.62e-26	Macrophage_2	CPEB4
MCTS1	3.19e-30	0.506057	0.361	0.239	5.77e-26	Macrophage_2	MCTS1
VPS37A	3.88e-30	0.578649	0.264	0.162	7.01e-26	Macrophage_2	VPS37A
MXD1	4.36e-30	0.625748	0.39	0.27	7.89e-26	Macrophage_2	MXD1
PACSIN2	5.34e-30	0.527295	0.365	0.247	9.65e-26	Macrophage_2	PACSIN2
IL2RB	5.36e-30	0.554267	0.396	0.276	9.69e-26	Macrophage_2	IL2RB
VPS26C	6.03e-30	0.455419	0.489	0.37	1.09e-25	Macrophage_2	VPS26C
TBC1D2B	7.08e-30	0.477122	0.564	0.467	1.28e-25	Macrophage_2	TBC1D2B
ARSB	7.09e-30	0.491596	0.46	0.347	1.28e-25	Macrophage_2	ARSB
SPR	7.14e-30	0.50763	0.385	0.264	1.29e-25	Macrophage_2	SPR
SLC38A7	9.83e-30	0.537496	0.279	0.175	1.78e-25	Macrophage_2	SLC38A7
TSPAN17	1.03e-29	0.572367	0.357	0.241	1.86e-25	Macrophage_2	TSPAN17
CALU	1.62e-29	0.358095	0.683	0.628	2.93e-25	Macrophage_2	CALU
EIF1	1.66e-29	0.328164	0.731	0.691	2.99e-25	Macrophage_2	EIF1
MAPKAPK2	2.31e-29	0.289706	0.766	0.781	4.18e-25	Macrophage_2	MAPKAPK2
ZBTB33	2.49e-29	0.514902	0.447	0.32	4.49e-25	Macrophage_2	ZBTB33
IL6R	5.01e-29	0.505557	0.441	0.314	9.06e-25	Macrophage_2	IL6R
JOSD2	5.15e-29	0.650732	0.257	0.159	9.31e-25	Macrophage_2	JOSD2
TOMM5	5.65e-29	0.554563	0.42	0.302	1.02e-24	Macrophage_2	TOMM5
TRABD	6.43e-29	0.467541	0.585	0.487	1.16e-24	Macrophage_2	TRABD
NPM3	8.18e-29	0.66026	0.276	0.174	1.48e-24	Macrophage_2	NPM3
NFATC2	8.74e-29	0.454392	0.392	0.27	1.58e-24	Macrophage_2	NFATC2
SLC9A9	8.9e-29	0.526652	0.34	0.225	1.61e-24	Macrophage_2	SLC9A9
LAMTOR5	9.93e-29	0.526842	0.324	0.211	1.8e-24	Macrophage_2	LAMTOR5
ARL5A	1.07e-28	0.460059	0.453	0.333	1.93e-24	Macrophage_2	ARL5A
TRAM1	1.12e-28	0.358407	0.709	0.654	2.02e-24	Macrophage_2	TRAM1
EDEM1	1.14e-28	0.271761	0.808	0.806	2.06e-24	Macrophage_2	EDEM1
FES	1.26e-28	0.55096	0.4	0.281	2.27e-24	Macrophage_2	FES
CTHRC1	1.39e-28	0.575471	0.282	0.18	2.51e-24	Macrophage_2	CTHRC1
RGL4	1.4e-28	1.15891	0.34	0.254	2.53e-24	Macrophage_2	RGL4
TMEM33	1.44e-28	0.476812	0.564	0.477	2.6e-24	Macrophage_2	TMEM33
PLIN3	1.58e-28	0.490423	0.307	0.198	2.87e-24	Macrophage_2	PLIN3
TMEM86A	1.68e-28	0.451644	0.372	0.253	3.04e-24	Macrophage_2	TMEM86A
GON7	1.73e-28	0.582236	0.325	0.212	3.13e-24	Macrophage_2	GON7
METTL6	1.76e-28	0.663425	0.321	0.214	3.19e-24	Macrophage_2	METTL6
SCAMP2	1.92e-28	0.345942	0.682	0.649	3.48e-24	Macrophage_2	SCAMP2
SLC4A7	2.12e-28	0.465663	0.388	0.265	3.83e-24	Macrophage_2	SLC4A7
ATIC	2.38e-28	0.484417	0.478	0.371	4.31e-24	Macrophage_2	ATIC
MZB1	2.64e-28	0.578821	0.256	0.165	4.78e-24	Macrophage_2	MZB1
BNIP3L	2.78e-28	0.433237	0.777	0.749	5.03e-24	Macrophage_2	BNIP3L
MME	2.99e-28	0.511373	0.421	0.3	5.41e-24	Macrophage_2	MME
PPP4C	3e-28	0.517951	0.56	0.454	5.43e-24	Macrophage_2	PPP4C
NUDT5	3.03e-28	0.523763	0.399	0.282	5.47e-24	Macrophage_2	NUDT5
HEXA	3.43e-28	0.397351	0.613	0.533	6.19e-24	Macrophage_2	HEXA
ABRAXAS2	3.88e-28	0.61573	0.274	0.173	7.02e-24	Macrophage_2	ABRAXAS2
RASA3	5.55e-28	0.421178	0.299	0.192	1e-23	Macrophage_2	RASA3
TMED3	5.93e-28	0.47222	0.498	0.368	1.07e-23	Macrophage_2	TMED3
TP53RK	6.28e-28	0.505618	0.421	0.302	1.14e-23	Macrophage_2	TP53RK
CDC42SE2	6.32e-28	0.432384	0.582	0.489	1.14e-23	Macrophage_2	CDC42SE2
NEPRO	6.45e-28	0.58167	0.26	0.164	1.17e-23	Macrophage_2	NEPRO
PGPEP1	6.59e-28	0.49654	0.318	0.208	1.19e-23	Macrophage_2	PGPEP1
LIMK2	6.97e-28	0.535197	0.464	0.349	1.26e-23	Macrophage_2	LIMK2
PPIL1	7.38e-28	0.550578	0.324	0.213	1.33e-23	Macrophage_2	PPIL1
ATP6V1E1	7.39e-28	0.540537	0.277	0.176	1.34e-23	Macrophage_2	ATP6V1E1
IFI35	7.7e-28	0.503607	0.467	0.354	1.39e-23	Macrophage_2	IFI35
ARHGAP9	8.77e-28	0.502635	0.294	0.189	1.59e-23	Macrophage_2	ARHGAP9
CCDC71L	9.48e-28	0.536463	0.392	0.276	1.71e-23	Macrophage_2	CCDC71L
CAPN1	9.6e-28	0.467993	0.28	0.177	1.74e-23	Macrophage_2	CAPN1
NUDT1	1.08e-27	0.604559	0.306	0.201	1.95e-23	Macrophage_2	NUDT1
ZDHHC12	1.23e-27	0.570698	0.268	0.169	2.23e-23	Macrophage_2	ZDHHC12
RAB2B	1.3e-27	0.561876	0.456	0.334	2.34e-23	Macrophage_2	RAB2B
PDXK	1.69e-27	0.444784	0.485	0.366	3.06e-23	Macrophage_2	PDXK
PSMB5	1.75e-27	0.482384	0.488	0.378	3.17e-23	Macrophage_2	PSMB5
SUMF1	1.93e-27	0.463985	0.314	0.206	3.49e-23	Macrophage_2	SUMF1
WSB2	2.14e-27	0.40324	0.668	0.597	3.88e-23	Macrophage_2	WSB2
LAMTOR3	2.16e-27	0.482432	0.408	0.288	3.9e-23	Macrophage_2	LAMTOR3
CYB561D2	2.19e-27	0.501172	0.278	0.175	3.96e-23	Macrophage_2	CYB561D2
NUP188	2.24e-27	0.518323	0.377	0.262	4.04e-23	Macrophage_2	NUP188
CEBPA	3.06e-27	0.404246	0.574	0.475	5.53e-23	Macrophage_2	CEBPA
SMIM15	3.76e-27	0.470281	0.438	0.323	6.8e-23	Macrophage_2	SMIM15
NUP205	3.93e-27	0.426471	0.258	0.161	7.12e-23	Macrophage_2	NUP205
MAFG	5.05e-27	0.502763	0.545	0.446	9.13e-23	Macrophage_2	MAFG
NUDT22	6.72e-27	0.479601	0.435	0.316	1.22e-22	Macrophage_2	NUDT22
PTBP3	9.25e-27	0.357197	0.679	0.619	1.67e-22	Macrophage_2	PTBP3
CHST7	1.15e-26	0.581314	0.257	0.161	2.08e-22	Macrophage_2	CHST7
SPINT1	1.4e-26	0.414443	0.637	0.545	2.53e-22	Macrophage_2	SPINT1
MFSD11	1.54e-26	0.544813	0.331	0.222	2.79e-22	Macrophage_2	MFSD11
FAH	1.74e-26	0.422218	0.445	0.32	3.14e-22	Macrophage_2	FAH
COX7C	2.57e-26	0.515047	0.403	0.287	4.65e-22	Macrophage_2	COX7C
ADSL	2.72e-26	0.537027	0.339	0.23	4.92e-22	Macrophage_2	ADSL
GIMAP6	2.75e-26	0.574258	0.265	0.168	4.98e-22	Macrophage_2	GIMAP6
UHRF1BP1	2.97e-26	0.418762	0.283	0.181	5.37e-22	Macrophage_2	UHRF1BP1
EDEM2	3.26e-26	0.542093	0.306	0.202	5.9e-22	Macrophage_2	EDEM2
TRERF1	3.67e-26	0.475563	0.352	0.24	6.63e-22	Macrophage_2	TRERF1
ZBED1	3.74e-26	0.482699	0.443	0.331	6.76e-22	Macrophage_2	ZBED1
PPFIBP2	3.77e-26	0.46402	0.368	0.256	6.81e-22	Macrophage_2	PPFIBP2
EMP1	3.89e-26	0.62497	0.313	0.212	7.04e-22	Macrophage_2	EMP1
IFNAR2	4.29e-26	0.467729	0.398	0.281	7.76e-22	Macrophage_2	IFNAR2
YWHAG	5.06e-26	0.473374	0.361	0.249	9.14e-22	Macrophage_2	YWHAG
C6orf62	6.09e-26	0.363376	0.684	0.618	1.1e-21	Macrophage_2	C6orf62
C9orf16	8.52e-26	0.444669	0.433	0.317	1.54e-21	Macrophage_2	C9orf16
MAP2K3	8.8e-26	0.438481	0.524	0.417	1.59e-21	Macrophage_2	MAP2K3
TMEM106A	1.09e-25	0.450168	0.321	0.213	1.97e-21	Macrophage_2	TMEM106A
AGA	1.19e-25	0.44169	0.548	0.451	2.15e-21	Macrophage_2	AGA
POLD1	1.39e-25	0.474916	0.368	0.253	2.52e-21	Macrophage_2	POLD1
NCAPD2	1.77e-25	0.474944	0.294	0.193	3.21e-21	Macrophage_2	NCAPD2
SLC39A9	2.46e-25	0.532817	0.4	0.286	4.45e-21	Macrophage_2	SLC39A9
DDIT3	2.96e-25	0.576948	0.425	0.319	5.35e-21	Macrophage_2	DDIT3
DTNB	3.17e-25	0.464872	0.46	0.345	5.73e-21	Macrophage_2	DTNB
PPP1R16B	3.6e-25	0.506565	0.432	0.313	6.52e-21	Macrophage_2	PPP1R16B
ZNRF1	4.56e-25	0.403181	0.626	0.551	8.24e-21	Macrophage_2	ZNRF1
RDH11	6.72e-25	0.446431	0.401	0.29	1.21e-20	Macrophage_2	RDH11
DHRS7	1.04e-24	0.444027	0.466	0.359	1.87e-20	Macrophage_2	DHRS7
SMCO4	1.35e-24	0.462523	0.49	0.374	2.44e-20	Macrophage_2	SMCO4
PBX3	1.37e-24	0.491495	0.541	0.435	2.48e-20	Macrophage_2	PBX3
FH	1.52e-24	0.43052	0.382	0.267	2.75e-20	Macrophage_2	FH
TRAF7	1.56e-24	0.497153	0.278	0.181	2.82e-20	Macrophage_2	TRAF7
STXBP2	1.6e-24	0.417799	0.542	0.438	2.9e-20	Macrophage_2	STXBP2
AP1B1	1.64e-24	0.484968	0.476	0.371	2.97e-20	Macrophage_2	AP1B1
FAHD1	1.91e-24	0.458767	0.289	0.19	3.45e-20	Macrophage_2	FAHD1
SERP1	2.54e-24	0.356034	0.691	0.639	4.6e-20	Macrophage_2	SERP1
LSM10	2.75e-24	0.527418	0.388	0.277	4.98e-20	Macrophage_2	LSM10
AGK	2.92e-24	0.868399	0.259	0.171	5.28e-20	Macrophage_2	AGK
DNPEP	2.93e-24	0.424354	0.35	0.24	5.3e-20	Macrophage_2	DNPEP
NCBP2	3.1e-24	0.418751	0.326	0.22	5.6e-20	Macrophage_2	NCBP2
DEDD2	3.52e-24	0.498267	0.518	0.403	6.37e-20	Macrophage_2	DEDD2
SMCR8	4.1e-24	0.46966	0.279	0.183	7.42e-20	Macrophage_2	SMCR8
PSD4	4.19e-24	0.421807	0.277	0.18	7.57e-20	Macrophage_2	PSD4
GALNT12	4.45e-24	0.409583	0.261	0.168	8.04e-20	Macrophage_2	GALNT12
NXT2	4.82e-24	0.564398	0.365	0.257	8.71e-20	Macrophage_2	NXT2
PARP14	5.4e-24	0.392698	0.428	0.314	9.77e-20	Macrophage_2	PARP14
TIMM17A	5.49e-24	0.471258	0.381	0.273	9.92e-20	Macrophage_2	TIMM17A
CALR	6.71e-24	0.278478	0.731	0.716	1.21e-19	Macrophage_2	CALR
SLBP	6.75e-24	0.457355	0.488	0.373	1.22e-19	Macrophage_2	SLBP
UGCG	7.23e-24	0.384744	0.663	0.608	1.31e-19	Macrophage_2	UGCG
EPRS	9.25e-24	0.447098	0.52	0.434	1.67e-19	Macrophage_2	EPRS
TNFRSF25	9.3e-24	0.541041	0.336	0.234	1.68e-19	Macrophage_2	TNFRSF25
DHRS1	1.29e-23	0.336643	0.329	0.22	2.33e-19	Macrophage_2	DHRS1
SCARF1	1.34e-23	0.453336	0.326	0.222	2.43e-19	Macrophage_2	SCARF1
TIMM23	1.54e-23	0.426911	0.482	0.38	2.78e-19	Macrophage_2	TIMM23
NSMF	1.89e-23	0.540185	0.431	0.322	3.42e-19	Macrophage_2	NSMF
SEMA4C	1.95e-23	0.539034	0.452	0.342	3.52e-19	Macrophage_2	SEMA4C
FUT11	2.03e-23	0.489156	0.464	0.351	3.67e-19	Macrophage_2	FUT11
MDH1	2.23e-23	0.4376	0.357	0.248	4.04e-19	Macrophage_2	MDH1
EIF5	2.27e-23	0.251765	0.756	0.756	4.11e-19	Macrophage_2	EIF5
NDUFA2	2.46e-23	0.324783	0.688	0.636	4.44e-19	Macrophage_2	NDUFA2
NIPA2	2.56e-23	0.459326	0.275	0.18	4.62e-19	Macrophage_2	NIPA2
AKIRIN1	2.9e-23	0.420191	0.556	0.458	5.25e-19	Macrophage_2	AKIRIN1
CHURC1	3.21e-23	0.440504	0.543	0.439	5.81e-19	Macrophage_2	CHURC1
CD164	3.29e-23	0.376373	0.312	0.21	5.95e-19	Macrophage_2	CD164
ACVR1B	3.88e-23	0.481025	0.309	0.209	7.01e-19	Macrophage_2	ACVR1B
ETF1	4.28e-23	0.450551	0.295	0.197	7.75e-19	Macrophage_2	ETF1
MAP3K8	4.68e-23	0.465305	0.379	0.272	8.46e-19	Macrophage_2	MAP3K8
SEPSECS	4.78e-23	0.566393	0.311	0.212	8.65e-19	Macrophage_2	SEPSECS
USP8	6.19e-23	0.398458	0.288	0.191	1.12e-18	Macrophage_2	USP8
PGAM5	7.08e-23	0.455516	0.369	0.258	1.28e-18	Macrophage_2	PGAM5
EIF2AK3	7.49e-23	0.518432	0.385	0.274	1.35e-18	Macrophage_2	EIF2AK3
CFAP36	7.76e-23	0.431693	0.327	0.226	1.4e-18	Macrophage_2	CFAP36
IER5L	7.79e-23	0.496973	0.502	0.386	1.41e-18	Macrophage_2	IER5L
CRISPLD2	8.59e-23	0.414114	0.612	0.53	1.55e-18	Macrophage_2	CRISPLD2
PLP2	8.85e-23	0.445155	0.456	0.341	1.6e-18	Macrophage_2	PLP2
SLC29A1	1.01e-22	0.445673	0.397	0.292	1.83e-18	Macrophage_2	SLC29A1
SPG21	1.02e-22	0.38944	0.636	0.564	1.85e-18	Macrophage_2	SPG21
RASSF2	1.03e-22	0.389235	0.655	0.573	1.86e-18	Macrophage_2	RASSF2
MAPK6	1.06e-22	0.561837	0.375	0.27	1.92e-18	Macrophage_2	MAPK6
PDCD10	1.22e-22	0.360272	0.628	0.568	2.2e-18	Macrophage_2	PDCD10
TPCN1	1.22e-22	0.38604	0.533	0.441	2.21e-18	Macrophage_2	TPCN1
HIF1A	1.28e-22	0.42104	0.405	0.302	2.32e-18	Macrophage_2	HIF1A
UTP25	1.55e-22	0.55693	0.289	0.194	2.81e-18	Macrophage_2	UTP25
RTCB	1.61e-22	0.391765	0.413	0.304	2.9e-18	Macrophage_2	RTCB
STX10	1.95e-22	0.446928	0.546	0.453	3.53e-18	Macrophage_2	STX10
MAN2B2	1.96e-22	0.380879	0.413	0.302	3.54e-18	Macrophage_2	MAN2B2
NOL12	2.18e-22	0.514687	0.253	0.165	3.94e-18	Macrophage_2	NOL12
GPN3	2.31e-22	0.485422	0.262	0.172	4.18e-18	Macrophage_2	GPN3
PRCP	2.48e-22	0.395421	0.522	0.418	4.49e-18	Macrophage_2	PRCP
SDHA	2.98e-22	0.397926	0.621	0.557	5.39e-18	Macrophage_2	SDHA
DAP3	3.42e-22	0.505887	0.428	0.318	6.18e-18	Macrophage_2	DAP3
SNX6	3.47e-22	0.316883	0.676	0.629	6.28e-18	Macrophage_2	SNX6
UBE2E1	3.61e-22	0.469887	0.371	0.265	6.54e-18	Macrophage_2	UBE2E1
DERA	3.62e-22	0.456301	0.379	0.272	6.55e-18	Macrophage_2	DERA
ZNFX1	3.72e-22	0.337176	0.647	0.598	6.74e-18	Macrophage_2	ZNFX1
TRAPPC2L	3.75e-22	0.465253	0.508	0.401	6.78e-18	Macrophage_2	TRAPPC2L
GGA2	4.56e-22	0.450164	0.429	0.319	8.25e-18	Macrophage_2	GGA2
PSMA4	4.6e-22	0.418018	0.337	0.236	8.32e-18	Macrophage_2	PSMA4
TMED7	4.85e-22	0.280052	0.727	0.698	8.77e-18	Macrophage_2	TMED7
SMYD2	5.62e-22	0.429724	0.365	0.26	1.02e-17	Macrophage_2	SMYD2
CD82	6.44e-22	0.337442	0.381	0.272	1.16e-17	Macrophage_2	CD82
AGAP3	6.66e-22	0.385296	0.526	0.429	1.21e-17	Macrophage_2	AGAP3
GIT2	7.71e-22	0.403087	0.437	0.326	1.39e-17	Macrophage_2	GIT2
SLC36A4	8.55e-22	0.477844	0.298	0.201	1.55e-17	Macrophage_2	SLC36A4
DNAJA3	8.82e-22	0.471287	0.467	0.369	1.6e-17	Macrophage_2	DNAJA3
GHITM	9.29e-22	0.403799	0.314	0.217	1.68e-17	Macrophage_2	GHITM
PITPNM1	1.03e-21	0.291874	0.483	0.366	1.87e-17	Macrophage_2	PITPNM1
SLC35F5	1.04e-21	0.466005	0.455	0.358	1.88e-17	Macrophage_2	SLC35F5
HPS3	1.08e-21	0.476353	0.387	0.281	1.95e-17	Macrophage_2	HPS3
SSR3	1.21e-21	0.421801	0.606	0.518	2.19e-17	Macrophage_2	SSR3
USB1	1.8e-21	0.449549	0.414	0.306	3.26e-17	Macrophage_2	USB1
BACH1	1.88e-21	0.41601	0.591	0.513	3.4e-17	Macrophage_2	BACH1
VEGFB	2.04e-21	0.318423	0.692	0.665	3.69e-17	Macrophage_2	VEGFB
PPP1CC	2.05e-21	0.377174	0.594	0.515	3.7e-17	Macrophage_2	PPP1CC
HDAC3	2.09e-21	0.434919	0.534	0.433	3.78e-17	Macrophage_2	HDAC3
GSPT1	2.61e-21	0.467147	0.333	0.234	4.73e-17	Macrophage_2	GSPT1
MAGT1	3.11e-21	0.458996	0.282	0.191	5.62e-17	Macrophage_2	MAGT1
SURF4	4.16e-21	0.400843	0.495	0.397	7.52e-17	Macrophage_2	SURF4
PARP11	5.02e-21	0.425599	0.333	0.234	9.08e-17	Macrophage_2	PARP11
SLC25A24	5.95e-21	0.484102	0.402	0.299	1.08e-16	Macrophage_2	SLC25A24
CDK1	6.14e-21	0.565552	0.25	0.167	1.11e-16	Macrophage_2	CDK1
UBA1	6.39e-21	0.39306	0.563	0.491	1.15e-16	Macrophage_2	UBA1
PPID	7.26e-21	0.487966	0.406	0.301	1.31e-16	Macrophage_2	PPID
PNPO	8.53e-21	0.428144	0.426	0.324	1.54e-16	Macrophage_2	PNPO
UFM1	1e-20	0.409854	0.446	0.336	1.81e-16	Macrophage_2	UFM1
GRPEL1	1.03e-20	0.438125	0.34	0.241	1.85e-16	Macrophage_2	GRPEL1
MGST3	1.14e-20	0.434372	0.435	0.328	2.07e-16	Macrophage_2	MGST3
BLCAP	1.23e-20	0.397858	0.366	0.266	2.22e-16	Macrophage_2	BLCAP
PIP4K2A	1.51e-20	0.392108	0.405	0.298	2.74e-16	Macrophage_2	PIP4K2A
USP15	1.68e-20	0.365088	0.628	0.563	3.04e-16	Macrophage_2	USP15
DNASE2B	1.73e-20	0.513284	0.343	0.246	3.13e-16	Macrophage_2	DNASE2B
PSMC2	1.88e-20	0.41447	0.49	0.393	3.4e-16	Macrophage_2	PSMC2
RAB22A	1.99e-20	0.44094	0.417	0.311	3.6e-16	Macrophage_2	RAB22A
EGLN1	2.19e-20	0.447124	0.647	0.572	3.96e-16	Macrophage_2	EGLN1
FAM114A2	2.26e-20	0.410288	0.534	0.452	4.09e-16	Macrophage_2	FAM114A2
DDX3X	2.55e-20	0.414841	0.568	0.476	4.61e-16	Macrophage_2	DDX3X
CAPN15	2.74e-20	0.381883	0.392	0.281	4.95e-16	Macrophage_2	CAPN15
MFF	2.76e-20	0.439551	0.447	0.338	4.99e-16	Macrophage_2	MFF
MAT2B	3.28e-20	0.402411	0.563	0.463	5.94e-16	Macrophage_2	MAT2B
DYNLT1	3.31e-20	0.443684	0.386	0.279	5.99e-16	Macrophage_2	DYNLT1
SMIM14	3.34e-20	0.318369	0.653	0.595	6.05e-16	Macrophage_2	SMIM14
FAM210B	3.37e-20	0.420583	0.307	0.214	6.09e-16	Macrophage_2	FAM210B
COPRS	3.8e-20	0.448022	0.38	0.28	6.88e-16	Macrophage_2	COPRS
SAE1	4.75e-20	0.409141	0.348	0.247	8.6e-16	Macrophage_2	SAE1
AKIRIN2	5.14e-20	0.281296	0.725	0.713	9.29e-16	Macrophage_2	AKIRIN2
ZMIZ2	6.17e-20	0.34204	0.581	0.512	1.12e-15	Macrophage_2	ZMIZ2
SKAP1	7.99e-20	0.334401	0.372	0.266	1.44e-15	Macrophage_2	SKAP1
COMT	8.06e-20	0.382143	0.533	0.442	1.46e-15	Macrophage_2	COMT
TNFRSF1B	9.16e-20	0.317241	0.653	0.591	1.66e-15	Macrophage_2	TNFRSF1B
SNRPD2	9.85e-20	0.424222	0.352	0.25	1.78e-15	Macrophage_2	SNRPD2
PDIA6	1.13e-19	0.403913	0.44	0.342	2.04e-15	Macrophage_2	PDIA6
RNF113A	1.13e-19	0.402714	0.31	0.213	2.04e-15	Macrophage_2	RNF113A
SCARB1	1.22e-19	0.439008	0.329	0.234	2.21e-15	Macrophage_2	SCARB1
UBAC1	1.69e-19	0.329755	0.645	0.603	3.06e-15	Macrophage_2	UBAC1
NIN	1.77e-19	0.357562	0.491	0.392	3.2e-15	Macrophage_2	NIN
HPS6	2.23e-19	0.353702	0.32	0.221	4.03e-15	Macrophage_2	HPS6
ACAP2	2.62e-19	0.363918	0.584	0.495	4.74e-15	Macrophage_2	ACAP2
SLC35E1	2.75e-19	0.408193	0.34	0.242	4.96e-15	Macrophage_2	SLC35E1
GALNT1	3.63e-19	0.412812	0.48	0.386	6.56e-15	Macrophage_2	GALNT1
KHDRBS3	3.97e-19	0.372895	0.401	0.3	7.19e-15	Macrophage_2	KHDRBS3
IGF2BP3	4.45e-19	0.41624	0.277	0.189	8.05e-15	Macrophage_2	IGF2BP3
SAMHD1	4.59e-19	0.30927	0.632	0.582	8.31e-15	Macrophage_2	SAMHD1
UTP23	4.91e-19	0.468436	0.294	0.203	8.88e-15	Macrophage_2	UTP23
DKC1	5.37e-19	0.363216	0.408	0.307	9.7e-15	Macrophage_2	DKC1
UNC119	5.48e-19	0.379318	0.409	0.302	9.91e-15	Macrophage_2	UNC119
KAZN	8e-19	0.491421	0.31	0.219	1.45e-14	Macrophage_2	KAZN
TAF12	8.9e-19	0.400739	0.414	0.307	1.61e-14	Macrophage_2	TAF12
ERN1	9.14e-19	0.360991	0.463	0.35	1.65e-14	Macrophage_2	ERN1
SCAMP3	1.21e-18	0.411523	0.346	0.25	2.18e-14	Macrophage_2	SCAMP3
CDC26	1.21e-18	0.395037	0.27	0.185	2.18e-14	Macrophage_2	CDC26
WDR55	1.23e-18	0.38613	0.433	0.327	2.22e-14	Macrophage_2	WDR55
PREX1	1.27e-18	0.345208	0.42	0.319	2.3e-14	Macrophage_2	PREX1
SPHK1	1.29e-18	0.410272	0.311	0.217	2.34e-14	Macrophage_2	SPHK1
KLF16	1.33e-18	0.421528	0.42	0.317	2.41e-14	Macrophage_2	KLF16
ABHD16A	1.52e-18	0.391919	0.503	0.418	2.75e-14	Macrophage_2	ABHD16A
BRI3BP	1.55e-18	0.541905	0.27	0.186	2.8e-14	Macrophage_2	BRI3BP
UROD	1.6e-18	0.354357	0.541	0.461	2.88e-14	Macrophage_2	UROD
C16orf54	1.69e-18	0.555632	0.298	0.212	3.06e-14	Macrophage_2	C16orf54
PDIA4	1.71e-18	0.384567	0.308	0.216	3.09e-14	Macrophage_2	PDIA4
RHEB	1.79e-18	0.416647	0.519	0.424	3.24e-14	Macrophage_2	RHEB
ESCO1	1.98e-18	0.392616	0.476	0.374	3.57e-14	Macrophage_2	ESCO1
VPS33A	2.08e-18	0.465723	0.345	0.25	3.76e-14	Macrophage_2	VPS33A
PLD1	2.18e-18	0.313697	0.398	0.291	3.95e-14	Macrophage_2	PLD1
JAGN1	2.42e-18	0.393557	0.292	0.203	4.37e-14	Macrophage_2	JAGN1
NAA15	2.55e-18	0.35785	0.36	0.259	4.62e-14	Macrophage_2	NAA15
NUP85	2.82e-18	0.353398	0.318	0.224	5.1e-14	Macrophage_2	NUP85
CKS1B	2.96e-18	0.652356	0.396	0.304	5.36e-14	Macrophage_2	CKS1B
GTF2H1	3.49e-18	0.401841	0.456	0.355	6.31e-14	Macrophage_2	GTF2H1
SMIM29	3.67e-18	0.386368	0.312	0.22	6.65e-14	Macrophage_2	SMIM29
DDR2	3.74e-18	0.446363	0.498	0.431	6.77e-14	Macrophage_2	DDR2
GANC	3.84e-18	0.376255	0.282	0.195	6.95e-14	Macrophage_2	GANC
TMEM189	4.15e-18	0.367352	0.497	0.404	7.5e-14	Macrophage_2	TMEM189
OSBPL8	4.19e-18	0.40659	0.592	0.529	7.58e-14	Macrophage_2	OSBPL8
TIMM9	5.48e-18	0.53888	0.346	0.251	9.92e-14	Macrophage_2	TIMM9
HSPA1B	5.72e-18	0.564794	0.288	0.203	1.03e-13	Macrophage_2	HSPA1B
IGFBP3	5.98e-18	1.04736	0.424	0.334	1.08e-13	Macrophage_2	IGFBP3
ALPK1	6.12e-18	0.357612	0.445	0.347	1.11e-13	Macrophage_2	ALPK1
PRKACA	6.48e-18	0.327004	0.66	0.63	1.17e-13	Macrophage_2	PRKACA
TIMM10	6.79e-18	0.355998	0.282	0.193	1.23e-13	Macrophage_2	TIMM10
CAPZA2	6.93e-18	0.320582	0.659	0.603	1.25e-13	Macrophage_2	CAPZA2
PTRH2	7.11e-18	0.47158	0.274	0.191	1.29e-13	Macrophage_2	PTRH2
H2AFX	8.83e-18	0.333143	0.389	0.286	1.6e-13	Macrophage_2	H2AFX
SPHK2	1.14e-17	0.358996	0.27	0.185	2.06e-13	Macrophage_2	SPHK2
AP3B1	1.18e-17	0.356968	0.504	0.406	2.13e-13	Macrophage_2	AP3B1
NDUFV2	1.28e-17	0.397269	0.496	0.395	2.32e-13	Macrophage_2	NDUFV2
ZFP90	1.31e-17	0.311655	0.364	0.265	2.36e-13	Macrophage_2	ZFP90
CUL1	1.33e-17	0.322917	0.616	0.563	2.41e-13	Macrophage_2	CUL1
ATP5F1A	1.38e-17	0.348272	0.585	0.534	2.5e-13	Macrophage_2	ATP5F1A
HELLS	1.52e-17	0.386981	0.437	0.338	2.75e-13	Macrophage_2	HELLS
SMARCA5	1.59e-17	0.314572	0.63	0.586	2.87e-13	Macrophage_2	SMARCA5
GTF2B	1.71e-17	0.367572	0.257	0.174	3.09e-13	Macrophage_2	GTF2B
PEPD	1.91e-17	0.265828	0.256	0.172	3.46e-13	Macrophage_2	PEPD
LTV1	2.11e-17	0.3979	0.424	0.324	3.81e-13	Macrophage_2	LTV1
GTF3C6	2.28e-17	0.320916	0.259	0.176	4.13e-13	Macrophage_2	GTF3C6
DARS	2.35e-17	0.277891	0.682	0.638	4.25e-13	Macrophage_2	DARS
VARS	2.38e-17	0.376461	0.469	0.374	4.3e-13	Macrophage_2	VARS
DGKA	2.66e-17	0.318081	0.506	0.406	4.81e-13	Macrophage_2	DGKA
STX3	2.74e-17	0.375493	0.566	0.485	4.95e-13	Macrophage_2	STX3
NDUFV3	3.03e-17	0.292655	0.316	0.224	5.49e-13	Macrophage_2	NDUFV3
CABP5	3.19e-17	0.376516	0.314	0.225	5.76e-13	Macrophage_2	CABP5
PREB	3.31e-17	0.404373	0.412	0.31	5.98e-13	Macrophage_2	PREB
RASA2	3.94e-17	0.402493	0.504	0.409	7.13e-13	Macrophage_2	RASA2
BAX	4.58e-17	0.334236	0.397	0.304	8.29e-13	Macrophage_2	BAX
UHRF1BP1L	5.52e-17	0.386028	0.484	0.384	9.99e-13	Macrophage_2	UHRF1BP1L
DERL1	6.84e-17	0.347944	0.593	0.535	1.24e-12	Macrophage_2	DERL1
LRPPRC	8.87e-17	0.308344	0.623	0.576	1.6e-12	Macrophage_2	LRPPRC
SGPP1	9.11e-17	0.40596	0.293	0.207	1.65e-12	Macrophage_2	SGPP1
BTBD1	9.31e-17	0.366311	0.552	0.49	1.68e-12	Macrophage_2	BTBD1
ESRRA	9.51e-17	0.374954	0.328	0.236	1.72e-12	Macrophage_2	ESRRA
SERPINB9	9.58e-17	0.306921	0.684	0.668	1.73e-12	Macrophage_2	SERPINB9
INSIG2	1.01e-16	0.534073	0.34	0.253	1.83e-12	Macrophage_2	INSIG2
MTF1	1.4e-16	0.403363	0.43	0.329	2.54e-12	Macrophage_2	MTF1
LGALS8	1.51e-16	0.399285	0.373	0.278	2.72e-12	Macrophage_2	LGALS8
SPNS1	1.54e-16	0.352996	0.508	0.421	2.79e-12	Macrophage_2	SPNS1
CCNG1	1.55e-16	0.326944	0.449	0.345	2.8e-12	Macrophage_2	CCNG1
PNO1	1.58e-16	0.537227	0.308	0.223	2.85e-12	Macrophage_2	PNO1
ELF1	1.73e-16	0.319275	0.642	0.579	3.13e-12	Macrophage_2	ELF1
DTX3L	1.96e-16	0.3553	0.427	0.329	3.55e-12	Macrophage_2	DTX3L
INTS13	2.07e-16	0.466198	0.331	0.244	3.75e-12	Macrophage_2	INTS13
TMEM208	2.08e-16	0.413491	0.262	0.183	3.76e-12	Macrophage_2	TMEM208
ETFA	2.14e-16	0.330231	0.498	0.412	3.87e-12	Macrophage_2	ETFA
MAP3K2	2.26e-16	0.326947	0.585	0.518	4.09e-12	Macrophage_2	MAP3K2
ARHGDIB	2.55e-16	0.326572	0.661	0.602	4.62e-12	Macrophage_2	ARHGDIB
ZDHHC21	2.74e-16	0.399354	0.353	0.259	4.95e-12	Macrophage_2	ZDHHC21
ABCA1	2.88e-16	0.45785	0.553	0.467	5.22e-12	Macrophage_2	ABCA1
SRP72	2.94e-16	0.348178	0.327	0.236	5.32e-12	Macrophage_2	SRP72
CHCHD3	3.4e-16	0.379659	0.341	0.25	6.15e-12	Macrophage_2	CHCHD3
NANP	3.67e-16	0.505714	0.25	0.173	6.64e-12	Macrophage_2	NANP
HSPA4	3.7e-16	0.369722	0.311	0.223	6.69e-12	Macrophage_2	HSPA4
SPATA2	4.09e-16	0.431303	0.263	0.183	7.4e-12	Macrophage_2	SPATA2
PDCD5	4.82e-16	0.43932	0.39	0.295	8.72e-12	Macrophage_2	PDCD5
TRAF3IP2	4.84e-16	0.51373	0.296	0.214	8.76e-12	Macrophage_2	TRAF3IP2
MED15	5.31e-16	0.329792	0.559	0.475	9.61e-12	Macrophage_2	MED15
TBL2	6.91e-16	0.380187	0.406	0.308	1.25e-11	Macrophage_2	TBL2
LONP1	7.02e-16	0.424999	0.554	0.495	1.27e-11	Macrophage_2	LONP1
RNF24	8.04e-16	0.356906	0.315	0.228	1.45e-11	Macrophage_2	RNF24
DSE	8.48e-16	0.317908	0.472	0.374	1.53e-11	Macrophage_2	DSE
CHMP4A	8.86e-16	0.430267	0.4	0.302	1.6e-11	Macrophage_2	CHMP4A
SNRPG	9.01e-16	0.372547	0.42	0.322	1.63e-11	Macrophage_2	SNRPG
SERTAD1	9.29e-16	0.414897	0.288	0.205	1.68e-11	Macrophage_2	SERTAD1
TMEM68	9.78e-16	0.402602	0.441	0.34	1.77e-11	Macrophage_2	TMEM68
GNL2	9.81e-16	0.363252	0.375	0.28	1.77e-11	Macrophage_2	GNL2
RIPK1	9.82e-16	0.338508	0.28	0.196	1.78e-11	Macrophage_2	RIPK1
PGP	1.03e-15	0.39903	0.326	0.239	1.86e-11	Macrophage_2	PGP
NCSTN	1.15e-15	0.349085	0.455	0.365	2.07e-11	Macrophage_2	NCSTN
STOM	1.24e-15	0.370626	0.294	0.209	2.25e-11	Macrophage_2	STOM
LRRC8D	1.26e-15	0.362786	0.284	0.201	2.28e-11	Macrophage_2	LRRC8D
TMEM35B	1.29e-15	0.372185	0.306	0.22	2.33e-11	Macrophage_2	TMEM35B
ATRAID	1.32e-15	0.392003	0.395	0.301	2.38e-11	Macrophage_2	ATRAID
TRNAU1AP	2.06e-15	0.316128	0.315	0.225	3.72e-11	Macrophage_2	TRNAU1AP
SLC35B1	2.19e-15	0.358686	0.334	0.244	3.96e-11	Macrophage_2	SLC35B1
NFKB1	2.46e-15	0.34387	0.468	0.372	4.44e-11	Macrophage_2	NFKB1
LOX	2.58e-15	0.6484	0.418	0.349	4.66e-11	Macrophage_2	LOX
SNX3	2.81e-15	0.319454	0.579	0.508	5.08e-11	Macrophage_2	SNX3
C1orf43	3.1e-15	0.318786	0.387	0.29	5.6e-11	Macrophage_2	C1orf43
CHMP2B	3.47e-15	0.387026	0.426	0.334	6.27e-11	Macrophage_2	CHMP2B
CCDC115	3.6e-15	0.279783	0.313	0.225	6.51e-11	Macrophage_2	CCDC115
DENND1A	4.22e-15	0.3517	0.447	0.355	7.63e-11	Macrophage_2	DENND1A
NRAS	4.54e-15	0.302694	0.562	0.487	8.21e-11	Macrophage_2	NRAS
AFG3L2	5.52e-15	0.308677	0.546	0.468	9.98e-11	Macrophage_2	AFG3L2
NDUFS2	5.72e-15	0.254173	0.657	0.636	1.03e-10	Macrophage_2	NDUFS2
EPG5	8.19e-15	0.41012	0.352	0.263	1.48e-10	Macrophage_2	EPG5
NDUFA1	9.2e-15	0.309717	0.568	0.502	1.66e-10	Macrophage_2	NDUFA1
ADO	9.88e-15	0.382376	0.369	0.276	1.79e-10	Macrophage_2	ADO
PRPF4	1.02e-14	0.309026	0.319	0.234	1.84e-10	Macrophage_2	PRPF4
ADAMTSL4	1.09e-14	0.276197	0.503	0.417	1.97e-10	Macrophage_2	ADAMTSL4
GPCPD1	1.2e-14	0.315517	0.468	0.379	2.17e-10	Macrophage_2	GPCPD1
IDS	1.28e-14	0.293437	0.635	0.605	2.32e-10	Macrophage_2	IDS
G3BP2	1.38e-14	0.28236	0.611	0.558	2.5e-10	Macrophage_2	G3BP2
CBX3	1.46e-14	0.332828	0.297	0.217	2.64e-10	Macrophage_2	CBX3
MYD88	1.66e-14	0.402692	0.476	0.386	3e-10	Macrophage_2	MYD88
FEZ2	1.78e-14	0.349664	0.316	0.23	3.23e-10	Macrophage_2	FEZ2
TBC1D14	1.82e-14	0.278299	0.668	0.631	3.29e-10	Macrophage_2	TBC1D14
AP2A1	1.88e-14	0.274557	0.55	0.462	3.4e-10	Macrophage_2	AP2A1
SERTAD2	2.4e-14	0.352817	0.469	0.375	4.33e-10	Macrophage_2	SERTAD2
HOMEZ	2.46e-14	0.461726	0.292	0.212	4.44e-10	Macrophage_2	HOMEZ
SPAG7	2.71e-14	0.373378	0.492	0.4	4.89e-10	Macrophage_2	SPAG7
POLR2G	2.78e-14	0.359473	0.354	0.265	5.02e-10	Macrophage_2	POLR2G
MAFF	2.8e-14	0.447647	0.325	0.24	5.07e-10	Macrophage_2	MAFF
SLC25A46	2.83e-14	0.349375	0.346	0.26	5.12e-10	Macrophage_2	SLC25A46
RAP2B	3.23e-14	0.334081	0.472	0.388	5.84e-10	Macrophage_2	RAP2B
KSR1	3.47e-14	0.342726	0.373	0.281	6.28e-10	Macrophage_2	KSR1
XPNPEP1	3.64e-14	0.321681	0.371	0.28	6.59e-10	Macrophage_2	XPNPEP1
TANGO2	3.74e-14	0.364437	0.356	0.263	6.77e-10	Macrophage_2	TANGO2
SLC17A5	3.83e-14	0.297345	0.362	0.271	6.93e-10	Macrophage_2	SLC17A5
ISCU	3.94e-14	0.264324	0.656	0.641	7.13e-10	Macrophage_2	ISCU
MIIP	4.18e-14	0.318753	0.337	0.252	7.55e-10	Macrophage_2	MIIP
VPS8	5.4e-14	0.330132	0.491	0.407	9.76e-10	Macrophage_2	VPS8
GLYCTK	5.59e-14	0.619865	0.253	0.183	1.01e-09	Macrophage_2	GLYCTK
CNP	5.62e-14	0.407091	0.379	0.289	1.02e-09	Macrophage_2	CNP
UTP18	5.8e-14	0.304748	0.36	0.271	1.05e-09	Macrophage_2	UTP18
P4HB	6.32e-14	0.303012	0.633	0.569	1.14e-09	Macrophage_2	P4HB
JAML	6.91e-14	0.455741	0.25	0.182	1.25e-09	Macrophage_2	JAML
GUCY1B1	7.93e-14	0.285741	0.339	0.253	1.43e-09	Macrophage_2	GUCY1B1
HYOU1	8.16e-14	0.316739	0.362	0.275	1.48e-09	Macrophage_2	HYOU1
RNASET2	8.45e-14	0.322583	0.516	0.437	1.53e-09	Macrophage_2	RNASET2
RGS14	9.22e-14	0.304881	0.317	0.233	1.67e-09	Macrophage_2	RGS14
VRK1	9.71e-14	0.271632	0.397	0.304	1.76e-09	Macrophage_2	VRK1
TP53	9.82e-14	0.28798	0.408	0.315	1.78e-09	Macrophage_2	TP53
AGPAT2	1.1e-13	0.373648	0.321	0.238	1.99e-09	Macrophage_2	AGPAT2
CREB3	1.16e-13	0.290261	0.488	0.395	2.09e-09	Macrophage_2	CREB3
PFDN6	1.16e-13	0.304847	0.496	0.414	2.1e-09	Macrophage_2	PFDN6
RNH1	1.25e-13	0.314277	0.456	0.375	2.26e-09	Macrophage_2	RNH1
TCP11L1	1.4e-13	0.346404	0.353	0.267	2.53e-09	Macrophage_2	TCP11L1
PDHA1	1.59e-13	0.274429	0.618	0.565	2.88e-09	Macrophage_2	PDHA1
CNEP1R1	1.66e-13	0.332047	0.316	0.233	3e-09	Macrophage_2	CNEP1R1
BORCS5	1.76e-13	0.438104	0.326	0.245	3.19e-09	Macrophage_2	BORCS5
UAP1	1.77e-13	0.361689	0.461	0.376	3.2e-09	Macrophage_2	UAP1
CERS6	1.97e-13	0.367622	0.28	0.203	3.56e-09	Macrophage_2	CERS6
IKZF3	2.08e-13	0.257091	0.49	0.394	3.76e-09	Macrophage_2	IKZF3
GLUD1	2.2e-13	0.369526	0.482	0.393	3.98e-09	Macrophage_2	GLUD1
SAR1B	2.41e-13	0.341475	0.419	0.331	4.35e-09	Macrophage_2	SAR1B
NBEAL2	2.57e-13	0.357592	0.388	0.301	4.65e-09	Macrophage_2	NBEAL2
NDUFV1	2.77e-13	0.309845	0.569	0.509	5.01e-09	Macrophage_2	NDUFV1
TDP2	2.97e-13	0.273585	0.369	0.28	5.37e-09	Macrophage_2	TDP2
RCOR1	3.04e-13	0.263784	0.307	0.224	5.5e-09	Macrophage_2	RCOR1
DRAM1	3.13e-13	0.285787	0.411	0.319	5.66e-09	Macrophage_2	DRAM1
ST6GAL1	3.69e-13	0.286927	0.587	0.513	6.68e-09	Macrophage_2	ST6GAL1
GNG5	4.64e-13	0.314479	0.262	0.189	8.39e-09	Macrophage_2	GNG5
SLC35D1	4.68e-13	0.32023	0.419	0.333	8.46e-09	Macrophage_2	SLC35D1
CEPT1	4.72e-13	0.277162	0.594	0.547	8.54e-09	Macrophage_2	CEPT1
CD8A	5.51e-13	0.334729	0.301	0.225	9.97e-09	Macrophage_2	CD8A
DNAJC8	5.58e-13	0.472172	0.453	0.364	1.01e-08	Macrophage_2	DNAJC8
JPT2	5.81e-13	0.273564	0.357	0.27	1.05e-08	Macrophage_2	JPT2
TAPBPL	6.26e-13	0.288063	0.277	0.2	1.13e-08	Macrophage_2	TAPBPL
ARF4	6.34e-13	0.263788	0.382	0.289	1.15e-08	Macrophage_2	ARF4
SERINC5	6.44e-13	0.304084	0.366	0.279	1.16e-08	Macrophage_2	SERINC5
SLC11A1	6.53e-13	0.383483	0.355	0.274	1.18e-08	Macrophage_2	SLC11A1
KCNA3	6.8e-13	0.303089	0.37	0.281	1.23e-08	Macrophage_2	KCNA3
MAP1LC3B	6.82e-13	0.304243	0.524	0.438	1.23e-08	Macrophage_2	MAP1LC3B
VPS26B	7.35e-13	0.367778	0.379	0.291	1.33e-08	Macrophage_2	VPS26B
IDH3G	7.42e-13	0.291302	0.507	0.424	1.34e-08	Macrophage_2	IDH3G
RRS1	7.53e-13	0.316524	0.314	0.233	1.36e-08	Macrophage_2	RRS1
STX4	9.89e-13	0.279067	0.408	0.319	1.79e-08	Macrophage_2	STX4
PITRM1	9.96e-13	0.275963	0.294	0.216	1.8e-08	Macrophage_2	PITRM1
USP4	1.01e-12	0.260347	0.618	0.572	1.82e-08	Macrophage_2	USP4
EIF3J	1.04e-12	0.360366	0.527	0.456	1.88e-08	Macrophage_2	EIF3J
USF1	1.2e-12	0.311719	0.615	0.571	2.18e-08	Macrophage_2	USF1
UBLCP1	1.32e-12	0.284998	0.486	0.401	2.39e-08	Macrophage_2	UBLCP1
PRPS2	1.34e-12	0.332179	0.472	0.385	2.42e-08	Macrophage_2	PRPS2
FBXO42	1.34e-12	0.265406	0.257	0.185	2.42e-08	Macrophage_2	FBXO42
MITD1	1.36e-12	0.336087	0.33	0.248	2.46e-08	Macrophage_2	MITD1
PRDX4	1.4e-12	0.414516	0.274	0.204	2.54e-08	Macrophage_2	PRDX4
SNX11	1.48e-12	0.294026	0.343	0.259	2.67e-08	Macrophage_2	SNX11
OGFRL1	1.51e-12	0.2596	0.558	0.496	2.73e-08	Macrophage_2	OGFRL1
ARFGEF2	1.51e-12	0.292934	0.455	0.375	2.73e-08	Macrophage_2	ARFGEF2
DHDDS	1.51e-12	0.32098	0.386	0.298	2.74e-08	Macrophage_2	DHDDS
SLC25A13	1.6e-12	0.309766	0.324	0.243	2.89e-08	Macrophage_2	SLC25A13
PGM2L1	1.61e-12	0.361035	0.295	0.22	2.91e-08	Macrophage_2	PGM2L1
MAPK1IP1L	1.71e-12	0.289782	0.35	0.263	3.09e-08	Macrophage_2	MAPK1IP1L
GMPPB	1.72e-12	0.296199	0.316	0.236	3.11e-08	Macrophage_2	GMPPB
SIRT7	1.74e-12	0.293476	0.302	0.224	3.16e-08	Macrophage_2	SIRT7
LRP1	1.82e-12	0.285347	0.592	0.534	3.29e-08	Macrophage_2	LRP1
COX15	1.87e-12	0.272353	0.319	0.237	3.39e-08	Macrophage_2	COX15
VPS18	1.92e-12	0.394583	0.315	0.236	3.48e-08	Macrophage_2	VPS18
RMND1	1.97e-12	0.291252	0.319	0.239	3.56e-08	Macrophage_2	RMND1
LSM12	2.27e-12	0.303859	0.27	0.197	4.1e-08	Macrophage_2	LSM12
HSPBAP1	2.52e-12	0.295341	0.352	0.266	4.56e-08	Macrophage_2	HSPBAP1
IMMT	2.67e-12	0.288782	0.39	0.305	4.82e-08	Macrophage_2	IMMT
CTNNBIP1	3.12e-12	0.327669	0.372	0.29	5.63e-08	Macrophage_2	CTNNBIP1
CXorf38	3.26e-12	0.306295	0.406	0.317	5.9e-08	Macrophage_2	CXorf38
CMAS	3.58e-12	0.296888	0.476	0.397	6.47e-08	Macrophage_2	CMAS
SLC35A5	4.08e-12	0.341876	0.328	0.248	7.37e-08	Macrophage_2	SLC35A5
MLEC	4.15e-12	0.315651	0.56	0.49	7.51e-08	Macrophage_2	MLEC
DPAGT1	4.22e-12	0.387715	0.283	0.21	7.64e-08	Macrophage_2	DPAGT1
DIS3	4.48e-12	0.402775	0.375	0.291	8.1e-08	Macrophage_2	DIS3
RMDN3	4.55e-12	0.27719	0.637	0.606	8.24e-08	Macrophage_2	RMDN3
TGFB3	4.8e-12	0.30364	0.302	0.228	8.68e-08	Macrophage_2	TGFB3
COX7A2L	4.84e-12	0.324258	0.509	0.426	8.76e-08	Macrophage_2	COX7A2L
IL7	5.92e-12	0.394343	0.262	0.192	1.07e-07	Macrophage_2	IL7
ATG101	5.96e-12	0.340065	0.429	0.34	1.08e-07	Macrophage_2	ATG101
ZNF622	6.81e-12	0.30202	0.31	0.232	1.23e-07	Macrophage_2	ZNF622
DNAJC3	6.83e-12	0.271648	0.253	0.184	1.23e-07	Macrophage_2	DNAJC3
TTL	9.83e-12	0.312585	0.461	0.388	1.78e-07	Macrophage_2	TTL
NCLN	1.16e-11	0.297167	0.331	0.25	2.1e-07	Macrophage_2	NCLN
PDE7A	1.18e-11	0.290474	0.434	0.347	2.13e-07	Macrophage_2	PDE7A
TMEM104	1.19e-11	0.251156	0.264	0.193	2.15e-07	Macrophage_2	TMEM104
RNF7	1.27e-11	0.322231	0.576	0.514	2.3e-07	Macrophage_2	RNF7
DUSP18	1.34e-11	0.282573	0.308	0.231	2.42e-07	Macrophage_2	DUSP18
UBE2A	1.44e-11	0.266223	0.59	0.533	2.61e-07	Macrophage_2	UBE2A
GFPT1	1.52e-11	0.275245	0.401	0.316	2.74e-07	Macrophage_2	GFPT1
TMEM38B	1.66e-11	0.388121	0.284	0.211	3e-07	Macrophage_2	TMEM38B
PSMB4	1.69e-11	0.284956	0.563	0.506	3.05e-07	Macrophage_2	PSMB4
SEC61G	2e-11	0.28735	0.35	0.268	3.61e-07	Macrophage_2	SEC61G
UBE2R2	2.09e-11	0.304127	0.606	0.545	3.77e-07	Macrophage_2	UBE2R2
FBXL20	2.73e-11	0.287842	0.39	0.304	4.93e-07	Macrophage_2	FBXL20
UBE2K	2.87e-11	0.288846	0.277	0.205	5.19e-07	Macrophage_2	UBE2K
CYGB	2.92e-11	0.428492	0.267	0.201	5.28e-07	Macrophage_2	CYGB
RRAGC	2.95e-11	0.285192	0.39	0.31	5.34e-07	Macrophage_2	RRAGC
ANP32E	2.96e-11	0.299099	0.455	0.371	5.35e-07	Macrophage_2	ANP32E
RNF181	3.52e-11	0.270823	0.387	0.301	6.37e-07	Macrophage_2	RNF181
CHMP4B	3.52e-11	0.281796	0.574	0.52	6.37e-07	Macrophage_2	CHMP4B
COL5A2	3.78e-11	0.293149	0.564	0.499	6.84e-07	Macrophage_2	COL5A2
EML2	4.34e-11	0.257881	0.384	0.301	7.84e-07	Macrophage_2	EML2
VMA21	4.66e-11	0.37197	0.469	0.389	8.43e-07	Macrophage_2	VMA21
CTDNEP1	5.47e-11	0.338782	0.538	0.47	9.89e-07	Macrophage_2	CTDNEP1
LSS	6.23e-11	0.26219	0.391	0.308	1.13e-06	Macrophage_2	LSS
MLST8	6.69e-11	0.297534	0.278	0.207	1.21e-06	Macrophage_2	MLST8
CEBPG	7.58e-11	0.293572	0.48	0.415	1.37e-06	Macrophage_2	CEBPG
ERH	7.65e-11	0.29726	0.512	0.439	1.38e-06	Macrophage_2	ERH
NDUFAB1	7.84e-11	0.301058	0.484	0.404	1.42e-06	Macrophage_2	NDUFAB1
TBK1	8.23e-11	0.304358	0.459	0.37	1.49e-06	Macrophage_2	TBK1
GTF3A	8.71e-11	0.305592	0.335	0.258	1.57e-06	Macrophage_2	GTF3A
KLHL12	9.37e-11	0.299098	0.328	0.249	1.69e-06	Macrophage_2	KLHL12
GOSR2	1.06e-10	0.357897	0.407	0.321	1.92e-06	Macrophage_2	GOSR2
AP3M1	1.13e-10	0.266514	0.44	0.353	2.04e-06	Macrophage_2	AP3M1
TMC8	1.18e-10	0.261733	0.258	0.192	2.13e-06	Macrophage_2	TMC8
SAMD8	1.19e-10	0.345771	0.388	0.308	2.16e-06	Macrophage_2	SAMD8
XPO5	1.26e-10	0.293169	0.505	0.43	2.28e-06	Macrophage_2	XPO5
UGGT1	1.45e-10	0.254207	0.408	0.33	2.62e-06	Macrophage_2	UGGT1
RLF	1.49e-10	0.307899	0.341	0.263	2.69e-06	Macrophage_2	RLF
GNL3	1.97e-10	0.26391	0.33	0.254	3.57e-06	Macrophage_2	GNL3
KNOP1	2.06e-10	0.435218	0.26	0.196	3.73e-06	Macrophage_2	KNOP1
ARL2BP	2.36e-10	0.336282	0.528	0.462	4.27e-06	Macrophage_2	ARL2BP
APOBR	2.47e-10	0.308361	0.432	0.347	4.47e-06	Macrophage_2	APOBR
COQ5	2.5e-10	0.308658	0.33	0.256	4.51e-06	Macrophage_2	COQ5
COA4	2.53e-10	0.347333	0.324	0.249	4.57e-06	Macrophage_2	COA4
SPRYD3	2.66e-10	0.262388	0.609	0.566	4.81e-06	Macrophage_2	SPRYD3
WDR45B	3.04e-10	0.292185	0.321	0.246	5.49e-06	Macrophage_2	WDR45B
TRANK1	3.15e-10	0.280866	0.302	0.231	5.69e-06	Macrophage_2	TRANK1
TGIF1	3.16e-10	0.323877	0.353	0.278	5.71e-06	Macrophage_2	TGIF1
PHF5A	3.26e-10	0.274908	0.385	0.305	5.89e-06	Macrophage_2	PHF5A
PDIA3	3.65e-10	0.272185	0.563	0.512	6.61e-06	Macrophage_2	PDIA3
BCAP31	3.67e-10	0.254158	0.523	0.461	6.64e-06	Macrophage_2	BCAP31
CERS5	5.49e-10	0.267026	0.372	0.294	9.93e-06	Macrophage_2	CERS5
EPSTI1	6.58e-10	0.406463	0.382	0.304	1.19e-05	Macrophage_2	EPSTI1
MRGBP	6.76e-10	0.342367	0.283	0.218	1.22e-05	Macrophage_2	MRGBP
MIEF1	6.8e-10	0.340611	0.257	0.192	1.23e-05	Macrophage_2	MIEF1
SRR	7.5e-10	0.271481	0.437	0.354	1.36e-05	Macrophage_2	SRR
CYB5R4	8.24e-10	0.310523	0.454	0.377	1.49e-05	Macrophage_2	CYB5R4
PSMD7	8.36e-10	0.278435	0.446	0.365	1.51e-05	Macrophage_2	PSMD7
MYDGF	8.81e-10	0.29984	0.496	0.43	1.59e-05	Macrophage_2	MYDGF
CRELD2	9.67e-10	0.330608	0.282	0.215	1.75e-05	Macrophage_2	CRELD2
USP3	1.08e-09	0.255838	0.505	0.429	1.96e-05	Macrophage_2	USP3
ZBTB7B	1.12e-09	0.284179	0.553	0.488	2.02e-05	Macrophage_2	ZBTB7B
SKAP2	1.31e-09	0.271743	0.489	0.41	2.36e-05	Macrophage_2	SKAP2
ABCC1	1.32e-09	0.299971	0.474	0.408	2.39e-05	Macrophage_2	ABCC1
FAM107B	1.49e-09	0.260077	0.641	0.628	2.69e-05	Macrophage_2	FAM107B
STT3A	1.57e-09	0.250992	0.62	0.574	2.85e-05	Macrophage_2	STT3A
PEF1	1.61e-09	0.336919	0.445	0.365	2.91e-05	Macrophage_2	PEF1
AP1G2	1.61e-09	0.258982	0.4	0.32	2.92e-05	Macrophage_2	AP1G2
TMED1	2.46e-09	0.279083	0.253	0.19	4.45e-05	Macrophage_2	TMED1
DLAT	2.47e-09	0.317205	0.344	0.267	4.46e-05	Macrophage_2	DLAT
PCGF1	2.53e-09	0.294772	0.505	0.428	4.57e-05	Macrophage_2	PCGF1
PHTF1	2.55e-09	0.268496	0.45	0.371	4.61e-05	Macrophage_2	PHTF1
WFS1	2.94e-09	0.359404	0.477	0.413	5.32e-05	Macrophage_2	WFS1
TRIM11	3.09e-09	0.253872	0.378	0.298	5.59e-05	Macrophage_2	TRIM11
GCLM	3.15e-09	0.256016	0.331	0.259	5.7e-05	Macrophage_2	GCLM
SLC39A3	3.41e-09	0.329315	0.336	0.261	6.16e-05	Macrophage_2	SLC39A3
LMAN1	3.52e-09	0.285387	0.479	0.404	6.37e-05	Macrophage_2	LMAN1
UTP3	3.53e-09	0.264292	0.349	0.275	6.39e-05	Macrophage_2	UTP3
GLOD4	3.59e-09	0.313802	0.283	0.218	6.5e-05	Macrophage_2	GLOD4
GPR34	3.74e-09	0.292442	0.317	0.249	6.76e-05	Macrophage_2	GPR34
PDZRN3	3.76e-09	0.267734	0.327	0.256	6.79e-05	Macrophage_2	PDZRN3
JMJD6	4.09e-09	0.270232	0.414	0.336	7.4e-05	Macrophage_2	JMJD6
ENOPH1	4.3e-09	0.348818	0.419	0.343	7.78e-05	Macrophage_2	ENOPH1
SFT2D1	5.71e-09	0.268491	0.55	0.494	0.000103349	Macrophage_2	SFT2D1
AGO2	6.11e-09	0.34072	0.582	0.529	0.000110501	Macrophage_2	AGO2
LPGAT1	7.55e-09	0.254505	0.469	0.397	0.000136473	Macrophage_2	LPGAT1
MAP3K1	8.23e-09	0.253409	0.557	0.481	0.000148771	Macrophage_2	MAP3K1
SCRN3	8.35e-09	0.274973	0.351	0.276	0.000151013	Macrophage_2	SCRN3
AIMP2	9.08e-09	0.31272	0.252	0.191	0.000164193	Macrophage_2	AIMP2
TAF10	9.38e-09	0.25519	0.591	0.542	0.000169726	Macrophage_2	TAF10
TOMM22	9.47e-09	0.559292	0.276	0.217	0.000171284	Macrophage_2	TOMM22
OGFOD3	9.59e-09	0.333661	0.265	0.203	0.000173436	Macrophage_2	OGFOD3
STAT3	9.64e-09	0.274158	0.5	0.424	0.000174402	Macrophage_2	STAT3
USO1	1.03e-08	0.271552	0.606	0.555	0.000186093	Macrophage_2	USO1
RNF217	1.07e-08	0.267449	0.253	0.193	0.000192804	Macrophage_2	RNF217
KPNA4	1.15e-08	0.291406	0.487	0.413	0.000207293	Macrophage_2	KPNA4
NGLY1	1.56e-08	0.281242	0.415	0.335	0.000282696	Macrophage_2	NGLY1
TRIM5	1.73e-08	0.286227	0.353	0.283	0.000312226	Macrophage_2	TRIM5
PPP1CA	1.77e-08	0.253502	0.518	0.445	0.00032011	Macrophage_2	PPP1CA
SRM	1.9e-08	0.303553	0.484	0.411	0.000342867	Macrophage_2	SRM
BUD23	2.09e-08	0.318215	0.274	0.212	0.000377514	Macrophage_2	BUD23
CCNG2	2.2e-08	0.251516	0.678	0.639	0.000397948	Macrophage_2	CCNG2
RNGTT	2.21e-08	0.281274	0.437	0.363	0.000399549	Macrophage_2	RNGTT
CHPF2	2.21e-08	0.273565	0.314	0.247	0.000400303	Macrophage_2	CHPF2
DNAJB1	2.71e-08	0.354199	0.582	0.523	0.000489592	Macrophage_2	DNAJB1
SLC39A11	2.84e-08	0.281136	0.281	0.216	0.00051359	Macrophage_2	SLC39A11
PHF21A	3.52e-08	0.250976	0.56	0.503	0.000637424	Macrophage_2	PHF21A
SUZ12	3.76e-08	0.277898	0.514	0.454	0.000679438	Macrophage_2	SUZ12
TCN2	3.8e-08	0.290263	0.505	0.46	0.000687623	Macrophage_2	TCN2
ODF2	4.01e-08	0.262328	0.384	0.311	0.000725344	Macrophage_2	ODF2
COX7A2	4.38e-08	0.267551	0.511	0.447	0.000792581	Macrophage_2	COX7A2
ZNRD2	4.88e-08	0.294423	0.477	0.405	0.000882118	Macrophage_2	ZNRD2
WDR7	5.66e-08	0.253632	0.286	0.221	0.00102396	Macrophage_2	WDR7
TPRKB	5.69e-08	0.275804	0.271	0.212	0.00102844	Macrophage_2	TPRKB
NCAPD3	5.97e-08	0.335412	0.385	0.312	0.0010795	Macrophage_2	NCAPD3
RAB4A	1.16e-07	0.31275	0.505	0.434	0.00209937	Macrophage_2	RAB4A
EMC6	1.37e-07	0.270141	0.375	0.305	0.00247282	Macrophage_2	EMC6
FGFR1OP2	1.79e-07	0.285133	0.291	0.228	0.00324523	Macrophage_2	FGFR1OP2
PHLDA3	2.04e-07	0.275573	0.285	0.225	0.0036924	Macrophage_2	PHLDA3
SNUPN	2.06e-07	0.255089	0.278	0.216	0.00373316	Macrophage_2	SNUPN
PAPLN	2.56e-07	0.282427	0.257	0.201	0.00462398	Macrophage_2	PAPLN
STK24	2.59e-07	0.257797	0.252	0.196	0.00467934	Macrophage_2	STK24
PMEPA1	2.68e-07	0.268799	0.51	0.449	0.00484747	Macrophage_2	PMEPA1
ARL14EP	4.15e-07	0.250589	0.466	0.397	0.00750166	Macrophage_2	ARL14EP
SMNDC1	4.68e-07	0.252813	0.452	0.379	0.00847178	Macrophage_2	SMNDC1
ELP5	5.05e-07	0.267629	0.365	0.299	0.00913474	Macrophage_2	ELP5
PHACTR1	7.44e-07	0.387934	0.447	0.382	0.0134625	Macrophage_2	PHACTR1
KDM2B	8.56e-07	0.285622	0.491	0.421	0.0154846	Macrophage_2	KDM2B
MICOS13	1.42e-06	0.261059	0.397	0.327	0.0257033	Macrophage_2	MICOS13
PGAP2	2.84e-06	0.304796	0.372	0.308	0.0513647	Macrophage_2	PGAP2
RPP25L	8.76e-06	0.275176	0.303	0.247	0.158459	Macrophage_2	RPP25L
CD109	1.1e-05	0.279152	0.45	0.393	0.198038	Macrophage_2	CD109
LRRC59	1.88e-05	0.260435	0.426	0.361	0.339918	Macrophage_2	LRRC59
BRCC3	4e-05	0.295424	0.362	0.303	0.723825	Macrophage_2	BRCC3
VCAN	5.83e-05	0.349883	0.265	0.222	1	Macrophage_2	VCAN
CCRL2	6.44e-05	0.347949	0.265	0.22	1	Macrophage_2	CCRL2
ZFP64	0.000266475	0.515764	0.276	0.238	1	Macrophage_2	ZFP64
C1orf52	0.000414514	0.32536	0.295	0.25	1	Macrophage_2	C1orf52
EXOSC6	0.00905535	0.260876	0.267	0.232	1	Macrophage_2	EXOSC6
TSPAN1	0	5.52478	0.911	0.135	0	Ciliated Epithelial	TSPAN1
CFAP157	0	6.21656	0.813	0.043	0	Ciliated Epithelial	CFAP157
RSPH1	0	6.22319	0.735	0.029	0	Ciliated Epithelial	RSPH1
DEGS2	0	4.56946	0.759	0.087	0	Ciliated Epithelial	DEGS2
C9orf24	0	6.02963	0.699	0.027	0	Ciliated Epithelial	C9orf24
HYDIN	0	5.35707	0.726	0.057	0	Ciliated Epithelial	HYDIN
LRRC71	0	5.66093	0.706	0.039	0	Ciliated Epithelial	LRRC71
ALDH3A1	0	4.92754	0.745	0.09	0	Ciliated Epithelial	ALDH3A1
CLCA2	0	5.44943	0.707	0.053	0	Ciliated Epithelial	CLCA2
SCGB3A1	0	6.13452	0.684	0.036	0	Ciliated Epithelial	SCGB3A1
NEK10	0	4.81334	0.714	0.073	0	Ciliated Epithelial	NEK10
CAPS	0	4.50341	0.76	0.121	0	Ciliated Epithelial	CAPS
DNAI1	0	6.10949	0.658	0.021	0	Ciliated Epithelial	DNAI1
CCDC187	0	5.73819	0.667	0.031	0	Ciliated Epithelial	CCDC187
ADH7	0	4.52181	0.737	0.102	0	Ciliated Epithelial	ADH7
TEKT1	0	5.91367	0.65	0.021	0	Ciliated Epithelial	TEKT1
FOXJ1	0	5.12567	0.688	0.06	0	Ciliated Epithelial	FOXJ1
ERICH3	0	4.74485	0.698	0.073	0	Ciliated Epithelial	ERICH3
C22orf15	0	5.02676	0.67	0.046	0	Ciliated Epithelial	C22orf15
ZMYND10	0	4.74814	0.691	0.069	0	Ciliated Epithelial	ZMYND10
PIGR	0	4.30801	0.797	0.177	0	Ciliated Epithelial	PIGR
ADGRF1	0	5.40242	0.654	0.035	0	Ciliated Epithelial	ADGRF1
CFAP43	0	5.16507	0.66	0.041	0	Ciliated Epithelial	CFAP43
C5orf49	0	5.11017	0.662	0.045	0	Ciliated Epithelial	C5orf49
CTXN1	0	4.32801	0.691	0.075	0	Ciliated Epithelial	CTXN1
SLC44A4	0	4.3485	0.721	0.106	0	Ciliated Epithelial	SLC44A4
ARMC3	0	5.83824	0.638	0.023	0	Ciliated Epithelial	ARMC3
AC007906.2	0	5.76687	0.642	0.03	0	Ciliated Epithelial	AC007906.2
DNAH12	0	5.32186	0.646	0.036	0	Ciliated Epithelial	DNAH12
CFAP45	0	5.01591	0.657	0.051	0	Ciliated Epithelial	CFAP45
TEKT2	0	4.66304	0.655	0.064	0	Ciliated Epithelial	TEKT2
FAM183A	0	6.34452	0.596	0.013	0	Ciliated Epithelial	FAM183A
VMO1	0	4.01807	0.77	0.187	0	Ciliated Epithelial	VMO1
UBXN10	0	4.9379	0.624	0.043	0	Ciliated Epithelial	UBXN10
PPIL6	0	4.11033	0.679	0.099	0	Ciliated Epithelial	PPIL6
DNALI1	0	4.56848	0.638	0.06	0	Ciliated Epithelial	DNALI1
CAPSL	0	5.83544	0.601	0.023	0	Ciliated Epithelial	CAPSL
SOX2	0	4.20892	0.643	0.072	0	Ciliated Epithelial	SOX2
PIFO	0	4.51567	0.627	0.058	0	Ciliated Epithelial	PIFO
EFHC1	0	3.78449	0.724	0.16	0	Ciliated Epithelial	EFHC1
CFAP77	0	4.67677	0.603	0.047	0	Ciliated Epithelial	CFAP77
MUC5B	0	6.13575	0.576	0.021	0	Ciliated Epithelial	MUC5B
HEATR9	0	4.81803	0.599	0.044	0	Ciliated Epithelial	HEATR9
FAM92B	0	6.1338	0.562	0.013	0	Ciliated Epithelial	FAM92B
DNAH10	0	4.82494	0.576	0.035	0	Ciliated Epithelial	DNAH10
DHRS91	0	3.70651	0.662	0.122	0	Ciliated Epithelial	DHRS9
CCDC151	0	5.45287	0.562	0.024	0	Ciliated Epithelial	CCDC151
CCDC39	0	3.8988	0.626	0.089	0	Ciliated Epithelial	CCDC39
CFAP73	0	5.89185	0.552	0.015	0	Ciliated Epithelial	CFAP73
RSPH9	0	3.89674	0.635	0.099	0	Ciliated Epithelial	RSPH9
DNAH7	0	4.0086	0.605	0.07	0	Ciliated Epithelial	DNAH7
DNAH9	0	5.50851	0.555	0.021	0	Ciliated Epithelial	DNAH9
DNAJA4	0	3.46805	0.692	0.161	0	Ciliated Epithelial	DNAJA4
DNAH5	0	6.16299	0.542	0.012	0	Ciliated Epithelial	DNAH5
CCDC40	0	4.26584	0.594	0.066	0	Ciliated Epithelial	CCDC40
CFAP46	0	4.9113	0.565	0.037	0	Ciliated Epithelial	CFAP46
KRT5	0	4.33569	0.572	0.044	0	Ciliated Epithelial	KRT5
MAPK15	0	5.58107	0.545	0.018	0	Ciliated Epithelial	MAPK15
EFCAB1	0	4.51135	0.565	0.04	0	Ciliated Epithelial	EFCAB1
CAPN13	0	3.78668	0.611	0.087	0	Ciliated Epithelial	CAPN13
TMC5	0	5.34009	0.545	0.023	0	Ciliated Epithelial	TMC5
ODF3B1	0	3.48869	0.664	0.142	0	Ciliated Epithelial	ODF3B
LKAAEAR1	0	4.24467	0.571	0.054	0	Ciliated Epithelial	LKAAEAR1
LRRC10B	0	3.50719	0.64	0.124	0	Ciliated Epithelial	LRRC10B
C1orf87	0	4.67913	0.549	0.034	0	Ciliated Epithelial	C1orf87
PSCA	0	4.7339	0.55	0.035	0	Ciliated Epithelial	PSCA
SPATA18	0	5.05776	0.535	0.023	0	Ciliated Epithelial	SPATA18
CFB	0	2.84832	0.823	0.312	0	Ciliated Epithelial	CFB
SPACA9	0	4.01961	0.595	0.086	0	Ciliated Epithelial	SPACA9
LRRC23	0	5.21397	0.53	0.022	0	Ciliated Epithelial	LRRC23
BBOF1	0	3.62547	0.621	0.118	0	Ciliated Epithelial	BBOF1
PRR29	0	4.72652	0.535	0.032	0	Ciliated Epithelial	PRR29
RPGR	0	3.23478	0.668	0.168	0	Ciliated Epithelial	RPGR
CFAP69	0	3.0529	0.675	0.178	0	Ciliated Epithelial	CFAP69
EHF	0	2.97059	0.66	0.165	0	Ciliated Epithelial	EHF
DRC1	0	4.64358	0.528	0.034	0	Ciliated Epithelial	DRC1
FRMPD2	0	4.56773	0.529	0.035	0	Ciliated Epithelial	FRMPD2
S100P	0	2.72044	0.72	0.227	0	Ciliated Epithelial	S100P
C20orf85	0	6.509	0.498	0.008	0	Ciliated Epithelial	C20orf85
CCDC81	0	4.81942	0.513	0.027	0	Ciliated Epithelial	CCDC81
NSUN7	0	4.20559	0.536	0.051	0	Ciliated Epithelial	NSUN7
PACRG	0	3.83427	0.55	0.065	0	Ciliated Epithelial	PACRG
ELF3	0	3.0733	0.878	0.397	0	Ciliated Epithelial	ELF3
CKB1	0	2.30572	0.735	0.256	0	Ciliated Epithelial	CKB
CFAP44	0	4.05376	0.533	0.056	0	Ciliated Epithelial	CFAP44
CFAP298	0	2.8947	0.787	0.31	0	Ciliated Epithelial	CFAP298
FLACC1	0	4.4904	0.51	0.036	0	Ciliated Epithelial	FLACC1
FAM81B	0	4.36537	0.516	0.044	0	Ciliated Epithelial	FAM81B
SMIM22	0	3.76674	0.546	0.074	0	Ciliated Epithelial	SMIM22
FCGBP	0	4.91385	0.504	0.032	0	Ciliated Epithelial	FCGBP
SPAG8	0	4.72196	0.501	0.03	0	Ciliated Epithelial	SPAG8
RIBC2	0	4.76087	0.497	0.026	0	Ciliated Epithelial	RIBC2
DYNLRB2	0	3.67321	0.562	0.093	0	Ciliated Epithelial	DYNLRB2
ATP2C2	0	4.33174	0.513	0.047	0	Ciliated Epithelial	ATP2C2
SPEF2	0	2.69054	0.682	0.218	0	Ciliated Epithelial	SPEF2
DCDC2B	0	3.34308	0.565	0.102	0	Ciliated Epithelial	DCDC2B
ROPN1L	0	5.20276	0.479	0.019	0	Ciliated Epithelial	ROPN1L
KIAA1324	0	2.71204	0.638	0.181	0	Ciliated Epithelial	KIAA1324
AGR2	0	2.60947	0.743	0.286	0	Ciliated Epithelial	AGR2
C1orf194	0	4.45014	0.487	0.031	0	Ciliated Epithelial	C1orf194
AC008687.4	0	5.66582	0.47	0.014	0	Ciliated Epithelial	AC008687.4
GAS8	0	2.80369	0.639	0.185	0	Ciliated Epithelial	GAS8
IFT22	0	2.68432	0.701	0.247	0	Ciliated Epithelial	IFT22
CERKL	0	4.25139	0.488	0.035	0	Ciliated Epithelial	CERKL
CFAP206	0	3.66998	0.509	0.058	0	Ciliated Epithelial	CFAP206
AK7	0	5.16261	0.468	0.017	0	Ciliated Epithelial	AK7
FANK1	0	3.91467	0.498	0.048	0	Ciliated Epithelial	FANK1
MORN2	0	3.16798	0.557	0.109	0	Ciliated Epithelial	MORN2
PROM1	0	3.00221	0.565	0.12	0	Ciliated Epithelial	PROM1
ERICH2	0	2.7737	0.635	0.191	0	Ciliated Epithelial	ERICH2
CCDC33	0	5.40806	0.456	0.014	0	Ciliated Epithelial	CCDC33
TTC25	0	4.8594	0.467	0.026	0	Ciliated Epithelial	TTC25
PITPNM11	0	2.59077	0.797	0.357	0	Ciliated Epithelial	PITPNM1
CATIP	0	5.9283	0.448	0.009	0	Ciliated Epithelial	CATIP
SEC14L3	0	4.76824	0.474	0.035	0	Ciliated Epithelial	SEC14L3
DNAI2	0	4.16434	0.474	0.036	0	Ciliated Epithelial	DNAI2
C1orf158	0	4.87239	0.457	0.02	0	Ciliated Epithelial	C1orf158
TRAF3IP1	0	2.426	0.731	0.294	0	Ciliated Epithelial	TRAF3IP1
SPATA17	0	4.22128	0.471	0.034	0	Ciliated Epithelial	SPATA17
TSPAN2	0	2.3587	0.721	0.285	0	Ciliated Epithelial	TSPAN2
LRRC46	0	5.42821	0.448	0.012	0	Ciliated Epithelial	LRRC46
TTC26	0	3.07585	0.53	0.095	0	Ciliated Epithelial	TTC26
WDR63	0	3.6199	0.506	0.071	0	Ciliated Epithelial	WDR63
CETN2	0	2.45992	0.75	0.315	0	Ciliated Epithelial	CETN2
MS4A8	0	4.20398	0.47	0.035	0	Ciliated Epithelial	MS4A8
KREMEN1	0	2.42546	0.676	0.242	0	Ciliated Epithelial	KREMEN1
DNAAF1	0	4.62138	0.457	0.023	0	Ciliated Epithelial	DNAAF1
DNAH11	0	4.32453	0.465	0.032	0	Ciliated Epithelial	DNAH11
ENKUR	0	4.08268	0.473	0.04	0	Ciliated Epithelial	ENKUR
TSNAXIP1	0	5.99071	0.44	0.008	0	Ciliated Epithelial	TSNAXIP1
MORN5	0	5.03949	0.45	0.019	0	Ciliated Epithelial	MORN5
KIF9	0	2.68004	0.601	0.172	0	Ciliated Epithelial	KIF9
SERPINB11	0	5.56648	0.44	0.011	0	Ciliated Epithelial	SERPINB11
CCDC153	0	5.11399	0.445	0.017	0	Ciliated Epithelial	CCDC153
MSLN	0	4.77228	0.446	0.018	0	Ciliated Epithelial	MSLN
C21orf58	0	4.22322	0.459	0.034	0	Ciliated Epithelial	C21orf58
CLDN8	0	3.78665	0.469	0.044	0	Ciliated Epithelial	CLDN8
C11orf88	0	4.57521	0.45	0.026	0	Ciliated Epithelial	C11orf88
WDR54	0	2.24927	0.699	0.275	0	Ciliated Epithelial	WDR54
DYDC2	0	4.01309	0.455	0.035	0	Ciliated Epithelial	DYDC2
AK8	0	5.18027	0.44	0.02	0	Ciliated Epithelial	AK8
CSF3R1	0	2.27766	0.628	0.209	0	Ciliated Epithelial	CSF3R
MYB	0	3.20819	0.5	0.081	0	Ciliated Epithelial	MYB
CCDC146	0	4.36532	0.448	0.029	0	Ciliated Epithelial	CCDC146
CLCA1	0	5.8086	0.433	0.016	0	Ciliated Epithelial	CLCA1
TMEM232	0	3.17264	0.501	0.085	0	Ciliated Epithelial	TMEM232
MUC20	0	2.90047	0.517	0.102	0	Ciliated Epithelial	MUC20
AKAP14	0	3.94423	0.453	0.038	0	Ciliated Epithelial	AKAP14
CCDC138	0	2.50486	0.566	0.152	0	Ciliated Epithelial	CCDC138
RIBC1	0	3.13552	0.5	0.087	0	Ciliated Epithelial	RIBC1
SPAG16	0	2.39729	0.726	0.313	0	Ciliated Epithelial	SPAG16
ECT2L	0	2.86348	0.514	0.102	0	Ciliated Epithelial	ECT2L
CCDC24	0	3.35516	0.477	0.065	0	Ciliated Epithelial	CCDC24
B9D1	0	2.28351	0.708	0.296	0	Ciliated Epithelial	B9D1
FOXA1	0	2.32761	0.608	0.197	0	Ciliated Epithelial	FOXA1
CFAP52	0	4.74847	0.43	0.019	0	Ciliated Epithelial	CFAP52
MUC16	0	6.00596	0.42	0.009	0	Ciliated Epithelial	MUC16
DNAH1	0	4.68873	0.43	0.021	0	Ciliated Epithelial	DNAH1
IQUB	0	2.98506	0.524	0.117	0	Ciliated Epithelial	IQUB
CFAP126	0	4.66096	0.428	0.021	0	Ciliated Epithelial	CFAP126
SPA17	0	3.21657	0.474	0.067	0	Ciliated Epithelial	SPA17
IFT81	0	2.17404	0.697	0.29	0	Ciliated Epithelial	IFT81
CD164L2	0	2.19539	0.726	0.321	0	Ciliated Epithelial	CD164L2
CST6	0	2.40209	0.812	0.413	0	Ciliated Epithelial	CST6
ERICH5	0	5.70598	0.408	0.009	0	Ciliated Epithelial	ERICH5
GSTA3	0	2.27653	0.85	0.454	0	Ciliated Epithelial	GSTA3
ARMC4	0	4.28352	0.421	0.026	0	Ciliated Epithelial	ARMC4
ANKFN1	0	4.61959	0.414	0.02	0	Ciliated Epithelial	ANKFN1
TTLL6	0	4.6243	0.411	0.018	0	Ciliated Epithelial	TTLL6
IFT172	0	2.10202	0.688	0.296	0	Ciliated Epithelial	IFT172
C20orf96	0	3.19707	0.473	0.081	0	Ciliated Epithelial	C20orf96
CCDC173	0	3.85527	0.435	0.044	0	Ciliated Epithelial	CCDC173
AK9	0	2.65269	0.511	0.12	0	Ciliated Epithelial	AK9
CCDC13	0	3.90429	0.424	0.036	0	Ciliated Epithelial	CCDC13
RHPN1	0	3.27633	0.451	0.064	0	Ciliated Epithelial	RHPN1
FAM227A	0	4.24796	0.411	0.024	0	Ciliated Epithelial	FAM227A
TTC29	0	3.56602	0.431	0.045	0	Ciliated Epithelial	TTC29
NME9	0	4.32125	0.406	0.023	0	Ciliated Epithelial	NME9
CIB1	0	2.2949	0.643	0.26	0	Ciliated Epithelial	CIB1
CFAP53	0	4.22079	0.411	0.028	0	Ciliated Epithelial	CFAP53
CFAP99	0	5.18857	0.393	0.012	0	Ciliated Epithelial	CFAP99
RAD9A	0	1.9874	0.75	0.371	0	Ciliated Epithelial	RAD9A
ANKDD1B	0	2.20156	0.57	0.191	0	Ciliated Epithelial	ANKDD1B
ARHGAP39	0	2.38516	0.513	0.135	0	Ciliated Epithelial	ARHGAP39
SIX1	0	2.67116	0.45	0.073	0	Ciliated Epithelial	SIX1
EFHC2	0	3.73556	0.423	0.046	0	Ciliated Epithelial	EFHC2
TSGA10	0	2.46762	0.509	0.133	0	Ciliated Epithelial	TSGA10
TMC4	0	2.82352	0.461	0.088	0	Ciliated Epithelial	TMC4
HAGHL	0	2.33579	0.51	0.139	0	Ciliated Epithelial	HAGHL
TMEM231	0	2.73735	0.462	0.091	0	Ciliated Epithelial	TMEM231
ANKRD65	0	3.75563	0.412	0.042	0	Ciliated Epithelial	ANKRD65
CFAP221	0	3.65387	0.408	0.038	0	Ciliated Epithelial	CFAP221
LRTOMT	0	2.62672	0.475	0.105	0	Ciliated Epithelial	LRTOMT
CRACR2B	0	2.74796	0.445	0.076	0	Ciliated Epithelial	CRACR2B
[truncated: 7,862 more rows]
