# Supplementary material for: Granulomatous cellular signatures in nontuberculous and tuberculous mycobacterial infections
Source: Front Microbiol. 2026 Jan 8;16:1741883. doi: 10.3389/fmicb.2025.1741883 (PMC12823825; doi:10.3389/fmicb.2025.1741883)
Supplement: Supplementary file 3 [file Table_3.XLSX]

## Sheet: TE2_MAH and Mtb granuloma marke
p_val	avg_log2FC	pct.1	pct.2	p_val_adj	cluster	gene
3.64075e-90	3.63998	0.646	0.161	6.5843e-86	Macrophage-3	CXCL8
2.66184e-73	2.07784	0.961	0.78	4.81393e-69	Macrophage-3	SOD2
4.1544e-66	3.92227	0.845	0.641	7.51323e-62	Macrophage-3	G0S2
6.35776e-43	3.1399	0.626	0.315	1.1498e-38	Macrophage-3	BCL2A1
2.0883e-42	3.69821	0.689	0.457	3.77669e-38	Macrophage-3	PLEK
3.67708e-41	2.05846	0.854	0.832	6.65e-37	Macrophage-3	CEBPB
4.65774e-32	3.30216	0.602	0.373	8.42352e-28	Macrophage-3	CSF3R
8.07524e-32	2.55103	0.757	0.751	1.46041e-27	Macrophage-3	BHLHE40
4.74619e-31	3.99881	0.189	0.033	8.58348e-27	Macrophage-3	ELOA3
5.23701e-30	1.20936	0.743	0.509	9.47114e-26	Macrophage-3	IDO1
1.98787e-29	3.51015	0.32	0.098	3.59506e-25	Macrophage-3	USP17L3
4.84995e-26	4.13675	0.17	0.031	8.77114e-22	Macrophage-3	MUC17
7.87554e-26	5.05112	0.136	0.02	1.42429e-21	Macrophage-3	FAM90A26
3.15606e-25	4.59578	0.33	0.119	5.70773e-21	Macrophage-3	OSM
4.40283e-25	0.861656	0.888	0.926	7.96252e-21	Macrophage-3	FTH1
1.165e-24	2.13	0.699	0.682	2.10691e-20	Macrophage-3	CXCR4
1.75139e-23	3.49811	0.432	0.216	3.1674e-19	Macrophage-3	TNFAIP6
7.70838e-23	1.49814	0.709	0.68	1.39406e-18	Macrophage-3	ERO1A
1.23403e-22	2.76086	0.621	0.508	2.23174e-18	Macrophage-3	PLAU
5.58941e-22	4.17126	0.204	0.052	1.01084e-17	Macrophage-3	FAM90A1
5.76757e-21	3.65092	0.248	0.078	1.04307e-16	Macrophage-3	SPRR2F
4.61141e-20	1.3611	0.752	0.876	8.33973e-16	Macrophage-3	NFKBIA
9.49071e-20	3.52048	0.471	0.298	1.7164e-15	Macrophage-3	AGK
1.35871e-19	4.17202	0.175	0.043	2.45722e-15	Macrophage-3	LILRA6
7.62783e-19	4.03364	0.184	0.049	1.37949e-14	Macrophage-3	SLITRK1
1.61268e-18	0.168461	0.15	0.572	2.91654e-14	Macrophage-3	ZCRB1
2.15134e-18	0.18181	0.141	0.554	3.8907e-14	Macrophage-3	HDAC1
3.58183e-18	0.206353	0.141	0.549	6.47775e-14	Macrophage-3	MBD6
3.87499e-18	2.93396	0.481	0.32	7.00791e-14	Macrophage-3	RGL4
8.02059e-18	0.138388	0.136	0.536	1.45052e-13	Macrophage-3	NAA60
9.17256e-18	0.114992	0.126	0.512	1.65886e-13	Macrophage-3	ZNF652
1.19556e-17	0.112578	0.141	0.541	2.16218e-13	Macrophage-3	RAP1GDS1
1.26408e-17	3.74478	0.413	0.239	2.28608e-13	Macrophage-3	CCL4L2
1.50297e-17	7.85958	0.024	0	2.71812e-13	Macrophage-3	ARGFX
1.58614e-17	0.12242	0.126	0.513	2.86854e-13	Macrophage-3	NME6
2.40407e-17	0.22821	0.199	0.646	4.34775e-13	Macrophage-3	STARD3
3.48034e-17	0.243996	0.165	0.578	6.2942e-13	Macrophage-3	BNC2
4.49517e-17	1.77171	0.684	0.77	8.12952e-13	Macrophage-3	SQSTM1
5.52619e-17	0.125262	0.112	0.478	9.99412e-13	Macrophage-3	PARP4
7.06721e-17	0.130358	0.121	0.492	1.27811e-12	Macrophage-3	INTS11
1.04138e-16	4.96019	0.078	0.01	1.88334e-12	Macrophage-3	OR12D3
1.10766e-16	0.239242	0.121	0.493	2.0032e-12	Macrophage-3	ELMO2
1.13931e-16	0.152299	0.15	0.537	2.06045e-12	Macrophage-3	TOLLIP
1.54518e-16	0.101459	0.112	0.471	2.79445e-12	Macrophage-3	AIMP1
1.82874e-16	0.123304	0.175	0.59	3.30728e-12	Macrophage-3	NAPA
1.98669e-16	0.259056	0.126	0.499	3.59293e-12	Macrophage-3	ACSS2
2.24454e-16	0.179851	0.117	0.476	4.05925e-12	Macrophage-3	DIP2A
2.31033e-16	2.7891	0.495	0.371	4.17824e-12	Macrophage-3	ZNF669
2.41427e-16	0.147102	0.126	0.495	4.36621e-12	Macrophage-3	MPC1
3.00647e-16	0.191261	0.165	0.565	5.4372e-12	Macrophage-3	ZC3HAV1
3.53842e-16	4.45417	0.126	0.027	6.39924e-12	Macrophage-3	LIN28A
3.70282e-16	0.109617	0.068	0.383	6.69655e-12	Macrophage-3	FAM102B
3.82821e-16	0.134662	0.136	0.509	6.92331e-12	Macrophage-3	NSMAF
3.8771e-16	0.21114	0.126	0.494	7.01173e-12	Macrophage-3	RAB3GAP2
3.97602e-16	0.228925	0.146	0.529	7.19063e-12	Macrophage-3	DESI2
4.15139e-16	0.153024	0.15	0.539	7.5078e-12	Macrophage-3	ADAM10
4.35689e-16	0.106664	0.131	0.5	7.87944e-12	Macrophage-3	SSH1
4.38304e-16	4.23258	0.121	0.026	7.92673e-12	Macrophage-3	CLEC19A
4.5718e-16	0.176989	0.17	0.577	8.2681e-12	Macrophage-3	DCP2
4.58656e-16	0.342456	0.092	0.428	8.29479e-12	Macrophage-3	RPTOR
4.67343e-16	0.104421	0.121	0.481	8.4519e-12	Macrophage-3	PLPP5
5.08146e-16	0.172496	0.131	0.496	9.18982e-12	Macrophage-3	NFYA
5.17581e-16	0.370467	0.087	0.417	9.36046e-12	Macrophage-3	NXT2
5.58175e-16	0.107358	0.068	0.379	1.00946e-11	Macrophage-3	CDKAL1
6.00578e-16	0.216086	0.126	0.489	1.08615e-11	Macrophage-3	JMY
6.4024e-16	0.187345	0.165	0.566	1.15787e-11	Macrophage-3	CDK17
6.41693e-16	0.224843	0.136	0.507	1.1605e-11	Macrophage-3	TASOR2
6.76197e-16	3.94066	0.17	0.048	1.2229e-11	Macrophage-3	USP17L2
8.4042e-16	0.125495	0.136	0.505	1.5199e-11	Macrophage-3	MIER1
9.95777e-16	0.336848	0.155	0.54	1.80086e-11	Macrophage-3	ZNF282
1.05359e-15	0.159255	0.092	0.422	1.90542e-11	Macrophage-3	SLC22A17
1.33409e-15	0.258388	0.083	0.403	2.41271e-11	Macrophage-3	NAA25
1.37582e-15	3.53837	0.204	0.067	2.48817e-11	Macrophage-3	DMBT1
1.63216e-15	0.244486	0.121	0.471	2.95176e-11	Macrophage-3	BACE1
1.64739e-15	0.146057	0.18	0.585	2.9793e-11	Macrophage-3	FAM168B
1.77007e-15	0.231128	0.087	0.411	3.20118e-11	Macrophage-3	SCAF8
1.99102e-15	3.96958	0.165	0.046	3.60076e-11	Macrophage-3	SIX6
2.21362e-15	0.139344	0.18	0.579	4.00334e-11	Macrophage-3	DDX3X
2.27353e-15	0.138487	0.092	0.417	4.11168e-11	Macrophage-3	CTR9
2.46315e-15	4.62642	0.155	0.042	4.45461e-11	Macrophage-3	ATP5MC1
2.55959e-15	0.106072	0.097	0.425	4.62902e-11	Macrophage-3	LRMDA
2.62475e-15	0.400189	0.126	0.483	4.74687e-11	Macrophage-3	NUDT14
2.65293e-15	0.162538	0.16	0.544	4.79782e-11	Macrophage-3	NSMCE4A
2.7246e-15	3.71031	0.432	0.285	4.92744e-11	Macrophage-3	IL1RN
2.7663e-15	0.188323	0.15	0.529	5.00285e-11	Macrophage-3	BCL10
2.90999e-15	0.18734	0.107	0.442	5.26272e-11	Macrophage-3	PAGR1
2.91726e-15	0.190824	0.073	0.379	5.27586e-11	Macrophage-3	BLCAP
2.9934e-15	0.137149	0.214	0.648	5.41356e-11	Macrophage-3	TMED4
3.19464e-15	0.162208	0.175	0.569	5.7775e-11	Macrophage-3	IGSF8
3.24722e-15	0.152281	0.199	0.615	5.87259e-11	Macrophage-3	EIF3J
3.41386e-15	0.18318	0.102	0.433	6.17397e-11	Macrophage-3	AREL1
3.45766e-15	0.142225	0.218	0.652	6.25318e-11	Macrophage-3	COPS6
3.52966e-15	0.252935	0.175	0.572	6.3834e-11	Macrophage-3	TDRD7
3.60099e-15	0.611373	0.68	0.488	6.51239e-11	Macrophage-3	ADAMDEC1
3.79669e-15	0.218247	0.17	0.558	6.86632e-11	Macrophage-3	SAMD1
4.09249e-15	0.10548	0.146	0.513	7.40127e-11	Macrophage-3	AVL9
4.13317e-15	0.407704	0.092	0.414	7.47483e-11	Macrophage-3	CETN2
4.3083e-15	0.250543	0.17	0.561	7.79157e-11	Macrophage-3	MFAP1
4.37135e-15	3.90511	0.126	0.029	7.90558e-11	Macrophage-3	MDFIC2
5.01324e-15	0.102584	0.126	0.475	9.06645e-11	Macrophage-3	MORC2
5.09963e-15	0.125514	0.155	0.53	9.22268e-11	Macrophage-3	HAX1
5.35105e-15	0.164143	0.102	0.431	9.67737e-11	Macrophage-3	DPH6
5.43172e-15	0.25057	0.131	0.483	9.82327e-11	Macrophage-3	RBBP6
5.49323e-15	0.190436	0.214	0.636	9.9345e-11	Macrophage-3	STX17
5.49828e-15	4.00397	0.17	0.05	9.94364e-11	Macrophage-3	C1QL4
5.92953e-15	0.305152	0.087	0.404	1.07235e-10	Macrophage-3	VPS33A
5.98353e-15	0.166972	0.146	0.51	1.08212e-10	Macrophage-3	COX7A2
6.04035e-15	0.307233	0.17	0.558	1.0924e-10	Macrophage-3	PPP1R8
6.37256e-15	0.168767	0.136	0.494	1.15248e-10	Macrophage-3	TUFM
6.4379e-15	0.25059	0.136	0.494	1.16429e-10	Macrophage-3	CNP
7.20869e-15	0.121746	0.121	0.465	1.30369e-10	Macrophage-3	MNAT1
7.23279e-15	0.196815	0.15	0.518	1.30805e-10	Macrophage-3	SMCO4
7.40144e-15	0.262399	0.155	0.532	1.33855e-10	Macrophage-3	KIF3B
7.54153e-15	0.431176	0.063	0.355	1.36389e-10	Macrophage-3	KCTD10
8.53216e-15	0.126218	0.092	0.408	1.54304e-10	Macrophage-3	EFCAB2
8.68049e-15	0.160539	0.107	0.437	1.56987e-10	Macrophage-3	BCAS3
8.75833e-15	0.111721	0.136	0.492	1.58394e-10	Macrophage-3	ZBTB33
8.90077e-15	0.173394	0.083	0.39	1.6097e-10	Macrophage-3	CD99L2
8.94909e-15	0.194683	0.189	0.593	1.61844e-10	Macrophage-3	SUZ12
8.96319e-15	0.20626	0.17	0.557	1.62099e-10	Macrophage-3	USP14
9.05073e-15	0.116005	0.126	0.47	1.63682e-10	Macrophage-3	WBP4
9.10264e-15	0.154286	0.073	0.372	1.64621e-10	Macrophage-3	TRMT2A
9.32596e-15	0.270057	0.102	0.429	1.6866e-10	Macrophage-3	DCAF11
9.6091e-15	0.114815	0.102	0.425	1.73781e-10	Macrophage-3	ICMT
9.93185e-15	0.319934	0.131	0.483	1.79618e-10	Macrophage-3	TMEM39A
1.00737e-14	0.120939	0.146	0.509	1.82183e-10	Macrophage-3	PSMB5
1.01596e-14	0.269191	0.083	0.39	1.83736e-10	Macrophage-3	NUP210
1.14738e-14	0.119612	0.087	0.397	2.07503e-10	Macrophage-3	SMYD2
1.22886e-14	0.169583	0.199	0.607	2.2224e-10	Macrophage-3	WDFY2
1.23061e-14	0.101467	0.155	0.525	2.22557e-10	Macrophage-3	DHRS3
1.27787e-14	0.386962	0.175	0.563	2.31103e-10	Macrophage-3	STK3
1.28832e-14	0.1109	0.073	0.369	2.32992e-10	Macrophage-3	SDHAF4
1.31293e-14	0.330601	0.175	0.566	2.37444e-10	Macrophage-3	SRPK1
1.3719e-14	0.222268	0.117	0.451	2.48108e-10	Macrophage-3	FES
1.51038e-14	0.319537	0.112	0.443	2.73153e-10	Macrophage-3	CAPN15
1.5423e-14	0.261766	0.131	0.477	2.78925e-10	Macrophage-3	DHDDS
1.58832e-14	0.326339	0.15	0.514	2.87247e-10	Macrophage-3	PREB
1.60273e-14	0.104253	0.087	0.396	2.89854e-10	Macrophage-3	PRPF4
1.64671e-14	0.345388	0.18	0.576	2.97807e-10	Macrophage-3	RNF111
1.74294e-14	0.277804	0.136	0.486	3.15211e-10	Macrophage-3	FAM76A
1.77576e-14	0.250829	0.17	0.549	3.21146e-10	Macrophage-3	CPSF4
1.78051e-14	0.121457	0.063	0.35	3.22006e-10	Macrophage-3	PIAS4
1.87202e-14	0.243489	0.155	0.524	3.38554e-10	Macrophage-3	HELQ
2.02148e-14	0.140431	0.16	0.528	3.65585e-10	Macrophage-3	NBAS
2.03155e-14	4.07418	0.155	0.044	3.67407e-10	Macrophage-3	CLDN8
2.106e-14	0.152429	0.146	0.506	3.8087e-10	Macrophage-3	BZW2
2.10868e-14	0.269415	0.112	0.439	3.81355e-10	Macrophage-3	NUDCD1
2.14795e-14	0.161756	0.136	0.484	3.88456e-10	Macrophage-3	TENT5A
2.24588e-14	0.345517	0.146	0.504	4.06168e-10	Macrophage-3	CWC27
2.36891e-14	0.197513	0.165	0.536	4.28418e-10	Macrophage-3	ZFYVE9
2.37426e-14	0.192511	0.078	0.376	4.29385e-10	Macrophage-3	ALDH16A1
2.74102e-14	0.510833	0.092	0.403	4.95714e-10	Macrophage-3	PWP1
2.75401e-14	0.107289	0.165	0.536	4.98063e-10	Macrophage-3	SMIM19
2.76074e-14	0.286675	0.131	0.473	4.9928e-10	Macrophage-3	ZNF318
2.76401e-14	0.159893	0.083	0.383	4.9987e-10	Macrophage-3	TTC9C
2.95271e-14	0.121182	0.107	0.427	5.33997e-10	Macrophage-3	TDP2
3.046e-14	0.30739	0.112	0.439	5.5087e-10	Macrophage-3	ATAD1
3.08228e-14	4.60414	0.112	0.024	5.5743e-10	Macrophage-3	TFAP2B
3.17906e-14	0.109344	0.146	0.5	5.74932e-10	Macrophage-3	SERAC1
3.18731e-14	3.88611	0.117	0.026	5.76424e-10	Macrophage-3	BTNL8
3.37311e-14	0.244622	0.112	0.436	6.10026e-10	Macrophage-3	SENP3
3.65498e-14	0.34008	0.112	0.435	6.61002e-10	Macrophage-3	BAG1
3.88449e-14	0.234766	0.087	0.389	7.0251e-10	Macrophage-3	POLD4
3.94579e-14	0.33693	0.063	0.345	7.13597e-10	Macrophage-3	MLST8
4.06928e-14	3.85388	0.199	0.069	7.35928e-10	Macrophage-3	HMGB3
4.46235e-14	0.202042	0.121	0.453	8.07016e-10	Macrophage-3	PARN
4.47952e-14	0.500981	0.15	0.509	8.10121e-10	Macrophage-3	GGA1
4.87239e-14	0.158135	0.155	0.514	8.81172e-10	Macrophage-3	PTPN4
5.3581e-14	0.294987	0.102	0.416	9.69013e-10	Macrophage-3	SOCS4
5.46856e-14	0.436095	0.16	0.529	9.88989e-10	Macrophage-3	NOSIP
5.83941e-14	0.288815	0.117	0.443	1.05606e-09	Macrophage-3	MAIP1
5.98321e-14	0.244873	0.155	0.516	1.08206e-09	Macrophage-3	COX7A2L
6.0733e-14	0.129687	0.107	0.425	1.09836e-09	Macrophage-3	HPS1
6.16459e-14	0.26684	0.16	0.526	1.11487e-09	Macrophage-3	UBTF
6.27873e-14	0.258717	0.17	0.541	1.13551e-09	Macrophage-3	RPRD1B
6.31011e-14	0.318291	0.16	0.52	1.14118e-09	Macrophage-3	DYNC2H1
6.32298e-14	0.107717	0.131	0.471	1.14351e-09	Macrophage-3	ATP6V1H
6.33222e-14	0.304927	0.107	0.424	1.14518e-09	Macrophage-3	SLC26A2
6.45917e-14	0.593514	0.078	0.369	1.16814e-09	Macrophage-3	CUL9
6.93534e-14	0.210745	0.18	0.564	1.25426e-09	Macrophage-3	NABP1
7.12769e-14	0.231236	0.097	0.404	1.28904e-09	Macrophage-3	HAT1
7.36399e-14	0.439656	0.199	0.602	1.33178e-09	Macrophage-3	INTS4
7.38329e-14	0.110919	0.097	0.402	1.33527e-09	Macrophage-3	C1orf109
7.56462e-14	0.248403	0.16	0.521	1.36806e-09	Macrophage-3	PRSS23
7.69729e-14	0.335629	0.15	0.501	1.39206e-09	Macrophage-3	L3MBTL3
7.92724e-14	0.221794	0.141	0.487	1.43364e-09	Macrophage-3	SLC10A7
8.18111e-14	0.28394	0.189	0.58	1.47955e-09	Macrophage-3	DDRGK1
8.36323e-14	0.208286	0.18	0.557	1.51249e-09	Macrophage-3	SPNS1
8.62431e-14	0.382813	0.136	0.477	1.55971e-09	Macrophage-3	MSANTD2
8.63295e-14	0.212059	0.16	0.52	1.56127e-09	Macrophage-3	YAF2
8.7891e-14	0.151704	0.092	0.394	1.58951e-09	Macrophage-3	TMEM106A
9.15069e-14	0.17717	0.097	0.402	1.6549e-09	Macrophage-3	METTL17
9.54592e-14	0.346993	0.112	0.43	1.72638e-09	Macrophage-3	TPST2
9.67557e-14	0.154273	0.073	0.357	1.74983e-09	Macrophage-3	TGDS
9.75099e-14	2.13141	0.583	0.561	1.76347e-09	Macrophage-3	PIK3AP1
1.00094e-13	0.204797	0.17	0.543	1.81021e-09	Macrophage-3	DNAJC14
1.06873e-13	0.296709	0.053	0.32	1.9328e-09	Macrophage-3	ELP2
1.07783e-13	0.139923	0.063	0.338	1.94926e-09	Macrophage-3	MAGT1
1.08198e-13	0.126226	0.184	0.563	1.95677e-09	Macrophage-3	RYBP
1.10849e-13	0.401868	0.097	0.402	2.00471e-09	Macrophage-3	NKAPD1
1.18606e-13	0.254223	0.16	0.516	2.14499e-09	Macrophage-3	AGAP3
1.19404e-13	4.08362	0.126	0.032	2.15942e-09	Macrophage-3	SLC22A16
1.19819e-13	0.300104	0.18	0.555	2.16693e-09	Macrophage-3	ARHGAP27
1.21344e-13	0.138967	0.155	0.509	2.1945e-09	Macrophage-3	DUSP11
1.27199e-13	0.226131	0.073	0.354	2.30039e-09	Macrophage-3	VLDLR
1.31743e-13	0.128481	0.184	0.565	2.38257e-09	Macrophage-3	COPS9
1.36717e-13	0.120922	0.078	0.364	2.47252e-09	Macrophage-3	JPT1
1.40648e-13	0.431769	0.131	0.465	2.54362e-09	Macrophage-3	MIOS
1.44236e-13	0.317609	0.078	0.364	2.6085e-09	Macrophage-3	TACO1
1.46427e-13	0.142948	0.126	0.454	2.64814e-09	Macrophage-3	RSRC1
1.51384e-13	0.1822	0.204	0.593	2.73777e-09	Macrophage-3	ZNF521
1.53468e-13	0.150425	0.068	0.343	2.77547e-09	Macrophage-3	CEP192
1.57979e-13	0.375878	0.131	0.464	2.85705e-09	Macrophage-3	RANGAP1
1.59865e-13	0.316305	0.18	0.555	2.89116e-09	Macrophage-3	ARL14EP
1.66579e-13	0.357364	0.083	0.372	3.01259e-09	Macrophage-3	INTS2
1.67721e-13	0.174976	0.078	0.362	3.03324e-09	Macrophage-3	ZDHHC4
1.69808e-13	0.104417	0.121	0.442	3.07097e-09	Macrophage-3	SNRNP48
1.75331e-13	0.130209	0.18	0.555	3.17086e-09	Macrophage-3	PCBP2
1.78374e-13	0.120945	0.165	0.523	3.22589e-09	Macrophage-3	TRAM2
1.81676e-13	0.320139	0.107	0.417	3.28562e-09	Macrophage-3	FOPNL
1.8256e-13	0.217813	0.136	0.468	3.3016e-09	Macrophage-3	TM6SF1
1.82824e-13	0.145092	0.121	0.44	3.30637e-09	Macrophage-3	PLCD1
1.8602e-13	0.486698	0.18	0.551	3.36417e-09	Macrophage-3	RCOR3
1.87002e-13	0.436665	0.117	0.436	3.38193e-09	Macrophage-3	RAB33B
1.93569e-13	0.129778	0.214	0.609	3.5007e-09	Macrophage-3	SRM
1.96518e-13	5.03116	0.058	0.007	3.55402e-09	Macrophage-3	LYPD8
2.00279e-13	0.261036	0.117	0.433	3.62204e-09	Macrophage-3	ATP10A
2.09803e-13	0.166821	0.194	0.578	3.79429e-09	Macrophage-3	YTHDC2
2.10569e-13	0.294775	0.155	0.507	3.80813e-09	Macrophage-3	EDRF1
2.11138e-13	0.214147	0.102	0.407	3.81843e-09	Macrophage-3	GATD1
2.27352e-13	6.4765	0.019	0	4.11167e-09	Macrophage-3	SLC25A52
2.2923e-13	0.319054	0.18	0.549	4.14563e-09	Macrophage-3	CAMTA1
2.32697e-13	0.157104	0.102	0.405	4.20833e-09	Macrophage-3	CIPC
2.40002e-13	0.187048	0.073	0.351	4.34044e-09	Macrophage-3	TMEM167A
2.61036e-13	0.103753	0.097	0.394	4.72084e-09	Macrophage-3	SESTD1
2.71726e-13	0.355308	0.078	0.36	4.91417e-09	Macrophage-3	ADGRG5
2.79732e-13	0.347614	0.121	0.44	5.05895e-09	Macrophage-3	C6orf120
2.84679e-13	0.348377	0.204	0.595	5.14842e-09	Macrophage-3	SLC12A6
2.87173e-13	0.155861	0.092	0.385	5.19353e-09	Macrophage-3	FBXL6
2.94309e-13	0.260791	0.112	0.422	5.32258e-09	Macrophage-3	PAF1
3.0092e-13	0.291685	0.155	0.506	5.44214e-09	Macrophage-3	SPIRE1
3.09645e-13	0.238912	0.073	0.349	5.59993e-09	Macrophage-3	CEP63
3.09822e-13	0.447899	0.136	0.467	5.60313e-09	Macrophage-3	SEC24B
3.11607e-13	0.395918	0.165	0.526	5.63541e-09	Macrophage-3	KCTD3
3.16092e-13	0.145949	0.097	0.394	5.71653e-09	Macrophage-3	FAM120C
3.19303e-13	0.193745	0.17	0.53	5.77459e-09	Macrophage-3	TMUB1
3.22852e-13	0.201278	0.068	0.34	5.83879e-09	Macrophage-3	UAP1L1
3.23384e-13	0.432338	0.097	0.394	5.84839e-09	Macrophage-3	ARMCX6
3.24756e-13	0.228841	0.15	0.495	5.87321e-09	Macrophage-3	ZNF281
3.34321e-13	0.355011	0.121	0.439	6.04619e-09	Macrophage-3	RFX1
3.3643e-13	0.238637	0.078	0.359	6.08434e-09	Macrophage-3	RFXAP
3.50604e-13	0.110668	0.121	0.439	6.34067e-09	Macrophage-3	RNF181
3.77006e-13	0.683584	0.117	0.433	6.81816e-09	Macrophage-3	UQCRC2
3.94437e-13	0.272197	0.117	0.427	7.1334e-09	Macrophage-3	DNAJA2
4.06142e-13	0.1327	0.107	0.41	7.34507e-09	Macrophage-3	KLHL12
4.06622e-13	0.398051	0.112	0.422	7.35375e-09	Macrophage-3	CERK
4.25137e-13	0.389125	0.102	0.403	7.68861e-09	Macrophage-3	CEP350
4.42753e-13	4.18661	0.092	0.018	8.00719e-09	Macrophage-3	ADH1A
4.60999e-13	0.26322	0.146	0.482	8.33716e-09	Macrophage-3	TBCC
4.6206e-13	0.113625	0.097	0.392	8.35636e-09	Macrophage-3	COX4I1
4.67778e-13	0.224	0.189	0.561	8.45976e-09	Macrophage-3	RALBP1
4.69168e-13	0.316842	0.121	0.438	8.4849e-09	Macrophage-3	ZNF621
4.71752e-13	0.251557	0.107	0.41	8.53163e-09	Macrophage-3	PLBD2
4.75012e-13	0.141659	0.136	0.464	8.5906e-09	Macrophage-3	WWOX
4.91247e-13	0.143868	0.155	0.501	8.8842e-09	Macrophage-3	PLGRKT
4.93576e-13	0.287773	0.102	0.401	8.92633e-09	Macrophage-3	NEDD1
4.96867e-13	0.138704	0.097	0.392	8.98585e-09	Macrophage-3	BRAP
4.9731e-13	0.331046	0.141	0.473	8.99385e-09	Macrophage-3	TUBA4A
4.98312e-13	0.449857	0.073	0.347	9.01197e-09	Macrophage-3	WDR83
4.99297e-13	4.03957	0.117	0.028	9.02978e-09	Macrophage-3	TUBA3C
5.01917e-13	0.405464	0.107	0.411	9.07718e-09	Macrophage-3	MRTFA
5.13869e-13	0.154375	0.126	0.445	9.29332e-09	Macrophage-3	C1orf43
5.28887e-13	0.264894	0.078	0.355	9.56491e-09	Macrophage-3	GPN2
5.34937e-13	0.207562	0.078	0.354	9.67433e-09	Macrophage-3	DHRSX
5.42665e-13	0.365358	0.204	0.589	9.81409e-09	Macrophage-3	2025-03-05
5.50627e-13	0.159109	0.102	0.399	9.95809e-09	Macrophage-3	FCHO2
5.60874e-13	0.188532	0.087	0.371	1.01434e-08	Macrophage-3	JRKL
5.62479e-13	0.296768	0.092	0.381	1.01724e-08	Macrophage-3	LRRC57
5.6921e-13	0.297298	0.184	0.556	1.02942e-08	Macrophage-3	SUPT5H
5.71328e-13	0.225006	0.068	0.337	1.03325e-08	Macrophage-3	2025-03-08
5.72451e-13	4.93956	0.087	0.017	1.03528e-08	Macrophage-3	GJA3
5.73532e-13	0.156084	0.097	0.39	1.03723e-08	Macrophage-3	FANCM
5.76175e-13	0.11184	0.117	0.427	1.04201e-08	Macrophage-3	SMPD2
5.83726e-13	0.204315	0.218	0.616	1.05567e-08	Macrophage-3	WDR20
5.84388e-13	0.121881	0.083	0.362	1.05687e-08	Macrophage-3	PPP1R13B
6.01086e-13	0.387166	0.184	0.552	1.08706e-08	Macrophage-3	POLR2F
6.03371e-13	0.158969	0.146	0.478	1.0912e-08	Macrophage-3	STRBP
6.04878e-13	0.298698	0.121	0.435	1.09392e-08	Macrophage-3	URM1
6.07517e-13	0.150526	0.141	0.469	1.09869e-08	Macrophage-3	ZNF687
6.11075e-13	4.48107	0.053	0.006	1.10513e-08	Macrophage-3	OR2F2
6.11709e-13	0.277066	0.165	0.518	1.10628e-08	Macrophage-3	RBM7
6.13995e-13	0.18423	0.117	0.425	1.11041e-08	Macrophage-3	SH3BP2
6.249e-13	0.441907	0.136	0.464	1.13013e-08	Macrophage-3	TMEM64
6.31379e-13	0.236865	0.112	0.417	1.14185e-08	Macrophage-3	GATC
6.44504e-13	3.50798	0.228	0.094	1.16559e-08	Macrophage-3	GPR88
6.53342e-13	0.213832	0.131	0.454	1.18157e-08	Macrophage-3	GZF1
6.61134e-13	0.105461	0.073	0.345	1.19566e-08	Macrophage-3	TCTA
6.65319e-13	0.319315	0.136	0.462	1.20323e-08	Macrophage-3	GAS7
6.71156e-13	3.69962	0.131	0.035	1.21379e-08	Macrophage-3	MPV17L
6.82341e-13	0.116625	0.087	0.37	1.23401e-08	Macrophage-3	PFDN1
6.85356e-13	0.250633	0.107	0.406	1.23947e-08	Macrophage-3	MYNN
6.86504e-13	0.260328	0.15	0.487	1.24154e-08	Macrophage-3	RIC8B
7.08106e-13	0.165287	0.087	0.37	1.28061e-08	Macrophage-3	SIGLEC1
7.13359e-13	0.144267	0.184	0.552	1.29011e-08	Macrophage-3	DENND4A
7.19174e-13	0.351784	0.126	0.444	1.30063e-08	Macrophage-3	RDH11
7.24309e-13	0.306231	0.165	0.518	1.30991e-08	Macrophage-3	TATDN2
7.26937e-13	0.507672	0.097	0.39	1.31467e-08	Macrophage-3	CDK5RAP1
7.51193e-13	0.132356	0.18	0.538	1.35853e-08	Macrophage-3	FMNL2
7.77706e-13	0.111061	0.083	0.361	1.40648e-08	Macrophage-3	GAB3
7.80239e-13	0.489943	0.136	0.462	1.41106e-08	Macrophage-3	ZNF317
7.82233e-13	0.172445	0.126	0.442	1.41467e-08	Macrophage-3	ZDHHC9
7.91907e-13	0.260844	0.131	0.452	1.43216e-08	Macrophage-3	ADPRHL2
8.11072e-13	0.255047	0.121	0.433	1.46682e-08	Macrophage-3	SLC35B3
8.13824e-13	0.226732	0.184	0.553	1.4718e-08	Macrophage-3	HACE1
8.19868e-13	3.84603	0.146	0.043	1.48273e-08	Macrophage-3	NTN3
8.32885e-13	0.259932	0.092	0.379	1.50627e-08	Macrophage-3	BBS7
8.61049e-13	0.526723	0.16	0.511	1.55721e-08	Macrophage-3	CEBPZ
8.72576e-13	0.158246	0.073	0.342	1.57805e-08	Macrophage-3	MKNK1
8.73933e-13	0.261232	0.102	0.397	1.58051e-08	Macrophage-3	UQCC3
9.07803e-13	0.414858	0.136	0.461	1.64176e-08	Macrophage-3	MTHFD1L
9.09911e-13	0.353914	0.15	0.488	1.64557e-08	Macrophage-3	ELP4
9.21524e-13	0.239311	0.16	0.505	1.66658e-08	Macrophage-3	SYS1
9.4644e-13	0.187021	0.087	0.368	1.71164e-08	Macrophage-3	TRAPPC9
9.59536e-13	0.395267	0.126	0.442	1.73532e-08	Macrophage-3	UNC45A
9.68019e-13	0.238362	0.131	0.451	1.75066e-08	Macrophage-3	GLIPR1
9.72534e-13	0.318871	0.175	0.537	1.75883e-08	Macrophage-3	LEPROTL1
9.9351e-13	0.133885	0.092	0.376	1.79676e-08	Macrophage-3	FAM162A
9.96454e-13	0.242954	0.165	0.514	1.80209e-08	Macrophage-3	A4GALT
1.02374e-12	0.196302	0.083	0.358	1.85143e-08	Macrophage-3	ZBTB10
1.02443e-12	0.240823	0.083	0.36	1.85268e-08	Macrophage-3	PCK2
1.04766e-12	0.111504	0.044	0.287	1.8947e-08	Macrophage-3	NOL10
1.04933e-12	0.117784	0.087	0.368	1.89772e-08	Macrophage-3	SLC37A4
1.06081e-12	0.225332	0.078	0.351	1.91848e-08	Macrophage-3	PAPLN
1.07345e-12	0.113225	0.267	0.696	1.94134e-08	Macrophage-3	ATP5PD
1.09355e-12	0.241794	0.238	0.65	1.97769e-08	Macrophage-3	EPS15L1
1.09586e-12	0.468345	0.121	0.432	1.98186e-08	Macrophage-3	HSPBAP1
1.11576e-12	0.156456	0.136	0.458	2.01785e-08	Macrophage-3	SDR39U1
1.13379e-12	0.236734	0.136	0.455	2.05046e-08	Macrophage-3	PERP
1.14261e-12	0.120084	0.063	0.323	2.06642e-08	Macrophage-3	P2RY10
1.18825e-12	0.19793	0.131	0.447	2.14896e-08	Macrophage-3	SF3A3
1.20717e-12	0.132061	0.141	0.465	2.18317e-08	Macrophage-3	TMEM164
1.21326e-12	0.151242	0.189	0.561	2.19418e-08	Macrophage-3	CARD19
1.22203e-12	0.124193	0.17	0.519	2.21004e-08	Macrophage-3	AKIP1
1.25643e-12	0.367464	0.131	0.45	2.27226e-08	Macrophage-3	LRMP
1.32813e-12	0.239962	0.083	0.357	2.40191e-08	Macrophage-3	NDUFA11
1.3442e-12	0.244613	0.073	0.339	2.43099e-08	Macrophage-3	CCDC97
1.34648e-12	0.600751	0.141	0.469	2.4351e-08	Macrophage-3	CAAP1
1.41562e-12	0.202688	0.136	0.456	2.56015e-08	Macrophage-3	AGTPBP1
1.43108e-12	0.526572	0.131	0.445	2.58811e-08	Macrophage-3	UBE3B
1.44208e-12	0.410379	0.102	0.394	2.60801e-08	Macrophage-3	ATP6V0A2
1.46246e-12	0.203412	0.073	0.339	2.64486e-08	Macrophage-3	MSANTD4
1.46869e-12	0.269575	0.16	0.505	2.65612e-08	Macrophage-3	DDX50
1.48235e-12	0.360588	0.131	0.447	2.68083e-08	Macrophage-3	SAP130
1.48514e-12	0.299387	0.18	0.54	2.68588e-08	Macrophage-3	PRCC
1.48957e-12	0.218349	0.146	0.473	2.69389e-08	Macrophage-3	ELK3
1.49916e-12	0.303331	0.121	0.424	2.71124e-08	Macrophage-3	CPED1
1.49989e-12	0.251253	0.053	0.303	2.71254e-08	Macrophage-3	RENBP
1.5172e-12	0.181363	0.117	0.419	2.74385e-08	Macrophage-3	PTGFRN
1.51948e-12	0.141071	0.126	0.437	2.74799e-08	Macrophage-3	ZBTB6
1.55648e-12	0.454355	0.121	0.429	2.81489e-08	Macrophage-3	KRIT1
1.56072e-12	0.119068	0.112	0.408	2.82256e-08	Macrophage-3	COX17
1.56189e-12	0.188126	0.126	0.436	2.82469e-08	Macrophage-3	SLC39A13
1.56823e-12	0.299478	0.17	0.517	2.83614e-08	Macrophage-3	ING3
1.56901e-12	0.210185	0.083	0.354	2.83756e-08	Macrophage-3	BCL9
1.58079e-12	0.121348	0.102	0.392	2.85885e-08	Macrophage-3	FAM117A
1.64771e-12	0.305712	0.126	0.439	2.97988e-08	Macrophage-3	SPSB1
1.74031e-12	0.196043	0.083	0.356	3.14736e-08	Macrophage-3	PARL
1.77925e-12	0.232246	0.092	0.374	3.21778e-08	Macrophage-3	RABL3
1.79604e-12	0.152943	0.175	0.526	3.24814e-08	Macrophage-3	LNPEP
1.79666e-12	0.28026	0.102	0.392	3.24926e-08	Macrophage-3	KCTD13
1.81706e-12	0.341672	0.112	0.41	3.28615e-08	Macrophage-3	GBF1
1.83476e-12	4.95942	0.049	0.006	3.31816e-08	Macrophage-3	KLK2
1.88687e-12	0.382089	0.126	0.437	3.4124e-08	Macrophage-3	TSSC4
1.90027e-12	0.292319	0.16	0.503	3.43664e-08	Macrophage-3	PSMA3
1.91729e-12	0.302812	0.087	0.365	3.46742e-08	Macrophage-3	TXNRD2
1.95766e-12	0.263514	0.102	0.391	3.54042e-08	Macrophage-3	SLC7A6OS
1.99466e-12	0.233935	0.112	0.408	3.60735e-08	Macrophage-3	SLC25A46
2.02199e-12	0.328179	0.17	0.517	3.65676e-08	Macrophage-3	PEX1
2.06956e-12	0.381767	0.131	0.445	3.7428e-08	Macrophage-3	ACAT1
2.08485e-12	0.342781	0.214	0.598	3.77046e-08	Macrophage-3	SART3
2.09898e-12	0.323794	0.136	0.453	3.796e-08	Macrophage-3	AKAP17A
2.10038e-12	0.158507	0.204	0.577	3.79854e-08	Macrophage-3	NPC1
2.17234e-12	0.233369	0.184	0.545	3.92867e-08	Macrophage-3	UCHL5
2.18413e-12	0.324939	0.107	0.399	3.95e-08	Macrophage-3	ENKD1
2.1918e-12	0.430951	0.073	0.337	3.96388e-08	Macrophage-3	ANKRD13D
2.20528e-12	0.396222	0.073	0.337	3.98826e-08	Macrophage-3	TMEM38B
2.21336e-12	0.129602	0.112	0.407	4.00287e-08	Macrophage-3	ADO
2.21539e-12	0.231873	0.083	0.353	4.00653e-08	Macrophage-3	RCN3
2.22935e-12	0.130364	0.112	0.408	4.03177e-08	Macrophage-3	USP21
2.24631e-12	0.337778	0.146	0.473	4.06245e-08	Macrophage-3	SDF2
2.2596e-12	0.199052	0.17	0.518	4.08648e-08	Macrophage-3	AP3M1
2.32044e-12	0.304935	0.092	0.373	4.19652e-08	Macrophage-3	ANAPC11
2.3272e-12	0.465614	0.175	0.526	4.20875e-08	Macrophage-3	MMP24OS
2.39255e-12	0.289185	0.155	0.49	4.32693e-08	Macrophage-3	ZBTB17
2.44344e-12	0.138815	0.102	0.386	4.41896e-08	Macrophage-3	TM4SF1
2.5067e-12	0.224631	0.141	0.461	4.53336e-08	Macrophage-3	FAM114A1
2.52666e-12	0.520542	0.112	0.409	4.56947e-08	Macrophage-3	AKAP7
2.60303e-12	0.200775	0.146	0.471	4.70759e-08	Macrophage-3	MAN2B2
2.6171e-12	0.486054	0.155	0.49	4.73303e-08	Macrophage-3	POGK
2.6199e-12	0.295794	0.053	0.299	4.73808e-08	Macrophage-3	GIPC1
2.62557e-12	0.577613	0.17	0.518	4.74835e-08	Macrophage-3	IMP3
2.64682e-12	0.280232	0.15	0.48	4.78678e-08	Macrophage-3	CSNK1G1
2.66654e-12	0.254566	0.092	0.372	4.82243e-08	Macrophage-3	PECR
2.67304e-12	0.41352	0.117	0.415	4.83419e-08	Macrophage-3	BTK
2.67689e-12	0.235039	0.184	0.541	4.84116e-08	Macrophage-3	DHX8
2.67737e-12	0.246816	0.15	0.48	4.84203e-08	Macrophage-3	REPIN1
2.75787e-12	4.01184	0.097	0.021	4.9876e-08	Macrophage-3	SERPIND1
2.80475e-12	0.164903	0.189	0.549	5.07238e-08	Macrophage-3	ZDHHC6
2.92529e-12	0.576429	0.146	0.471	5.29039e-08	Macrophage-3	WDR45
3.01369e-12	0.348752	0.078	0.344	5.45025e-08	Macrophage-3	MAML2
3.06195e-12	0.331482	0.136	0.454	5.53753e-08	Macrophage-3	UBE2M
3.06854e-12	0.330893	0.146	0.471	5.54945e-08	Macrophage-3	SPTY2D1
3.0852e-12	0.472969	0.087	0.36	5.57958e-08	Macrophage-3	NTHL1
3.08965e-12	0.182401	0.136	0.45	5.58762e-08	Macrophage-3	KLHL20
3.1558e-12	0.151526	0.112	0.406	5.70726e-08	Macrophage-3	PSMD9
3.23723e-12	0.120717	0.121	0.422	5.85454e-08	Macrophage-3	FAM98B
3.25442e-12	0.167605	0.053	0.297	5.88562e-08	Macrophage-3	TIMM21
3.30762e-12	0.150606	0.087	0.36	5.98184e-08	Macrophage-3	CLCC1
3.34057e-12	0.20175	0.136	0.451	6.04141e-08	Macrophage-3	ZDHHC5
3.37754e-12	0.257206	0.194	0.56	6.10827e-08	Macrophage-3	RELL1
3.38772e-12	0.126728	0.063	0.315	6.1267e-08	Macrophage-3	RCC1L
3.41297e-12	0.270425	0.058	0.306	6.17235e-08	Macrophage-3	RMDN1
3.45458e-12	0.17747	0.092	0.369	6.24762e-08	Macrophage-3	STK11IP
3.46093e-12	0.303072	0.17	0.511	6.2591e-08	Macrophage-3	GLI3
3.48998e-12	0.51079	0.126	0.433	6.31162e-08	Macrophage-3	RNASEH2C
3.49793e-12	0.440987	0.18	0.536	6.32601e-08	Macrophage-3	UBALD2
3.57895e-12	0.369267	0.141	0.46	6.47253e-08	Macrophage-3	TP53RK
3.58115e-12	0.277513	0.107	0.394	6.47652e-08	Macrophage-3	ATPAF1
3.63048e-12	0.24089	0.18	0.535	6.56572e-08	Macrophage-3	UBLCP1
3.71699e-12	0.228074	0.126	0.432	6.72218e-08	Macrophage-3	COA8
3.80031e-12	0.131238	0.083	0.35	6.87285e-08	Macrophage-3	TRIM32
3.82017e-12	0.334651	0.131	0.442	6.90877e-08	Macrophage-3	TRIM26
3.92431e-12	1.12196	0.762	0.894	7.09711e-08	Macrophage-3	SRGN
3.97322e-12	0.565906	0.141	0.46	7.18557e-08	Macrophage-3	LIN54
4.02564e-12	0.157628	0.121	0.422	7.28036e-08	Macrophage-3	MED17
4.04372e-12	0.419442	0.141	0.459	7.31307e-08	Macrophage-3	SLC25A32
4.05297e-12	0.269882	0.068	0.323	7.32979e-08	Macrophage-3	TSPAN18
4.11451e-12	0.317951	0.17	0.509	7.44109e-08	Macrophage-3	SENP1
4.12717e-12	0.490482	0.175	0.525	7.46398e-08	Macrophage-3	OGDH
4.23514e-12	0.115964	0.117	0.411	7.65926e-08	Macrophage-3	PHLDA1
4.37921e-12	0.146871	0.131	0.439	7.9198e-08	Macrophage-3	CSRNP2
4.45424e-12	0.173576	0.097	0.376	8.05549e-08	Macrophage-3	PRAF2
4.49259e-12	0.221555	0.15	0.475	8.12485e-08	Macrophage-3	RHOQ
4.52981e-12	0.410078	0.18	0.532	8.19217e-08	Macrophage-3	OSER1
4.61415e-12	0.218524	0.102	0.386	8.34469e-08	Macrophage-3	TEX264
4.78772e-12	0.24879	0.146	0.465	8.6586e-08	Macrophage-3	MET
4.79191e-12	0.103667	0.087	0.357	8.66618e-08	Macrophage-3	MKKS
4.79194e-12	0.582124	0.092	0.368	8.66623e-08	Macrophage-3	MUL1
4.84167e-12	0.39019	0.092	0.366	8.75616e-08	Macrophage-3	PEX10
5.0516e-12	0.183539	0.029	0.249	9.13581e-08	Macrophage-3	NDUFA13
5.09877e-12	0.315003	0.117	0.41	9.22113e-08	Macrophage-3	ACADSB
5.14199e-12	0.191416	0.117	0.412	9.29929e-08	Macrophage-3	SLC35E1
5.35213e-12	0.277292	0.097	0.375	9.67933e-08	Macrophage-3	DSN1
5.50145e-12	0.176788	0.087	0.357	9.94937e-08	Macrophage-3	FADS2
5.50971e-12	0.180652	0.102	0.385	9.96431e-08	Macrophage-3	MTHFD2
5.65928e-12	0.364027	0.112	0.403	1.02348e-07	Macrophage-3	PI4K2B
5.81219e-12	0.386253	0.121	0.42	1.05114e-07	Macrophage-3	PSMC3
5.83826e-12	0.40396	0.155	0.483	1.05585e-07	Macrophage-3	TRIP11
5.873e-12	0.3651	0.092	0.366	1.06213e-07	Macrophage-3	HOMEZ
5.89603e-12	0.450099	0.073	0.33	1.0663e-07	Macrophage-3	POFUT2
5.92547e-12	0.446643	0.131	0.438	1.07162e-07	Macrophage-3	TMX1
5.96279e-12	0.259602	0.16	0.491	1.07837e-07	Macrophage-3	BTN2A2
6.09899e-12	0.157873	0.102	0.382	1.103e-07	Macrophage-3	FBXO3
6.20644e-12	4.14518	0.073	0.013	1.12243e-07	Macrophage-3	CCDC196
6.23381e-12	0.169874	0.097	0.375	1.12738e-07	Macrophage-3	SLC39A11
6.30135e-12	0.223385	0.126	0.427	1.1396e-07	Macrophage-3	ZZEF1
6.33844e-12	0.357596	0.107	0.394	1.14631e-07	Macrophage-3	SEC22B
6.37324e-12	4.55145	0.083	0.016	1.1526e-07	Macrophage-3	KCNT1
6.43502e-12	0.153472	0.141	0.452	1.16377e-07	Macrophage-3	PDE8A
6.52196e-12	0.474623	0.092	0.365	1.1795e-07	Macrophage-3	ACOT7
6.59012e-12	0.312101	0.146	0.464	1.19182e-07	Macrophage-3	BAK1
6.59787e-12	0.227762	0.078	0.337	1.19323e-07	Macrophage-3	CARS2
6.73175e-12	0.543431	0.121	0.419	1.21744e-07	Macrophage-3	AUH
6.75999e-12	0.457786	0.146	0.464	1.22254e-07	Macrophage-3	KCTD9
6.91513e-12	0.31332	0.058	0.301	1.2506e-07	Macrophage-3	TEDC1
6.95127e-12	0.117046	0.073	0.328	1.25714e-07	Macrophage-3	SGTB
6.95404e-12	0.244927	0.087	0.352	1.25764e-07	Macrophage-3	ZNF175
6.95522e-12	0.557415	0.15	0.472	1.25785e-07	Macrophage-3	TMEM39B
6.95574e-12	0.381924	0.165	0.502	1.25795e-07	Macrophage-3	LRRC59
6.96597e-12	0.123455	0.097	0.372	1.2598e-07	Macrophage-3	ALDH3A2
7.09606e-12	0.203715	0.136	0.444	1.28332e-07	Macrophage-3	CTDSPL2
7.11428e-12	0.292455	0.112	0.401	1.28662e-07	Macrophage-3	LENG1
7.23079e-12	0.292081	0.107	0.391	1.30769e-07	Macrophage-3	STX8
7.27762e-12	0.562339	0.126	0.43	1.31616e-07	Macrophage-3	SS18L2
7.35553e-12	0.524705	0.097	0.374	1.33025e-07	Macrophage-3	SNX19
7.49443e-12	0.321197	0.083	0.346	1.35537e-07	Macrophage-3	CEP68
7.83182e-12	0.291304	0.141	0.457	1.41638e-07	Macrophage-3	IDH3A
7.94009e-12	0.205325	0.083	0.343	1.43596e-07	Macrophage-3	ACSS3
7.94324e-12	0.226846	0.16	0.489	1.43654e-07	Macrophage-3	SMS
8.21626e-12	0.257192	0.097	0.374	1.48591e-07	Macrophage-3	MCM6
8.33018e-12	0.264639	0.257	0.661	1.50651e-07	Macrophage-3	MOB3A
8.40349e-12	0.279172	0.112	0.398	1.51977e-07	Macrophage-3	MRAS
8.49205e-12	0.324838	0.155	0.482	1.53579e-07	Macrophage-3	CYLD
8.58176e-12	0.240503	0.097	0.369	1.55201e-07	Macrophage-3	GPHN
8.61194e-12	0.690535	0.068	0.319	1.55747e-07	Macrophage-3	HIVEP3
8.65902e-12	0.148476	0.131	0.429	1.56598e-07	Macrophage-3	LRATD2
8.72581e-12	0.321884	0.107	0.388	1.57806e-07	Macrophage-3	FBXL4
8.74179e-12	0.197968	0.146	0.463	1.58095e-07	Macrophage-3	ATG7
8.77152e-12	0.398654	0.15	0.471	1.58633e-07	Macrophage-3	JAZF1
8.80171e-12	0.230886	0.131	0.433	1.59179e-07	Macrophage-3	ACAP1
8.82715e-12	0.287834	0.112	0.397	1.59639e-07	Macrophage-3	ZNF346
8.83364e-12	0.110433	0.17	0.506	1.59756e-07	Macrophage-3	ABHD4
8.9895e-12	0.523766	0.112	0.399	1.62575e-07	Macrophage-3	PGAM5
9.03284e-12	0.275272	0.204	0.576	1.63359e-07	Macrophage-3	CLTA
9.13404e-12	0.554879	0.141	0.453	1.65189e-07	Macrophage-3	ABHD17B
9.14071e-12	0.180553	0.117	0.407	1.6531e-07	Macrophage-3	SLC29A3
9.18654e-12	0.35708	0.209	0.581	1.66139e-07	Macrophage-3	DYRK2
9.21347e-12	0.477867	0.184	0.534	1.66626e-07	Macrophage-3	FLCN
9.30704e-12	0.40219	0.199	0.568	1.68318e-07	Macrophage-3	TRAPPC4
9.35178e-12	0.147242	0.049	0.281	1.69127e-07	Macrophage-3	VPS9D1
9.42146e-12	0.260153	0.073	0.326	1.70387e-07	Macrophage-3	LYL1
9.83016e-12	0.273706	0.136	0.443	1.77778e-07	Macrophage-3	FLYWCH2
1.00476e-11	0.314997	0.155	0.481	1.81711e-07	Macrophage-3	ZNF394
1.02453e-11	4.11173	0.034	0.003	1.85286e-07	Macrophage-3	CSHL1
1.03407e-11	0.502159	0.053	0.29	1.87012e-07	Macrophage-3	COQ4
1.04062e-11	0.289529	0.121	0.415	1.88196e-07	Macrophage-3	UBASH3B
1.04265e-11	0.160752	0.126	0.423	1.88564e-07	Macrophage-3	GPALPP1
1.07195e-11	0.325848	0.126	0.425	1.93863e-07	Macrophage-3	ZNF236
1.09635e-11	0.491133	0.136	0.443	1.98274e-07	Macrophage-3	ATP6V0E2
1.10082e-11	0.330751	0.121	0.415	1.99083e-07	Macrophage-3	EMG1
1.10502e-11	0.147541	0.117	0.404	1.99843e-07	Macrophage-3	WDR91
1.10676e-11	0.105913	0.078	0.334	2.00157e-07	Macrophage-3	ABLIM1
1.13347e-11	1.32951	0.786	0.92	2.04988e-07	Macrophage-3	SAT1
1.14593e-11	0.236196	0.063	0.307	2.07241e-07	Macrophage-3	LCMT1
1.16183e-11	0.206753	0.155	0.478	2.10117e-07	Macrophage-3	RAVER1
1.16405e-11	0.288531	0.209	0.576	2.10518e-07	Macrophage-3	DNAJA1
1.17577e-11	0.48655	0.17	0.509	2.12638e-07	Macrophage-3	USP38
1.17604e-11	0.324735	0.136	0.442	2.12687e-07	Macrophage-3	TRMT10B
1.18405e-11	0.144037	0.107	0.387	2.14135e-07	Macrophage-3	DCUN1D2
1.18945e-11	0.318473	0.102	0.379	2.15112e-07	Macrophage-3	MGAT4A
1.21191e-11	3.68202	0.146	0.046	2.19173e-07	Macrophage-3	ODF3L2
1.21397e-11	0.219732	0.199	0.558	2.19547e-07	Macrophage-3	DNAJC1
1.21706e-11	0.174602	0.107	0.386	2.20105e-07	Macrophage-3	MPND
1.22168e-11	0.590624	0.117	0.406	2.2094e-07	Macrophage-3	TP53INP2
1.2253e-11	0.389289	0.097	0.37	2.21596e-07	Macrophage-3	SIRT7
1.25481e-11	0.53993	0.058	0.296	2.26932e-07	Macrophage-3	HEATR6
1.25645e-11	0.261956	0.126	0.422	2.2723e-07	Macrophage-3	NXF1
1.25715e-11	0.527384	0.112	0.399	2.27356e-07	Macrophage-3	ELF2
1.25866e-11	0.458414	0.102	0.379	2.27628e-07	Macrophage-3	ACBD6
1.26477e-11	0.407326	0.165	0.497	2.28733e-07	Macrophage-3	ZDHHC16
1.2873e-11	0.273622	0.131	0.43	2.32808e-07	Macrophage-3	FBXO28
1.31837e-11	0.250433	0.146	0.458	2.38427e-07	Macrophage-3	DYSF
1.32088e-11	0.390742	0.083	0.341	2.38881e-07	Macrophage-3	CDK2AP2
1.32697e-11	0.297366	0.112	0.396	2.39982e-07	Macrophage-3	PEX2
1.32933e-11	0.301487	0.18	0.526	2.40409e-07	Macrophage-3	GTF3C4
1.33933e-11	0.22353	0.107	0.388	2.42217e-07	Macrophage-3	ZNF622
1.35428e-11	2.27265	0.359	0.213	2.44922e-07	Macrophage-3	FCAR
1.37512e-11	0.228401	0.126	0.424	2.48691e-07	Macrophage-3	NOC3L
1.38689e-11	0.544606	0.078	0.334	2.5082e-07	Macrophage-3	EARS2
1.39577e-11	0.296993	0.097	0.367	2.52424e-07	Macrophage-3	TMEM192
1.39834e-11	0.693609	0.17	0.509	2.5289e-07	Macrophage-3	PARP10
1.4899e-11	0.428054	0.155	0.48	2.69449e-07	Macrophage-3	AP1AR
1.53247e-11	0.47036	0.058	0.296	2.77147e-07	Macrophage-3	SLC35B4
1.57155e-11	0.230353	0.102	0.377	2.84215e-07	Macrophage-3	CYBA
1.57261e-11	0.277592	0.121	0.41	2.84406e-07	Macrophage-3	HDHD2
1.57407e-11	0.194932	0.092	0.357	2.84671e-07	Macrophage-3	PDLIM7
1.5858e-11	0.552377	0.092	0.359	2.86792e-07	Macrophage-3	RCN2
1.58774e-11	0.211759	0.087	0.348	2.87142e-07	Macrophage-3	ZBTB39
1.62888e-11	0.321358	0.199	0.558	2.94583e-07	Macrophage-3	MGA
1.67231e-11	0.214418	0.146	0.456	3.02438e-07	Macrophage-3	PEX3
1.71542e-11	0.131845	0.107	0.382	3.10233e-07	Macrophage-3	ZNF26
1.74017e-11	0.507495	0.039	0.259	3.14709e-07	Macrophage-3	TMEM273
1.75846e-11	3.81445	0.189	0.073	3.18018e-07	Macrophage-3	MMD2
1.76675e-11	0.352641	0.068	0.313	3.19516e-07	Macrophage-3	PLCL2
1.77824e-11	0.100055	0.097	0.366	3.21595e-07	Macrophage-3	ACKR3
1.80109e-11	0.35622	0.092	0.357	3.25727e-07	Macrophage-3	FN3KRP
1.80616e-11	0.53815	0.141	0.45	3.26644e-07	Macrophage-3	LAMTOR3
1.82187e-11	0.527139	0.121	0.411	3.29486e-07	Macrophage-3	AHCYL2
1.83002e-11	0.328473	0.16	0.486	3.30959e-07	Macrophage-3	WDR55
1.84432e-11	0.607088	0.141	0.444	3.33545e-07	Macrophage-3	UBTD1
1.85323e-11	4.13086	0.107	0.027	3.35157e-07	Macrophage-3	TRIM64C
1.88525e-11	0.131825	0.223	0.599	3.40948e-07	Macrophage-3	FLOT1
1.88715e-11	0.278405	0.073	0.322	3.41291e-07	Macrophage-3	C10orf88
1.9002e-11	0.435262	0.087	0.348	3.43651e-07	Macrophage-3	H2AFY
1.90862e-11	0.242442	0.117	0.403	3.45173e-07	Macrophage-3	CNEP1R1
1.92292e-11	0.273128	0.083	0.339	3.4776e-07	Macrophage-3	HADH
1.98308e-11	0.278809	0.112	0.392	3.5864e-07	Macrophage-3	DIS3L2
2.02657e-11	3.9909	0.121	0.034	3.66505e-07	Macrophage-3	OR1M1
2.04221e-11	0.720104	0.102	0.375	3.69334e-07	Macrophage-3	MED26
2.05178e-11	0.782667	0.136	0.439	3.71065e-07	Macrophage-3	RBM15
2.07413e-11	0.372835	0.102	0.374	3.75106e-07	Macrophage-3	ATP2A3
2.11307e-11	0.427362	0.204	0.566	3.82149e-07	Macrophage-3	NCK2
2.14222e-11	0.336147	0.058	0.293	3.87421e-07	Macrophage-3	ELP6
2.15042e-11	0.372073	0.078	0.329	3.88904e-07	Macrophage-3	ZNF33A
2.15275e-11	0.198332	0.121	0.408	3.89325e-07	Macrophage-3	WDR34
2.25178e-11	0.116495	0.121	0.404	4.07235e-07	Macrophage-3	PID1
2.26736e-11	0.180109	0.097	0.365	4.10052e-07	Macrophage-3	SGTA
2.27283e-11	0.341097	0.175	0.511	4.11041e-07	Macrophage-3	RAP2B
2.27925e-11	0.229089	0.073	0.32	4.12202e-07	Macrophage-3	CRACR2A
2.34581e-11	0.128428	0.165	0.486	4.24239e-07	Macrophage-3	SHB
2.34866e-11	0.168467	0.102	0.373	4.24756e-07	Macrophage-3	ZNF672
2.35904e-11	0.408801	0.131	0.427	4.26631e-07	Macrophage-3	INSIG1
2.38817e-11	0.169397	0.17	0.496	4.31901e-07	Macrophage-3	ARVCF
2.40934e-11	0.306875	0.15	0.467	4.35729e-07	Macrophage-3	BAX
2.41517e-11	0.323664	0.136	0.435	4.36784e-07	Macrophage-3	MED10
2.44187e-11	0.210309	0.078	0.328	4.41612e-07	Macrophage-3	AGL
2.46162e-11	0.23566	0.112	0.39	4.45183e-07	Macrophage-3	LST1
2.47956e-11	0.143744	0.257	0.655	4.48429e-07	Macrophage-3	B4GALT5
2.49153e-11	0.272057	0.112	0.39	4.50592e-07	Macrophage-3	KLHL42
2.50342e-11	0.66081	0.078	0.329	4.52743e-07	Macrophage-3	DGKD
2.51072e-11	0.172654	0.078	0.328	4.54064e-07	Macrophage-3	ZNF518A
2.51196e-11	0.105935	0.068	0.31	4.54288e-07	Macrophage-3	SRBD1
2.5235e-11	0.219025	0.097	0.364	4.56375e-07	Macrophage-3	TEX10
2.57752e-11	0.484524	0.126	0.419	4.66144e-07	Macrophage-3	TRADD
2.58868e-11	0.187484	0.228	0.611	4.68163e-07	Macrophage-3	ALCAM
2.61714e-11	0.337574	0.078	0.328	4.7331e-07	Macrophage-3	RUSC1
2.61742e-11	0.616194	0.126	0.417	4.7336e-07	Macrophage-3	ZBTB11
2.63904e-11	0.284358	0.107	0.381	4.7727e-07	Macrophage-3	DUSP10
2.65471e-11	0.53721	0.112	0.391	4.80104e-07	Macrophage-3	IRAK4
2.69554e-11	0.284296	0.102	0.373	4.87489e-07	Macrophage-3	MCFD2
2.73706e-11	0.396421	0.155	0.475	4.94998e-07	Macrophage-3	NAGPA
2.77678e-11	0.543642	0.107	0.382	5.02181e-07	Macrophage-3	BORCS6
2.82259e-11	3.74267	0.131	0.039	5.10465e-07	Macrophage-3	TERB2
2.85908e-11	0.53293	0.078	0.328	5.17065e-07	Macrophage-3	THUMPD2
2.89434e-11	3.48477	0.131	0.039	5.23441e-07	Macrophage-3	MUC6
2.89809e-11	4.78577	0.039	0.004	5.2412e-07	Macrophage-3	NXNL1
2.90577e-11	0.367734	0.058	0.292	5.25509e-07	Macrophage-3	UQCR10
2.93136e-11	0.106786	0.18	0.512	5.30137e-07	Macrophage-3	IFI35
3.02559e-11	0.437999	0.083	0.336	5.47177e-07	Macrophage-3	TCP11L2
3.04197e-11	0.425866	0.107	0.381	5.50141e-07	Macrophage-3	KIZ
3.05653e-11	0.528904	0.121	0.41	5.52774e-07	Macrophage-3	MOB3B
3.06655e-11	3.7391	0.155	0.053	5.54585e-07	Macrophage-3	NEUROD2
3.07955e-11	0.564134	0.136	0.437	5.56936e-07	Macrophage-3	H6PD
3.17699e-11	0.668854	0.117	0.401	5.74559e-07	Macrophage-3	SAE1
3.21259e-11	0.594211	0.102	0.37	5.80998e-07	Macrophage-3	WDR19
3.23653e-11	0.264488	0.092	0.353	5.85327e-07	Macrophage-3	P3H3
3.2951e-11	0.155977	0.209	0.563	5.95919e-07	Macrophage-3	LPAR1
3.30257e-11	0.293138	0.141	0.44	5.9727e-07	Macrophage-3	P4HTM
3.34727e-11	0.614366	0.107	0.379	6.05354e-07	Macrophage-3	IL7
3.45861e-11	0.362464	0.117	0.398	6.2549e-07	Macrophage-3	DCAF1
3.49803e-11	5.36943	0.044	0.005	6.32619e-07	Macrophage-3	ERVFRD-1
3.55608e-11	0.461684	0.136	0.436	6.43117e-07	Macrophage-3	APBB1IP
3.58637e-11	0.175946	0.175	0.501	6.48595e-07	Macrophage-3	ZFYVE16
3.62904e-11	0.207273	0.102	0.369	6.56312e-07	Macrophage-3	EPM2AIP1
3.63178e-11	0.330731	0.107	0.379	6.56807e-07	Macrophage-3	ZMAT5
3.69376e-11	0.19738	0.243	0.627	6.68016e-07	Macrophage-3	LONP2
3.78718e-11	3.52802	0.155	0.053	6.84912e-07	Macrophage-3	BARHL1
3.82758e-11	3.66327	0.184	0.071	6.92218e-07	Macrophage-3	ASB5
3.94653e-11	0.584101	0.107	0.38	7.1373e-07	Macrophage-3	GRPEL1
3.96378e-11	0.11444	0.238	0.62	7.16849e-07	Macrophage-3	ZBTB7B
4.02934e-11	0.311436	0.112	0.389	7.28705e-07	Macrophage-3	BUD13
4.17235e-11	0.311721	0.199	0.545	7.54569e-07	Macrophage-3	B4GALT3
4.17306e-11	0.122698	0.092	0.35	7.54698e-07	Macrophage-3	PIGN
4.26104e-11	0.506047	0.15	0.46	7.70608e-07	Macrophage-3	FOXK1
4.29749e-11	0.644768	0.18	0.516	7.772e-07	Macrophage-3	LMTK2
4.31262e-11	0.428364	0.131	0.422	7.79938e-07	Macrophage-3	CD8A
4.32305e-11	0.272553	0.16	0.478	7.81823e-07	Macrophage-3	WFS1
4.36067e-11	0.671176	0.097	0.361	7.88627e-07	Macrophage-3	ZNF212
4.44877e-11	0.247384	0.073	0.315	8.0456e-07	Macrophage-3	NPM3
4.45564e-11	0.135814	0.087	0.342	8.05802e-07	Macrophage-3	CRLF3
4.49664e-11	0.236991	0.092	0.352	8.13217e-07	Macrophage-3	NCAPD2
4.52704e-11	0.120524	0.078	0.325	8.18714e-07	Macrophage-3	SNIP1
4.56985e-11	0.296264	0.087	0.342	8.26458e-07	Macrophage-3	SH3RF3
4.61153e-11	0.17693	0.17	0.491	8.33995e-07	Macrophage-3	SLC35D1
4.66618e-11	4.0426	0.121	0.035	8.43878e-07	Macrophage-3	TCTE1
4.72195e-11	0.306211	0.092	0.351	8.53964e-07	Macrophage-3	PUS7
4.74285e-11	4.13406	0.078	0.016	8.57745e-07	Macrophage-3	PCDHA7
4.74913e-11	0.548358	0.121	0.406	8.58879e-07	Macrophage-3	PGPEP1
4.75063e-11	0.217198	0.155	0.466	8.59152e-07	Macrophage-3	KLHL6
4.75563e-11	0.507188	0.068	0.306	8.60056e-07	Macrophage-3	NPR2
4.78177e-11	0.264861	0.112	0.385	8.64782e-07	Macrophage-3	ATP10D
4.80264e-11	0.275307	0.15	0.459	8.68557e-07	Macrophage-3	ALKBH7
4.89301e-11	0.339098	0.063	0.296	8.84901e-07	Macrophage-3	TRIM35
4.91354e-11	0.298495	0.097	0.359	8.88613e-07	Macrophage-3	PIGF
4.97319e-11	0.170635	0.184	0.517	8.99402e-07	Macrophage-3	MED28
4.98891e-11	0.162983	0.141	0.438	9.02245e-07	Macrophage-3	MGST3
5.01429e-11	0.218401	0.146	0.446	9.06834e-07	Macrophage-3	ATP6V1G1
5.079e-11	0.355212	0.068	0.305	9.18538e-07	Macrophage-3	FANCI
5.08482e-11	0.295414	0.228	0.604	9.1959e-07	Macrophage-3	RELA
5.09863e-11	0.428542	0.15	0.46	9.22088e-07	Macrophage-3	HYOU1
5.23078e-11	0.109382	0.238	0.616	9.45987e-07	Macrophage-3	ZNRF2
5.24621e-11	0.352285	0.141	0.44	9.48778e-07	Macrophage-3	POLR2K
5.27601e-11	0.519799	0.107	0.376	9.54167e-07	Macrophage-3	ZDHHC24
5.27966e-11	0.225507	0.092	0.346	9.54826e-07	Macrophage-3	NRARP
5.36434e-11	0.229471	0.112	0.382	9.70142e-07	Macrophage-3	ABCC9
5.51257e-11	0.143952	0.083	0.331	9.96948e-07	Macrophage-3	SLC9A1
5.53313e-11	0.290817	0.044	0.259	1.00067e-06	Macrophage-3	XYLT2
5.5406e-11	0.500437	0.15	0.458	1.00202e-06	Macrophage-3	UBL5
5.55184e-11	0.510424	0.107	0.377	1.00405e-06	Macrophage-3	BAD
5.66207e-11	0.312326	0.117	0.396	1.02399e-06	Macrophage-3	NARF
5.6989e-11	0.130019	0.073	0.314	1.03065e-06	Macrophage-3	FBXL12
5.72199e-11	3.49892	0.15	0.051	1.03482e-06	Macrophage-3	KCNA4
5.72233e-11	0.28049	0.068	0.305	1.03488e-06	Macrophage-3	TAMM41
5.87906e-11	5.92994	0.024	0.001	1.06323e-06	Macrophage-3	PLA2G4F
5.90563e-11	0.699688	0.141	0.441	1.06803e-06	Macrophage-3	USP36
5.96692e-11	0.376416	0.16	0.474	1.07912e-06	Macrophage-3	REL
5.97709e-11	0.276632	0.223	0.6	1.08096e-06	Macrophage-3	USP3
5.99763e-11	0.10469	0.282	0.692	1.08467e-06	Macrophage-3	AZIN1
6.00235e-11	0.541357	0.097	0.358	1.08552e-06	Macrophage-3	ZBTB37
6.03421e-11	3.12762	0.199	0.082	1.09129e-06	Macrophage-3	TUBB8
6.25076e-11	0.174507	0.141	0.437	1.13045e-06	Macrophage-3	RPAIN
6.25737e-11	0.245741	0.146	0.445	1.13165e-06	Macrophage-3	ACTR2
6.53015e-11	0.130294	0.175	0.503	1.18098e-06	Macrophage-3	RGS19
6.66987e-11	3.70252	0.117	0.033	1.20625e-06	Macrophage-3	PRR9
6.85694e-11	0.516992	0.131	0.422	1.24008e-06	Macrophage-3	RPUSD4
7.00817e-11	0.425544	0.136	0.428	1.26743e-06	Macrophage-3	EPG5
7.08695e-11	0.295797	0.121	0.402	1.28167e-06	Macrophage-3	TIMM17B
7.09572e-11	0.111408	0.117	0.391	1.28326e-06	Macrophage-3	TMEM170B
7.11811e-11	0.599431	0.058	0.285	1.28731e-06	Macrophage-3	RHNO1
7.12369e-11	4.62872	0.078	0.016	1.28832e-06	Macrophage-3	ATP6V1E2
7.22484e-11	0.476834	0.141	0.438	1.30661e-06	Macrophage-3	ELF4
7.35425e-11	0.581108	0.107	0.376	1.33002e-06	Macrophage-3	S1PR2
7.42772e-11	0.270039	0.092	0.347	1.3433e-06	Macrophage-3	HNRNPL
7.588e-11	0.18607	0.126	0.409	1.37229e-06	Macrophage-3	CLEC7A
7.6726e-11	0.571781	0.083	0.329	1.38759e-06	Macrophage-3	MAD1L1
7.74144e-11	0.281205	0.136	0.426	1.40004e-06	Macrophage-3	SNAPC5
7.83596e-11	0.573847	0.131	0.42	1.41713e-06	Macrophage-3	C5orf15
8.00244e-11	0.39315	0.087	0.337	1.44724e-06	Macrophage-3	IRGQ
8.16748e-11	0.200985	0.092	0.346	1.47709e-06	Macrophage-3	ZNF276
8.18477e-11	8.69253	0.01	0	1.48021e-06	Macrophage-3	ATPSCKMT
8.31002e-11	0.313546	0.121	0.402	1.50287e-06	Macrophage-3	INTS7
8.34184e-11	0.306883	0.107	0.373	1.50862e-06	Macrophage-3	ENTPD7
8.40916e-11	0.690201	0.102	0.365	1.5208e-06	Macrophage-3	PPM1H
8.78117e-11	0.301578	0.092	0.347	1.58807e-06	Macrophage-3	KIF22
8.7948e-11	0.502923	0.053	0.274	1.59054e-06	Macrophage-3	RTN1
8.92411e-11	0.440151	0.087	0.337	1.61393e-06	Macrophage-3	PDIK1L
9.00372e-11	0.177547	0.17	0.488	1.62832e-06	Macrophage-3	GPRC5B
9.14939e-11	0.26696	0.102	0.364	1.65467e-06	Macrophage-3	SMIM29
9.20624e-11	3.81699	0.107	0.028	1.66495e-06	Macrophage-3	ACTL7A
9.21147e-11	0.573833	0.155	0.463	1.66589e-06	Macrophage-3	HIRA
9.25493e-11	0.199438	0.218	0.571	1.67375e-06	Macrophage-3	EVI2B
9.3652e-11	0.442959	0.063	0.292	1.6937e-06	Macrophage-3	NXPE3
9.4146e-11	0.250167	0.243	0.626	1.70263e-06	Macrophage-3	MAT2B
9.46839e-11	0.322992	0.146	0.444	1.71236e-06	Macrophage-3	RNASE6
9.51706e-11	3.59084	0.097	0.024	1.72116e-06	Macrophage-3	DYDC1
9.53772e-11	0.230099	0.117	0.389	1.7249e-06	Macrophage-3	STK26
9.56743e-11	0.323928	0.184	0.515	1.73027e-06	Macrophage-3	GTF2H1
9.63906e-11	3.64078	0.097	0.024	1.74322e-06	Macrophage-3	FRG2C
9.89487e-11	0.224574	0.146	0.443	1.78949e-06	Macrophage-3	PLD1
9.91241e-11	0.360762	0.155	0.462	1.79266e-06	Macrophage-3	TGIF1
9.91944e-11	0.174064	0.141	0.435	1.79393e-06	Macrophage-3	POLR2G
9.94672e-11	0.441537	0.112	0.38	1.79886e-06	Macrophage-3	TRAF2
1.00811e-10	0.448329	0.112	0.381	1.82317e-06	Macrophage-3	CMPK1
1.0207e-10	0.510852	0.165	0.482	1.84593e-06	Macrophage-3	NCAPD3
1.02788e-10	0.282096	0.291	0.72	1.85892e-06	Macrophage-3	USP32
1.02837e-10	0.507049	0.092	0.345	1.8598e-06	Macrophage-3	VIRMA
1.08897e-10	0.282226	0.117	0.388	1.9694e-06	Macrophage-3	ZNF568
1.09031e-10	0.104352	0.238	0.615	1.97182e-06	Macrophage-3	CSGALNACT2
1.09155e-10	3.67881	0.102	0.026	1.97406e-06	Macrophage-3	FGF4
1.10399e-10	0.2854	0.102	0.362	1.99657e-06	Macrophage-3	GUF1
1.12116e-10	0.181662	0.049	0.264	2.02762e-06	Macrophage-3	ENTPD6
1.158e-10	0.176501	0.063	0.291	2.09424e-06	Macrophage-3	ABCA5
1.16644e-10	0.161594	0.102	0.362	2.10951e-06	Macrophage-3	SEPSECS
1.19966e-10	0.503275	0.136	0.425	2.16958e-06	Macrophage-3	TANGO2
1.21354e-10	0.318185	0.087	0.336	2.19469e-06	Macrophage-3	CXCR3
1.21397e-10	0.64409	0.121	0.401	2.19546e-06	Macrophage-3	CD164
1.24239e-10	0.278838	0.155	0.459	2.24685e-06	Macrophage-3	SLC49A4
1.24579e-10	0.433884	0.209	0.564	2.25301e-06	Macrophage-3	DEK
1.2484e-10	0.462374	0.102	0.361	2.25772e-06	Macrophage-3	FAN1
1.25071e-10	0.528505	0.17	0.488	2.26192e-06	Macrophage-3	MAPKAPK5
1.25366e-10	0.107191	0.102	0.36	2.26725e-06	Macrophage-3	SMCR8
1.26318e-10	0.338321	0.078	0.317	2.28446e-06	Macrophage-3	TFG
1.31596e-10	0.110858	0.107	0.368	2.3799e-06	Macrophage-3	MFSD11
1.32188e-10	0.128987	0.073	0.307	2.39062e-06	Macrophage-3	NIPA2
1.3228e-10	0.161419	0.131	0.412	2.39228e-06	Macrophage-3	NAA35
1.32533e-10	0.160885	0.272	0.676	2.39686e-06	Macrophage-3	ERO1B
1.33042e-10	0.490652	0.175	0.494	2.40606e-06	Macrophage-3	MEX3D
1.3383e-10	3.75697	0.175	0.067	2.42031e-06	Macrophage-3	MADCAM1
1.35004e-10	0.224431	0.058	0.28	2.44154e-06	Macrophage-3	PRUNE1
1.35987e-10	0.354495	0.155	0.463	2.45932e-06	Macrophage-3	KSR1
1.36676e-10	0.438855	0.146	0.442	2.47178e-06	Macrophage-3	SCRN3
1.36942e-10	0.247612	0.189	0.519	2.47659e-06	Macrophage-3	FUT11
1.37145e-10	0.446367	0.16	0.471	2.48026e-06	Macrophage-3	SLC4A7
1.40195e-10	0.290718	0.214	0.561	2.53542e-06	Macrophage-3	MYD88
1.40891e-10	0.317556	0.126	0.402	2.54801e-06	Macrophage-3	CDH13
1.41654e-10	0.283646	0.092	0.343	2.56181e-06	Macrophage-3	CERS6
1.43221e-10	0.520461	0.136	0.425	2.59016e-06	Macrophage-3	NAE1
1.43608e-10	0.405979	0.121	0.395	2.59715e-06	Macrophage-3	GPS2
1.43933e-10	2.43974	0.398	0.279	2.60303e-06	Macrophage-3	IL1B
1.43989e-10	0.197418	0.262	0.651	2.60405e-06	Macrophage-3	ATP6V0A1
1.45045e-10	3.81847	0.165	0.061	2.62314e-06	Macrophage-3	ADRB3
1.46541e-10	0.258842	0.083	0.324	2.6502e-06	Macrophage-3	DNAJC2
1.47886e-10	0.639203	0.107	0.371	2.67453e-06	Macrophage-3	DUSP18
1.51307e-10	0.273543	0.136	0.423	2.73639e-06	Macrophage-3	TAF11
1.53808e-10	0.315388	0.184	0.514	2.78162e-06	Macrophage-3	CCNL1
1.54684e-10	0.290222	0.136	0.42	2.79747e-06	Macrophage-3	SNX9
1.54684e-10	0.505647	0.112	0.377	2.79747e-06	Macrophage-3	ZC3HC1
1.54927e-10	0.383936	0.063	0.288	2.80186e-06	Macrophage-3	FKBP10
1.55338e-10	0.225372	0.107	0.368	2.80928e-06	Macrophage-3	S100A1
1.59272e-10	0.161543	0.262	0.655	2.88043e-06	Macrophage-3	PCMT1
1.60319e-10	0.335703	0.209	0.557	2.89936e-06	Macrophage-3	EED
1.60531e-10	0.560633	0.141	0.432	2.90321e-06	Macrophage-3	ISG20L2
1.61589e-10	0.190121	0.112	0.378	2.92234e-06	Macrophage-3	CXXC5
1.64491e-10	0.102034	0.112	0.376	2.97482e-06	Macrophage-3	MCM9
1.64529e-10	0.232536	0.107	0.368	2.97552e-06	Macrophage-3	DNAJC25
1.64694e-10	0.201737	0.097	0.35	2.9785e-06	Macrophage-3	CNPY4
1.66819e-10	3.70769	0.097	0.024	3.01692e-06	Macrophage-3	MFRP
1.67052e-10	0.286041	0.204	0.548	3.02114e-06	Macrophage-3	SERTAD2
1.68348e-10	0.198488	0.102	0.359	3.04458e-06	Macrophage-3	IL16
1.68838e-10	0.163926	0.272	0.675	3.05343e-06	Macrophage-3	WSB2
1.70182e-10	4.04518	0.092	0.022	3.07775e-06	Macrophage-3	AK5
1.71734e-10	0.486604	0.131	0.415	3.10581e-06	Macrophage-3	SLC35A5
1.74249e-10	0.251652	0.097	0.35	3.15129e-06	Macrophage-3	OGFOD2
1.75093e-10	0.288058	0.16	0.468	3.16655e-06	Macrophage-3	C9orf16
1.75927e-10	0.526583	0.112	0.374	3.18164e-06	Macrophage-3	RBM45
1.76282e-10	0.371905	0.117	0.385	3.18806e-06	Macrophage-3	ZNF783
1.7699e-10	4.26191	0.107	0.029	3.20087e-06	Macrophage-3	IL17C
1.81883e-10	0.583738	0.078	0.315	3.28936e-06	Macrophage-3	SLC38A7
1.8287e-10	0.630101	0.175	0.498	3.3072e-06	Macrophage-3	MESD
1.84474e-10	0.322064	0.112	0.376	3.33622e-06	Macrophage-3	TTC5
1.85891e-10	0.779821	0.068	0.297	3.36184e-06	Macrophage-3	RAD21
1.8809e-10	0.542455	0.121	0.395	3.40161e-06	Macrophage-3	FBXO38
1.91773e-10	0.190563	0.068	0.296	3.46822e-06	Macrophage-3	CAMK1
1.931e-10	0.523149	0.121	0.395	3.49221e-06	Macrophage-3	RBBP5
1.96344e-10	0.257164	0.107	0.366	3.55089e-06	Macrophage-3	TPGS1
1.97223e-10	0.319671	0.16	0.466	3.56679e-06	Macrophage-3	TRIM56
2.06867e-10	0.332167	0.049	0.26	3.74119e-06	Macrophage-3	ACO2
2.08294e-10	0.220782	0.073	0.304	3.767e-06	Macrophage-3	HEBP2
2.09718e-10	0.417482	0.107	0.367	3.79276e-06	Macrophage-3	LRRC8C
2.13379e-10	0.356285	0.131	0.41	3.85896e-06	Macrophage-3	ARNTL
2.13399e-10	0.239838	0.262	0.655	3.85932e-06	Macrophage-3	CCDC9
2.13535e-10	0.691739	0.146	0.441	3.86178e-06	Macrophage-3	NUDT16L1
2.14302e-10	0.113952	0.087	0.329	3.87565e-06	Macrophage-3	NKIRAS1
2.16866e-10	0.507653	0.073	0.304	3.92203e-06	Macrophage-3	ZNF8
2.19552e-10	3.25006	0.146	0.05	3.9706e-06	Macrophage-3	SLC18A3
2.23594e-10	0.566921	0.126	0.402	4.0437e-06	Macrophage-3	CHCHD3
2.25818e-10	0.549775	0.112	0.374	4.08392e-06	Macrophage-3	C17orf80
2.26115e-10	4.93057	0.044	0.006	4.08929e-06	Macrophage-3	TGM3
2.27436e-10	0.347869	0.087	0.331	4.11319e-06	Macrophage-3	YME1L1
2.28723e-10	0.331304	0.097	0.348	4.13645e-06	Macrophage-3	RUSC2
2.28864e-10	0.123752	0.049	0.258	4.13901e-06	Macrophage-3	TFB1M
2.31682e-10	0.377531	0.087	0.331	4.18997e-06	Macrophage-3	FAM98C
2.32928e-10	0.836009	0.752	0.882	4.2125e-06	Macrophage-3	FTL
2.33403e-10	0.513111	0.087	0.33	4.2211e-06	Macrophage-3	TIMM10
2.34751e-10	0.203159	0.107	0.366	4.24546e-06	Macrophage-3	ZNF200
2.40466e-10	0.118898	0.063	0.284	4.34883e-06	Macrophage-3	PTRH1
2.41418e-10	0.302863	0.039	0.241	4.36604e-06	Macrophage-3	DNAJB5
2.44514e-10	0.295796	0.097	0.346	4.42203e-06	Macrophage-3	CD37
2.45967e-10	0.604995	0.117	0.385	4.44831e-06	Macrophage-3	EPS8
2.504e-10	0.220158	0.267	0.658	4.52849e-06	Macrophage-3	PPP4R2
2.50436e-10	0.487253	0.175	0.492	4.52913e-06	Macrophage-3	USP48
2.54333e-10	0.104202	0.068	0.293	4.59962e-06	Macrophage-3	DCAKD
2.55122e-10	0.205612	0.073	0.303	4.61388e-06	Macrophage-3	HGF
2.57259e-10	0.18808	0.238	0.606	4.65254e-06	Macrophage-3	PGM1
2.58536e-10	0.42209	0.087	0.329	4.67563e-06	Macrophage-3	GNG5
2.64101e-10	0.20477	0.044	0.249	4.77626e-06	Macrophage-3	PEX26
2.66091e-10	0.27358	0.073	0.303	4.81225e-06	Macrophage-3	WDR81
2.68976e-10	0.436468	0.204	0.545	4.86442e-06	Macrophage-3	UQCC2
2.72409e-10	0.411875	0.15	0.448	4.92652e-06	Macrophage-3	MBD1
2.73881e-10	0.17812	0.078	0.31	4.95313e-06	Macrophage-3	UPRT
2.76018e-10	0.374033	0.199	0.537	4.99178e-06	Macrophage-3	HMGB2
2.76317e-10	0.678776	0.136	0.42	4.99719e-06	Macrophage-3	ZNF830
2.78925e-10	0.429516	0.049	0.257	5.04436e-06	Macrophage-3	PYCARD
2.78985e-10	0.316652	0.121	0.39	5.04545e-06	Macrophage-3	DCK
2.82472e-10	0.694537	0.136	0.419	5.10851e-06	Macrophage-3	CDKN2AIP
2.82953e-10	0.534371	0.053	0.266	5.1172e-06	Macrophage-3	SLC9A7
2.86322e-10	0.64	0.107	0.365	5.17813e-06	Macrophage-3	RAB30
2.88748e-10	0.522685	0.121	0.392	5.22201e-06	Macrophage-3	CYBC1
2.90185e-10	0.218543	0.117	0.38	5.24799e-06	Macrophage-3	TRIM47
2.93098e-10	3.86568	0.112	0.032	5.30068e-06	Macrophage-3	KRT6A
2.94353e-10	0.652273	0.18	0.501	5.32338e-06	Macrophage-3	NCOA7
2.9716e-10	0.206875	0.18	0.497	5.37414e-06	Macrophage-3	RNMT
2.9795e-10	0.727789	0.175	0.492	5.38842e-06	Macrophage-3	DNTTIP2
3.00001e-10	0.236037	0.107	0.36	5.42552e-06	Macrophage-3	MMP23B
3.02185e-10	0.807407	0.126	0.399	5.46502e-06	Macrophage-3	TMEM205
3.0899e-10	0.463096	0.17	0.477	5.58808e-06	Macrophage-3	VWA1
3.09688e-10	0.100467	0.063	0.283	5.60071e-06	Macrophage-3	TRIO
3.11181e-10	4.03542	0.083	0.019	5.6277e-06	Macrophage-3	CFAP54
3.13434e-10	0.608839	0.073	0.302	5.66845e-06	Macrophage-3	TPST1
3.23652e-10	2.39695	0.515	0.518	5.85326e-06	Macrophage-3	PHACTR1
3.24855e-10	3.81081	0.131	0.042	5.87501e-06	Macrophage-3	CRCT1
3.27702e-10	0.174761	0.068	0.292	5.92649e-06	Macrophage-3	FBXO42
3.32321e-10	0.212063	0.083	0.317	6.01003e-06	Macrophage-3	NAALADL2
3.36865e-10	0.584949	0.087	0.328	6.09221e-06	Macrophage-3	PCCB
3.3784e-10	0.268182	0.097	0.345	6.10984e-06	Macrophage-3	SMC2
3.39996e-10	0.577757	0.083	0.319	6.14883e-06	Macrophage-3	TARBP1
3.43436e-10	0.429047	0.092	0.335	6.21103e-06	Macrophage-3	ENDOG
3.45164e-10	0.358683	0.107	0.362	6.24229e-06	Macrophage-3	NSG1
3.48155e-10	0.219864	0.092	0.336	6.29638e-06	Macrophage-3	SLC9A8
3.51998e-10	0.306486	0.233	0.603	6.36589e-06	Macrophage-3	GNA13
3.55676e-10	0.263099	0.112	0.368	6.4324e-06	Macrophage-3	TSPAN2
3.61436e-10	0.344781	0.092	0.336	6.53657e-06	Macrophage-3	MCM4
3.63642e-10	0.227	0.112	0.37	6.57646e-06	Macrophage-3	EVI2A
3.67389e-10	0.372005	0.087	0.328	6.64422e-06	Macrophage-3	QSER1
3.69753e-10	0.645333	0.184	0.512	6.68698e-06	Macrophage-3	STX4
3.70645e-10	0.150821	0.121	0.389	6.70312e-06	Macrophage-3	SSH2
3.79984e-10	1.14855	0.092	0.337	6.87201e-06	Macrophage-3	FAM118B
3.80237e-10	4.40225	0.083	0.019	6.87658e-06	Macrophage-3	INS
3.80595e-10	0.149443	0.262	0.648	6.88305e-06	Macrophage-3	ARHGAP25
3.82091e-10	0.354464	0.117	0.38	6.91012e-06	Macrophage-3	TIPARP
3.8541e-10	0.149548	0.068	0.291	6.97014e-06	Macrophage-3	SLC30A6
3.87066e-10	0.503091	0.16	0.463	7.00008e-06	Macrophage-3	ZNF7
3.98467e-10	0.221707	0.092	0.333	7.20627e-06	Macrophage-3	CWC22
4.16428e-10	0.607579	0.087	0.326	7.5311e-06	Macrophage-3	B3GNTL1
4.16436e-10	0.367317	0.243	0.622	7.53125e-06	Macrophage-3	TOMM6
4.16861e-10	0.17715	0.16	0.457	7.53892e-06	Macrophage-3	CPD
4.22532e-10	0.161865	0.063	0.28	7.6415e-06	Macrophage-3	PLA2G6
4.25722e-10	3.8585	0.131	0.042	7.69918e-06	Macrophage-3	AVP
4.27023e-10	3.87336	0.155	0.057	7.7227e-06	Macrophage-3	NKX6-3
4.32428e-10	0.440333	0.092	0.335	7.82046e-06	Macrophage-3	UTP11
4.35476e-10	0.517755	0.092	0.334	7.87558e-06	Macrophage-3	SDK1
4.49463e-10	0.257558	0.102	0.351	8.12853e-06	Macrophage-3	MCOLN2
4.50082e-10	0.523937	0.068	0.29	8.13973e-06	Macrophage-3	FMC1
4.52108e-10	3.7379	0.117	0.035	8.17638e-06	Macrophage-3	NEUROG2
4.52178e-10	0.330851	0.117	0.374	8.17764e-06	Macrophage-3	TMEM135
4.55481e-10	0.415396	0.175	0.486	8.23737e-06	Macrophage-3	FAM20B
4.61717e-10	0.363463	0.155	0.448	8.35015e-06	Macrophage-3	ING2
4.6342e-10	4.13693	0.097	0.025	8.38094e-06	Macrophage-3	OPN4
4.63961e-10	0.370184	0.117	0.378	8.39073e-06	Macrophage-3	CTBS
4.64061e-10	0.111613	0.335	0.747	8.39255e-06	Macrophage-3	IRF2
4.67294e-10	0.378594	0.126	0.398	8.45102e-06	Macrophage-3	TMEM8A
4.71035e-10	0.222976	0.214	0.563	8.51866e-06	Macrophage-3	TMEM173
4.73534e-10	0.593342	0.063	0.281	8.56387e-06	Macrophage-3	OAF
4.77629e-10	0.271684	0.073	0.298	8.63792e-06	Macrophage-3	RANBP10
4.78872e-10	0.264385	0.282	0.675	8.66041e-06	Macrophage-3	RAB5C
4.81034e-10	0.524051	0.141	0.426	8.6995e-06	Macrophage-3	CMTM6
4.85678e-10	4.30981	0.102	0.028	8.78348e-06	Macrophage-3	YJEFN3
4.88784e-10	0.593989	0.131	0.406	8.83966e-06	Macrophage-3	UFD1
4.89032e-10	0.118397	0.058	0.271	8.84415e-06	Macrophage-3	UBAP2
4.91082e-10	0.502066	0.214	0.557	8.88122e-06	Macrophage-3	MNDA
4.92259e-10	0.455389	0.107	0.361	8.9025e-06	Macrophage-3	DHX57
4.95055e-10	4.95396	0.053	0.009	8.95307e-06	Macrophage-3	OR1D5
4.9854e-10	0.531016	0.087	0.325	9.01609e-06	Macrophage-3	LPCAT2
5.04815e-10	0.100471	0.063	0.279	9.12958e-06	Macrophage-3	NME4
5.10425e-10	0.437857	0.141	0.424	9.23103e-06	Macrophage-3	TSPAN14
5.11921e-10	0.658036	0.131	0.405	9.25809e-06	Macrophage-3	RMND1
5.12009e-10	0.619372	0.155	0.451	9.25969e-06	Macrophage-3	CNIH1
5.13824e-10	0.667778	0.083	0.316	9.29251e-06	Macrophage-3	SCLT1
5.16843e-10	0.371124	0.073	0.297	9.3471e-06	Macrophage-3	VPS37A
5.24079e-10	0.312628	0.136	0.415	9.47796e-06	Macrophage-3	GABPB1
5.24472e-10	0.234821	0.102	0.349	9.48507e-06	Macrophage-3	MICU2
5.28961e-10	0.39852	0.199	0.53	9.56625e-06	Macrophage-3	NUDCD2
5.3809e-10	0.470248	0.194	0.524	9.73135e-06	Macrophage-3	CCDC43
5.4006e-10	0.575539	0.092	0.333	9.76699e-06	Macrophage-3	SERGEF
5.42797e-10	3.68532	0.126	0.04	9.81648e-06	Macrophage-3	NPM2
5.44397e-10	0.158989	0.092	0.331	9.84543e-06	Macrophage-3	TTBK2
5.50471e-10	0.410256	0.087	0.323	9.95527e-06	Macrophage-3	ZNF516
5.51747e-10	2.86952	0.417	0.326	9.97835e-06	Macrophage-3	FCGR2A
5.51878e-10	0.373811	0.218	0.57	9.98071e-06	Macrophage-3	BCL2L13
5.53703e-10	0.776325	0.053	0.262	1.00137e-05	Macrophage-3	CDYL2
5.56352e-10	4.24391	0.087	0.021	1.00616e-05	Macrophage-3	CNGA4
5.57225e-10	0.593398	0.126	0.396	1.00774e-05	Macrophage-3	RALGDS
5.65558e-10	6.5778	0.019	0.001	1.02281e-05	Macrophage-3	ASB17
5.71684e-10	6.2429	0.034	0.003	1.03389e-05	Macrophage-3	LIM2
5.71919e-10	0.171782	0.078	0.305	1.03432e-05	Macrophage-3	KCNQ1
5.75347e-10	0.577896	0.112	0.368	1.04052e-05	Macrophage-3	ZBTB24
5.80411e-10	0.529999	0.092	0.33	1.04967e-05	Macrophage-3	PLPPR2
5.86677e-10	0.274711	0.16	0.454	1.06101e-05	Macrophage-3	TASP1
5.87776e-10	0.832659	0.112	0.369	1.06299e-05	Macrophage-3	KAT2A
5.89783e-10	0.452722	0.107	0.359	1.06662e-05	Macrophage-3	SFXN1
5.91862e-10	0.628932	0.155	0.447	1.07038e-05	Macrophage-3	SEC23IP
5.9275e-10	0.215642	0.238	0.582	1.07199e-05	Macrophage-3	BASP1
6.09714e-10	3.92002	0.102	0.028	1.10267e-05	Macrophage-3	PRLHR
6.17986e-10	0.286656	0.199	0.529	1.11763e-05	Macrophage-3	JMJD6
6.22972e-10	0.253097	0.083	0.313	1.12665e-05	Macrophage-3	IFT52
6.26523e-10	4.2476	0.117	0.035	1.13307e-05	Macrophage-3	MYL1
6.29744e-10	0.58474	0.107	0.358	1.13889e-05	Macrophage-3	CRYZ
6.32745e-10	0.128107	0.063	0.278	1.14432e-05	Macrophage-3	GPAM
6.33228e-10	0.455154	0.16	0.456	1.14519e-05	Macrophage-3	HIC1
6.33634e-10	0.213737	0.092	0.332	1.14593e-05	Macrophage-3	MED22
6.35179e-10	0.20882	0.068	0.287	1.14872e-05	Macrophage-3	WDR92
6.36283e-10	0.386842	0.18	0.496	1.15072e-05	Macrophage-3	MICOS13
6.39543e-10	0.396431	0.073	0.294	1.15661e-05	Macrophage-3	SLC37A1
6.42349e-10	0.399304	0.209	0.548	1.16169e-05	Macrophage-3	ZNRD2
6.5165e-10	0.641721	0.155	0.451	1.17851e-05	Macrophage-3	RSU1
6.57335e-10	0.485348	0.102	0.348	1.18879e-05	Macrophage-3	ACOX3
6.59018e-10	0.132509	0.044	0.242	1.19183e-05	Macrophage-3	SLC7A1
6.68923e-10	0.414969	0.063	0.277	1.20975e-05	Macrophage-3	RSBN1L
6.70327e-10	0.710539	0.146	0.429	1.21229e-05	Macrophage-3	CRAMP1
6.71089e-10	3.88383	0.117	0.035	1.21367e-05	Macrophage-3	VRTN
6.72518e-10	0.588493	0.155	0.449	1.21625e-05	Macrophage-3	DBNDD2
6.75259e-10	0.226814	0.049	0.251	1.22121e-05	Macrophage-3	UGGT2
6.79487e-10	0.388639	0.092	0.33	1.22885e-05	Macrophage-3	PPP1R12C
6.79899e-10	4.68214	0.068	0.014	1.2296e-05	Macrophage-3	FSCB
6.82167e-10	0.511893	0.165	0.468	1.2337e-05	Macrophage-3	ADPGK
6.87445e-10	4.57743	0.068	0.014	1.24324e-05	Macrophage-3	CIB3
6.87856e-10	0.444395	0.141	0.421	1.24399e-05	Macrophage-3	ABHD18
6.9184e-10	0.4283	0.102	0.348	1.25119e-05	Macrophage-3	PLEKHF1
6.93198e-10	0.443848	0.199	0.529	1.25365e-05	Macrophage-3	NADK
6.99006e-10	0.738687	0.175	0.488	1.26415e-05	Macrophage-3	SLC35A4
7.03438e-10	0.119837	0.083	0.311	1.27217e-05	Macrophage-3	CEP70
7.07664e-10	4.50083	0.073	0.015	1.27981e-05	Macrophage-3	NYX
7.14593e-10	0.359532	0.136	0.412	1.29234e-05	Macrophage-3	DGKZ
7.18147e-10	3.715	0.155	0.057	1.29877e-05	Macrophage-3	OLIG1
7.24711e-10	0.323094	0.102	0.348	1.31064e-05	Macrophage-3	GNE
7.27541e-10	0.341218	0.155	0.446	1.31576e-05	Macrophage-3	SLC35D2
7.29766e-10	0.567208	0.107	0.357	1.31978e-05	Macrophage-3	TRMT13
7.33934e-10	0.160636	0.252	0.615	1.32732e-05	Macrophage-3	PRDM1
7.45251e-10	0.142324	0.092	0.329	1.34779e-05	Macrophage-3	ATG14
7.45563e-10	3.72879	0.126	0.04	1.34835e-05	Macrophage-3	PRDM13
7.46662e-10	0.520244	0.078	0.304	1.35034e-05	Macrophage-3	CFI
7.4723e-10	0.411394	0.058	0.268	1.35137e-05	Macrophage-3	HIST1H1D
7.53098e-10	0.64879	0.131	0.401	1.36198e-05	Macrophage-3	CUTC
7.57425e-10	0.511032	0.117	0.375	1.3698e-05	Macrophage-3	PACSIN2
7.58307e-10	0.231823	0.16	0.454	1.3714e-05	Macrophage-3	CD276
7.717e-10	0.347702	0.252	0.634	1.39562e-05	Macrophage-3	ADGRE5
7.74962e-10	0.174895	0.049	0.25	1.40152e-05	Macrophage-3	GSPT2
7.78226e-10	0.387655	0.112	0.365	1.40742e-05	Macrophage-3	TUBGCP4
7.82856e-10	0.244267	0.131	0.399	1.41579e-05	Macrophage-3	MBD5
7.83458e-10	0.187422	0.083	0.312	1.41688e-05	Macrophage-3	SPRYD4
8.05499e-10	0.269622	0.097	0.336	1.45674e-05	Macrophage-3	ZC2HC1A
8.18848e-10	0.445263	0.16	0.455	1.48089e-05	Macrophage-3	TXNDC12
8.36289e-10	0.473663	0.17	0.473	1.51243e-05	Macrophage-3	TMEM101
8.39803e-10	0.665609	0.102	0.349	1.51878e-05	Macrophage-3	GBA
8.40682e-10	0.332106	0.112	0.365	1.52037e-05	Macrophage-3	EDC3
8.48094e-10	0.309183	0.087	0.319	1.53378e-05	Macrophage-3	GRB10
8.492e-10	0.541003	0.092	0.33	1.53578e-05	Macrophage-3	CTU2
8.49212e-10	3.66262	0.112	0.033	1.5358e-05	Macrophage-3	CST9
8.67864e-10	0.46017	0.097	0.337	1.56953e-05	Macrophage-3	GNPDA2
8.71781e-10	0.631075	0.141	0.421	1.57662e-05	Macrophage-3	DLAT
8.83608e-10	0.195987	0.087	0.32	1.59801e-05	Macrophage-3	NUP160
8.84833e-10	0.296201	0.063	0.276	1.60022e-05	Macrophage-3	ZNF557
8.87226e-10	0.123902	0.16	0.451	1.60455e-05	Macrophage-3	WDR47
8.92914e-10	0.142203	0.097	0.337	1.61484e-05	Macrophage-3	POLR2C
9.07551e-10	0.148746	0.078	0.301	1.64131e-05	Macrophage-3	RDH10
9.124e-10	0.841223	0.131	0.401	1.65008e-05	Macrophage-3	C9orf64
9.38799e-10	0.522464	0.131	0.398	1.69782e-05	Macrophage-3	LLGL1
9.43653e-10	0.190356	0.097	0.335	1.7066e-05	Macrophage-3	MOCS2
9.46328e-10	0.551632	0.238	0.604	1.71143e-05	Macrophage-3	ZCCHC9
9.56127e-10	0.108991	0.058	0.266	1.72916e-05	Macrophage-3	COMTD1
9.56399e-10	0.510105	0.15	0.434	1.72965e-05	Macrophage-3	CEP162
9.56663e-10	0.776963	0.083	0.311	1.73012e-05	Macrophage-3	HTATIP2
9.64211e-10	0.604981	0.141	0.418	1.74378e-05	Macrophage-3	GPD2
9.86078e-10	0.592288	0.17	0.475	1.78332e-05	Macrophage-3	KLF16
9.89854e-10	0.34349	0.112	0.363	1.79015e-05	Macrophage-3	ACTR8
9.9293e-10	4.55644	0.058	0.01	1.79571e-05	Macrophage-3	WDR88
1.03148e-09	0.17184	0.063	0.275	1.86543e-05	Macrophage-3	ZNF264
1.03577e-09	0.65641	0.131	0.398	1.87319e-05	Macrophage-3	SUDS3
1.03752e-09	3.69545	0.427	0.358	1.87636e-05	Macrophage-3	TAGAP
1.05386e-09	0.644102	0.15	0.438	1.90591e-05	Macrophage-3	GMPPB
1.06272e-09	0.198074	0.112	0.36	1.92193e-05	Macrophage-3	MOXD1
1.06542e-09	3.09124	0.136	0.046	1.92681e-05	Macrophage-3	GPR62
1.06683e-09	0.357965	0.078	0.301	1.92937e-05	Macrophage-3	SUCLG2
1.06853e-09	0.696455	0.16	0.455	1.93244e-05	Macrophage-3	ATL3
1.07147e-09	0.733406	0.073	0.292	1.93775e-05	Macrophage-3	BPNT1
1.08379e-09	3.73079	0.17	0.068	1.96004e-05	Macrophage-3	CTXN1
1.08859e-09	0.597366	0.121	0.382	1.96871e-05	Macrophage-3	TRNAU1AP
1.11327e-09	0.417692	0.141	0.418	2.01334e-05	Macrophage-3	NUP50
1.12002e-09	0.43616	0.117	0.371	2.02556e-05	Macrophage-3	PPP1R16A
1.12223e-09	0.472369	0.092	0.326	2.02956e-05	Macrophage-3	LRCH2
1.14088e-09	0.644888	0.141	0.417	2.06328e-05	Macrophage-3	MON2
1.14388e-09	0.578359	0.126	0.391	2.06871e-05	Macrophage-3	TGIF2
1.15305e-09	0.248161	0.092	0.327	2.0853e-05	Macrophage-3	TMEM9
1.1532e-09	0.21221	0.083	0.307	2.08556e-05	Macrophage-3	GDAP2
1.16116e-09	0.580067	0.102	0.344	2.09996e-05	Macrophage-3	PPP2R3C
1.16235e-09	0.119871	0.073	0.29	2.10211e-05	Macrophage-3	JAML
1.17485e-09	0.662533	0.16	0.456	2.12472e-05	Macrophage-3	NEU1
1.17769e-09	0.603609	0.121	0.381	2.12985e-05	Macrophage-3	TBP
1.20178e-09	0.424274	0.107	0.353	2.17341e-05	Macrophage-3	RRNAD1
1.20371e-09	0.215498	0.117	0.37	2.17691e-05	Macrophage-3	HIRIP3
1.20676e-09	0.457094	0.087	0.317	2.18243e-05	Macrophage-3	KLHL18
1.20917e-09	0.339234	0.209	0.538	2.18678e-05	Macrophage-3	RGS2
1.20999e-09	0.444983	0.073	0.291	2.18827e-05	Macrophage-3	TSEN34
1.23386e-09	0.662634	0.097	0.336	2.23144e-05	Macrophage-3	TLE3
1.23499e-09	0.747501	0.073	0.291	2.23347e-05	Macrophage-3	PPOX
1.27375e-09	0.282415	0.078	0.298	2.30358e-05	Macrophage-3	SOGA3
1.27395e-09	0.338127	0.218	0.557	2.30393e-05	Macrophage-3	HELLS
1.28272e-09	0.407066	0.107	0.353	2.31979e-05	Macrophage-3	MTMR4
1.28421e-09	0.673307	0.165	0.463	2.32249e-05	Macrophage-3	RNFT1
1.28457e-09	0.293627	0.112	0.361	2.32314e-05	Macrophage-3	PLIN3
1.29562e-09	0.581885	0.136	0.408	2.34313e-05	Macrophage-3	TRIM5
1.3113e-09	0.494118	0.097	0.335	2.37149e-05	Macrophage-3	BLNK
1.31266e-09	0.768553	0.199	0.529	2.37394e-05	Macrophage-3	GLUD1
1.32641e-09	0.862404	0.121	0.381	2.39881e-05	Macrophage-3	PPME1
1.32698e-09	3.35765	0.107	0.031	2.39984e-05	Macrophage-3	PSCA
1.33025e-09	3.57429	0.117	0.036	2.40575e-05	Macrophage-3	CSH2
1.36898e-09	0.435375	0.126	0.387	2.4758e-05	Macrophage-3	PNPLA6
1.3894e-09	0.149443	0.102	0.341	2.51274e-05	Macrophage-3	MIER3
1.39096e-09	0.451261	0.17	0.467	2.51555e-05	Macrophage-3	PHF5A
1.39512e-09	0.714561	0.087	0.317	2.52307e-05	Macrophage-3	PIBF1
1.39573e-09	0.330711	0.209	0.54	2.52418e-05	Macrophage-3	SGK3
1.39909e-09	0.645828	0.112	0.364	2.53026e-05	Macrophage-3	RBFA
1.43402e-09	0.559111	0.204	0.54	2.59343e-05	Macrophage-3	CYB5R4
1.4485e-09	0.892029	0.16	0.452	2.61962e-05	Macrophage-3	TBC1D22B
1.46104e-09	3.85799	0.126	0.041	2.6423e-05	Macrophage-3	C1QTNF8
1.46535e-09	0.116428	0.053	0.255	2.65009e-05	Macrophage-3	PEMT
1.50967e-09	0.609371	0.092	0.326	2.73024e-05	Macrophage-3	ZNF398
1.53479e-09	0.310459	0.214	0.552	2.77566e-05	Macrophage-3	SP110
1.53971e-09	0.313347	0.85	0.926	2.78456e-05	Macrophage-3	CTSB
1.54571e-09	0.160155	0.058	0.262	2.79541e-05	Macrophage-3	GATM
1.57919e-09	0.610902	0.223	0.57	2.85596e-05	Macrophage-3	TMCO1
1.58869e-09	0.432511	0.092	0.324	2.87315e-05	Macrophage-3	LDLR
1.58915e-09	0.652853	0.141	0.417	2.87398e-05	Macrophage-3	SWI5
1.59717e-09	0.537504	0.18	0.487	2.88848e-05	Macrophage-3	IFI27L2
1.60359e-09	0.622402	0.078	0.298	2.9001e-05	Macrophage-3	NUDT12
1.60496e-09	0.972619	0.078	0.299	2.90257e-05	Macrophage-3	ANGEL2
1.60531e-09	0.252689	0.238	0.595	2.90321e-05	Macrophage-3	NKG7
1.60582e-09	4.27952	0.068	0.014	2.90412e-05	Macrophage-3	C2orf16
1.62824e-09	0.586183	0.121	0.379	2.94468e-05	Macrophage-3	COX11
1.63489e-09	0.724381	0.136	0.405	2.9567e-05	Macrophage-3	PPP5C
1.64009e-09	0.470133	0.097	0.333	2.9661e-05	Macrophage-3	ZSCAN29
1.64445e-09	0.825001	0.087	0.316	2.97398e-05	Macrophage-3	BUD23
1.64556e-09	3.58478	0.117	0.036	2.97599e-05	Macrophage-3	SCRT2
1.65679e-09	0.708161	0.165	0.463	2.99631e-05	Macrophage-3	NTMT1
1.68773e-09	0.186359	0.058	0.262	3.05226e-05	Macrophage-3	TAF9B
1.69227e-09	0.406476	0.049	0.244	3.06047e-05	Macrophage-3	CARF
1.69461e-09	0.491918	0.121	0.377	3.06471e-05	Macrophage-3	DUSP5
1.70868e-09	3.54022	0.102	0.029	3.09016e-05	Macrophage-3	AOC1
1.76359e-09	3.76217	0.107	0.031	3.18945e-05	Macrophage-3	FNDC8
1.77912e-09	3.6947	0.131	0.044	3.21754e-05	Macrophage-3	KCNJ9
1.79278e-09	0.166288	0.087	0.312	3.24224e-05	Macrophage-3	C14orf132
1.79866e-09	0.242672	0.136	0.399	3.25288e-05	Macrophage-3	SOX5
1.80417e-09	1.74737	0.602	0.658	3.26284e-05	Macrophage-3	LCP2
1.8113e-09	0.351669	0.063	0.27	3.27574e-05	Macrophage-3	PICK1
1.81752e-09	0.265476	0.053	0.253	3.28699e-05	Macrophage-3	DUS2
1.83376e-09	0.419822	0.068	0.279	3.31636e-05	Macrophage-3	AOX1
1.84694e-09	0.413393	0.092	0.324	3.34019e-05	Macrophage-3	DCP1B
1.85033e-09	0.167913	0.039	0.226	3.34633e-05	Macrophage-3	GTPBP10
1.86697e-09	0.226171	0.058	0.261	3.37642e-05	Macrophage-3	ZNF680
1.88032e-09	0.574736	0.112	0.359	3.40055e-05	Macrophage-3	DDB2
1.88641e-09	0.183661	0.117	0.367	3.41158e-05	Macrophage-3	RUVBL2
1.90334e-09	0.438497	0.078	0.296	3.4422e-05	Macrophage-3	TTI1
1.93457e-09	0.955508	0.131	0.396	3.49868e-05	Macrophage-3	FBXO17
1.95662e-09	0.490358	0.218	0.559	3.53854e-05	Macrophage-3	SMNDC1
1.96746e-09	3.63317	0.117	0.036	3.55816e-05	Macrophage-3	FEZF2
1.99295e-09	0.267427	0.083	0.304	3.60425e-05	Macrophage-3	NEPRO
1.99883e-09	0.581187	0.141	0.412	3.61488e-05	Macrophage-3	LSS
2.00608e-09	0.477786	0.126	0.383	3.628e-05	Macrophage-3	PDP2
2.01081e-09	0.488926	0.087	0.314	3.63654e-05	Macrophage-3	USP8
2.01081e-09	0.377418	0.083	0.305	3.63655e-05	Macrophage-3	CCDC127
2.01468e-09	0.205205	0.097	0.326	3.64354e-05	Macrophage-3	ZDHHC2
2.03095e-09	3.29786	0.17	0.069	3.67298e-05	Macrophage-3	NANOS3
2.03171e-09	3.73907	0.092	0.024	3.67435e-05	Macrophage-3	CLRN1
2.03341e-09	0.434799	0.165	0.457	3.67742e-05	Macrophage-3	DHX40
2.04173e-09	5.45131	0.063	0.012	3.69247e-05	Macrophage-3	SEC14L6
2.06245e-09	0.202779	0.126	0.381	3.72995e-05	Macrophage-3	FNTA
2.06896e-09	0.455425	0.087	0.314	3.74171e-05	Macrophage-3	AMPD2
2.08415e-09	0.448804	0.092	0.323	3.76919e-05	Macrophage-3	HAUS5
2.0939e-09	0.61607	0.102	0.34	3.78681e-05	Macrophage-3	BRD9
2.09796e-09	0.929873	0.121	0.376	3.79417e-05	Macrophage-3	IARS2
2.099e-09	0.552608	0.155	0.442	3.79604e-05	Macrophage-3	CYTH4
2.13476e-09	0.197383	0.092	0.322	3.8607e-05	Macrophage-3	PCNA
2.14559e-09	0.631628	0.141	0.412	3.8803e-05	Macrophage-3	FGFR1OP2
2.15913e-09	0.19608	0.107	0.348	3.90479e-05	Macrophage-3	PPP1R13L
2.23464e-09	0.510603	0.078	0.295	4.04135e-05	Macrophage-3	KIF20B
2.24998e-09	0.434801	0.058	0.26	4.0691e-05	Macrophage-3	ARHGEF19
2.25125e-09	0.567269	0.18	0.487	4.07139e-05	Macrophage-3	SNRPG
2.28933e-09	0.318091	0.083	0.303	4.14025e-05	Macrophage-3	EEFSEC
2.29945e-09	2.25603	0.524	0.543	4.15856e-05	Macrophage-3	NBN
2.3033e-09	0.70106	0.209	0.542	4.16553e-05	Macrophage-3	CLPX
2.31985e-09	0.502963	0.126	0.384	4.19545e-05	Macrophage-3	VAPB
2.33253e-09	0.708267	0.141	0.411	4.21838e-05	Macrophage-3	OARD1
2.39333e-09	4.22843	0.087	0.022	4.32833e-05	Macrophage-3	IL31
2.41719e-09	4.13303	0.102	0.029	4.37149e-05	Macrophage-3	C11orf53
2.43631e-09	4.08743	0.078	0.018	4.40606e-05	Macrophage-3	MNX1
2.44776e-09	0.635583	0.121	0.375	4.42677e-05	Macrophage-3	FASTK
2.49055e-09	0.570487	0.165	0.454	4.50415e-05	Macrophage-3	BAHD1
2.49862e-09	0.585427	0.097	0.33	4.51876e-05	Macrophage-3	UBASH3A
2.5055e-09	0.568951	0.146	0.419	4.53119e-05	Macrophage-3	SLC39A9
2.50689e-09	0.323258	0.233	0.574	4.53371e-05	Macrophage-3	DRAM2
2.53221e-09	0.395188	0.214	0.545	4.57951e-05	Macrophage-3	PRF1
2.53541e-09	0.664964	0.136	0.402	4.58528e-05	Macrophage-3	ADPRH
2.54812e-09	3.77175	0.107	0.032	4.60828e-05	Macrophage-3	PHOX2A
2.54833e-09	0.763602	0.107	0.348	4.60865e-05	Macrophage-3	ACVR1B
2.55296e-09	0.493625	0.262	0.644	4.61703e-05	Macrophage-3	CNN2
2.56242e-09	0.373175	0.087	0.312	4.63414e-05	Macrophage-3	PLXNA1
2.57581e-09	0.211865	0.107	0.346	4.65834e-05	Macrophage-3	TNFAIP8L3
2.57729e-09	0.537941	0.136	0.402	4.66103e-05	Macrophage-3	TSG101
2.59774e-09	0.172943	0.049	0.241	4.69802e-05	Macrophage-3	SETD4
2.61071e-09	0.477942	0.083	0.303	4.72147e-05	Macrophage-3	CCDC126
2.61277e-09	5.07085	0.058	0.011	4.72519e-05	Macrophage-3	NKX1-2
2.64091e-09	3.08833	0.388	0.299	4.77609e-05	Macrophage-3	CCRL2
2.67374e-09	0.631425	0.126	0.384	4.83546e-05	Macrophage-3	TPRKB
2.67521e-09	0.391189	0.107	0.347	4.83812e-05	Macrophage-3	B4GALT7
2.713e-09	0.616305	0.189	0.502	4.90646e-05	Macrophage-3	MAP3K13
2.71637e-09	0.696631	0.087	0.312	4.91255e-05	Macrophage-3	SPINDOC
2.73801e-09	0.645267	0.121	0.373	4.95168e-05	Macrophage-3	DDX19B
2.76311e-09	0.346756	0.044	0.232	4.99708e-05	Macrophage-3	ATXN7L3
2.76474e-09	0.523972	0.102	0.337	5.00004e-05	Macrophage-3	IFRD2
2.79065e-09	0.37081	0.058	0.259	5.04689e-05	Macrophage-3	SLC2A10
2.80636e-09	0.269498	0.228	0.576	5.07529e-05	Macrophage-3	VPS8
2.80879e-09	0.323154	0.092	0.321	5.0797e-05	Macrophage-3	CDKN2C
2.81496e-09	0.669679	0.092	0.321	5.09086e-05	Macrophage-3	LPAR6
2.82119e-09	0.574286	0.141	0.411	5.10211e-05	Macrophage-3	MED29
2.83705e-09	0.197762	0.136	0.398	5.1308e-05	Macrophage-3	UIMC1
2.84099e-09	0.415648	0.189	0.5	5.13793e-05	Macrophage-3	TERF2IP
2.84359e-09	0.821706	0.126	0.383	5.14264e-05	Macrophage-3	SMAGP
2.88224e-09	0.555414	0.16	0.445	5.21253e-05	Macrophage-3	SLC45A3
2.90905e-09	0.804915	0.252	0.628	5.26102e-05	Macrophage-3	EIF2B5
2.91537e-09	0.623773	0.063	0.267	5.27245e-05	Macrophage-3	TRMT1
2.92809e-09	0.369055	0.209	0.534	5.29544e-05	Macrophage-3	ATXN7L1
2.943e-09	0.743294	0.097	0.329	5.32242e-05	Macrophage-3	GYG1
2.98238e-09	0.31749	0.257	0.624	5.39364e-05	Macrophage-3	SF3B5
2.98741e-09	0.471108	0.097	0.329	5.40273e-05	Macrophage-3	LAMTOR5
2.98944e-09	0.684846	0.175	0.472	5.4064e-05	Macrophage-3	PXK
3.01659e-09	0.399172	0.15	0.425	5.45551e-05	Macrophage-3	MEN1
3.04158e-09	2.17661	0.35	0.23	5.5007e-05	Macrophage-3	HILPDA
3.04445e-09	3.51039	0.146	0.054	5.5059e-05	Macrophage-3	DLX1
3.05214e-09	0.943392	0.102	0.338	5.51979e-05	Macrophage-3	C11orf54
3.05966e-09	0.499181	0.175	0.473	5.53339e-05	Macrophage-3	SOAT1
3.07302e-09	0.486949	0.107	0.345	5.55756e-05	Macrophage-3	ADNP2
3.08132e-09	0.724528	0.073	0.284	5.57256e-05	Macrophage-3	BET1
3.08855e-09	0.412819	0.107	0.346	5.58565e-05	Macrophage-3	CARMIL2
3.0916e-09	0.521389	0.136	0.4	5.59115e-05	Macrophage-3	PANX1
3.10693e-09	0.648206	0.092	0.32	5.61888e-05	Macrophage-3	PLEKHJ1
3.10901e-09	0.456388	0.141	0.409	5.62264e-05	Macrophage-3	ZPR1
3.12271e-09	3.83967	0.141	0.051	5.64741e-05	Macrophage-3	EN2
3.18795e-09	0.400094	0.286	0.667	5.76542e-05	Macrophage-3	USP12
3.20241e-09	1.01783	0.078	0.293	5.79155e-05	Macrophage-3	SLC25A12
3.22647e-09	0.8434	0.112	0.355	5.83506e-05	Macrophage-3	ANKIB1
3.23318e-09	0.294401	0.044	0.23	5.8472e-05	Macrophage-3	NXT1
3.24481e-09	0.89711	0.063	0.266	5.86823e-05	Macrophage-3	BYSL
3.25421e-09	0.241167	0.068	0.274	5.88523e-05	Macrophage-3	C2CD3
3.26071e-09	0.607691	0.146	0.419	5.89699e-05	Macrophage-3	DIS3
3.26182e-09	0.508928	0.155	0.432	5.89899e-05	Macrophage-3	SNTB2
3.29422e-09	0.19066	0.078	0.29	5.9576e-05	Macrophage-3	CRYBG3
3.32557e-09	4.11158	0.112	0.034	6.0143e-05	Macrophage-3	PCDHA11
3.33417e-09	0.214816	0.092	0.319	6.02984e-05	Macrophage-3	MDN1
3.34715e-09	3.91623	0.078	0.018	6.05333e-05	Macrophage-3	NPB
3.38303e-09	0.60663	0.097	0.328	6.1182e-05	Macrophage-3	SNUPN
3.39699e-09	0.415143	0.092	0.318	6.14345e-05	Macrophage-3	CHMP5
3.40358e-09	0.113518	0.083	0.299	6.15538e-05	Macrophage-3	BCL7A
3.40735e-09	0.538915	0.092	0.318	6.1622e-05	Macrophage-3	DALRD3
3.41098e-09	3.52306	0.112	0.034	6.16876e-05	Macrophage-3	HCRTR2
3.43668e-09	0.554252	0.136	0.395	6.21524e-05	Macrophage-3	HLX
3.46734e-09	0.289083	0.117	0.363	6.27069e-05	Macrophage-3	C16orf54
3.53114e-09	0.160223	0.053	0.248	6.38606e-05	Macrophage-3	COMMD10
3.56859e-09	1.71602	0.568	0.611	6.4538e-05	Macrophage-3	SGK1
3.57116e-09	0.182475	0.078	0.291	6.45845e-05	Macrophage-3	GLMN
3.61817e-09	0.531009	0.107	0.344	6.54346e-05	Macrophage-3	TMEM35B
3.64132e-09	3.86106	0.136	0.048	6.58534e-05	Macrophage-3	CLEC4G
3.64775e-09	0.141468	0.039	0.221	6.59695e-05	Macrophage-3	C20orf27
3.6603e-09	0.313815	0.175	0.47	6.61966e-05	Macrophage-3	CYHR1
3.74451e-09	0.672006	0.15	0.428	6.77194e-05	Macrophage-3	DESI1
3.78431e-09	0.589801	0.102	0.336	6.84393e-05	Macrophage-3	PHLDA3
3.78544e-09	0.306578	0.058	0.256	6.84598e-05	Macrophage-3	RALGPS1
3.80291e-09	0.238953	0.044	0.229	6.87757e-05	Macrophage-3	RAC3
3.81676e-09	0.973326	0.131	0.391	6.90261e-05	Macrophage-3	DOK2
3.825e-09	0.318095	0.194	0.505	6.91751e-05	Macrophage-3	HIF1A
3.85139e-09	0.501628	0.083	0.3	6.96523e-05	Macrophage-3	MMADHC
3.85446e-09	3.68818	0.117	0.037	6.9708e-05	Macrophage-3	KLHL1
3.85821e-09	0.228482	0.092	0.315	6.97757e-05	Macrophage-3	ME1
3.87906e-09	0.627517	0.102	0.335	7.01528e-05	Macrophage-3	UTP23
3.88813e-09	0.160857	0.044	0.229	7.03168e-05	Macrophage-3	SIRPG
3.92714e-09	0.162258	0.068	0.273	7.10223e-05	Macrophage-3	MPHOSPH6
3.95258e-09	3.22974	0.146	0.054	7.14825e-05	Macrophage-3	SYNPR
3.98688e-09	0.507079	0.097	0.327	7.21028e-05	Macrophage-3	NOP9
4.01449e-09	0.212046	0.238	0.574	7.2602e-05	Macrophage-3	EMP3
4.02439e-09	4.163	0.049	0.008	7.27811e-05	Macrophage-3	SEC14L5
4.06777e-09	0.517641	0.155	0.433	7.35656e-05	Macrophage-3	SLC25A16
4.13213e-09	0.306217	0.112	0.351	7.47296e-05	Macrophage-3	CACNA2D1
4.15088e-09	0.755543	0.068	0.272	7.50687e-05	Macrophage-3	STAT4
4.16118e-09	0.464294	0.107	0.341	7.5255e-05	Macrophage-3	TGFB2
4.17714e-09	0.457475	0.126	0.377	7.55435e-05	Macrophage-3	PUM3
4.1776e-09	0.390384	0.097	0.325	7.55518e-05	Macrophage-3	ZNF576
4.18109e-09	0.17037	0.087	0.306	7.56151e-05	Macrophage-3	FAM167B
4.1982e-09	0.221587	0.049	0.238	7.59244e-05	Macrophage-3	HSH2D
4.25046e-09	0.637609	0.112	0.353	7.68695e-05	Macrophage-3	HOOK1
4.27869e-09	0.605369	0.121	0.371	7.73801e-05	Macrophage-3	STAP1
4.29801e-09	4.11926	0.073	0.017	7.77296e-05	Macrophage-3	BHLHA9
4.38559e-09	0.225238	0.223	0.559	7.93135e-05	Macrophage-3	MAP1LC3B
4.41444e-09	0.410215	0.053	0.246	7.98352e-05	Macrophage-3	ZNF383
4.44472e-09	0.547551	0.107	0.342	8.03828e-05	Macrophage-3	RARRES1
4.44942e-09	3.69965	0.078	0.019	8.04677e-05	Macrophage-3	TAAR2
4.4577e-09	0.244415	0.078	0.29	8.06175e-05	Macrophage-3	BORCS8
4.45795e-09	0.365163	0.058	0.255	8.0622e-05	Macrophage-3	IL10RA
4.58416e-09	0.339078	0.141	0.403	8.29046e-05	Macrophage-3	WDR54
4.61933e-09	0.438777	0.049	0.237	8.35405e-05	Macrophage-3	SDHAF3
4.62109e-09	4.95561	0.044	0.006	8.35725e-05	Macrophage-3	KRT78
4.62654e-09	0.672673	0.194	0.509	8.3671e-05	Macrophage-3	C5orf51
4.64222e-09	3.28401	0.175	0.074	8.39545e-05	Macrophage-3	LGI1
4.64947e-09	0.749912	0.073	0.282	8.40857e-05	Macrophage-3	TRIP4
4.65714e-09	0.475348	0.165	0.45	8.42243e-05	Macrophage-3	CWF19L1
4.70445e-09	0.113737	0.068	0.271	8.50799e-05	Macrophage-3	MAPK12
4.72495e-09	3.39649	0.078	0.019	8.54508e-05	Macrophage-3	KRT82
4.73555e-09	5.31201	0.063	0.013	8.56424e-05	Macrophage-3	TMC3
4.7414e-09	0.409829	0.073	0.28	8.57483e-05	Macrophage-3	NT5C
4.75741e-09	0.671261	0.083	0.299	8.60378e-05	Macrophage-3	PDE12
4.76694e-09	0.255079	0.058	0.254	8.62101e-05	Macrophage-3	NR2C1
4.78834e-09	0.680746	0.141	0.403	8.65972e-05	Macrophage-3	ST8SIA1
4.82312e-09	0.755729	0.107	0.344	8.72261e-05	Macrophage-3	LARS
4.82587e-09	0.377009	0.063	0.263	8.72758e-05	Macrophage-3	DNASE1L1
4.84772e-09	0.306495	0.117	0.358	8.7671e-05	Macrophage-3	PAXIP1
4.91095e-09	0.499427	0.218	0.555	8.88145e-05	Macrophage-3	ESCO1
4.91365e-09	0.409067	0.16	0.439	8.88634e-05	Macrophage-3	DENND3
4.95401e-09	3.39372	0.155	0.061	8.95933e-05	Macrophage-3	OR2L13
4.96693e-09	0.256776	0.073	0.28	8.98269e-05	Macrophage-3	TMEM185B
5.04236e-09	0.257131	0.044	0.227	9.11911e-05	Macrophage-3	UBQLN4
5.0464e-09	0.248137	0.248	0.605	9.12641e-05	Macrophage-3	TNFRSF14
5.10734e-09	3.7543	0.165	0.068	9.23662e-05	Macrophage-3	ZSCAN1
5.16472e-09	0.435335	0.034	0.209	9.34039e-05	Macrophage-3	CEP85
5.22699e-09	0.586098	0.184	0.49	9.45301e-05	Macrophage-3	SIVA1
5.28494e-09	0.407733	0.218	0.548	9.55782e-05	Macrophage-3	IFI44
5.30284e-09	0.112487	0.053	0.245	9.59019e-05	Macrophage-3	UQCRB
5.37947e-09	0.505649	0.058	0.253	9.72877e-05	Macrophage-3	PUS3
5.40992e-09	0.876561	0.058	0.254	9.78383e-05	Macrophage-3	GARS
5.45957e-09	0.573497	0.073	0.28	9.87363e-05	Macrophage-3	IGDCC4
5.47869e-09	0.560105	0.136	0.396	9.90821e-05	Macrophage-3	RAP2C
5.48351e-09	3.69096	0.121	0.04	9.91693e-05	Macrophage-3	PFN3
5.51556e-09	0.579904	0.15	0.421	9.97488e-05	Macrophage-3	ASL
5.57047e-09	3.23909	0.141	0.052	0.000100742	Macrophage-3	GPR26
5.67163e-09	0.496446	0.102	0.332	0.000102571	Macrophage-3	FAM200B
5.67846e-09	3.42683	0.102	0.03	0.000102695	Macrophage-3	PSMA8
5.71388e-09	0.48473	0.15	0.422	0.000103335	Macrophage-3	PLP2
5.71917e-09	0.43805	0.117	0.359	0.000103431	Macrophage-3	ESRRA
5.75113e-09	0.306107	0.141	0.402	0.000104009	Macrophage-3	SMG6
5.75991e-09	0.759936	0.083	0.298	0.000104168	Macrophage-3	STK24
5.81011e-09	0.520617	0.15	0.422	0.000105076	Macrophage-3	NUDT5
5.83929e-09	0.702101	0.175	0.472	0.000105604	Macrophage-3	TNFAIP8
5.88767e-09	0.991984	0.155	0.431	0.000106479	Macrophage-3	PDHX
5.91352e-09	0.646458	0.18	0.476	0.000106946	Macrophage-3	PLRG1
5.94887e-09	3.57548	0.126	0.043	0.000107585	Macrophage-3	CACNG2
5.94905e-09	0.703118	0.146	0.411	0.000107589	Macrophage-3	FKTN
5.95316e-09	0.269424	0.252	0.595	0.000107663	Macrophage-3	RAB5IF
5.97585e-09	0.859598	0.121	0.369	0.000108073	Macrophage-3	UBA2
6.01565e-09	0.524911	0.223	0.563	0.000108793	Macrophage-3	RNGTT
6.02068e-09	0.533956	0.136	0.394	0.000108884	Macrophage-3	POU2F1
6.02286e-09	0.462688	0.097	0.322	0.000108923	Macrophage-3	CALHM2
6.04245e-09	0.304723	0.063	0.261	0.000109278	Macrophage-3	ADIPOR2
6.04838e-09	0.24473	0.102	0.332	0.000109385	Macrophage-3	GANC
6.06822e-09	0.6877	0.165	0.449	0.000109744	Macrophage-3	SNN
6.09678e-09	0.915009	0.112	0.352	0.00011026	Macrophage-3	TGFBI
6.16918e-09	0.303173	0.087	0.306	0.00011157	Macrophage-3	ZMYM5
6.23106e-09	0.897115	0.063	0.261	0.000112689	Macrophage-3	PHACTR4
6.2923e-09	0.299653	0.058	0.252	0.000113796	Macrophage-3	ALDH3B1
6.29633e-09	0.640591	0.155	0.431	0.000113869	Macrophage-3	UEVLD
6.34072e-09	0.562912	0.175	0.465	0.000114672	Macrophage-3	IMPA2
6.35854e-09	0.713753	0.102	0.333	0.000114994	Macrophage-3	LEF1
6.38542e-09	0.556846	0.15	0.421	0.00011548	Macrophage-3	TBL3
6.39815e-09	3.11533	0.17	0.071	0.000115711	Macrophage-3	SPTSSB
6.40435e-09	0.473632	0.102	0.331	0.000115823	Macrophage-3	PMS1
6.41335e-09	0.348809	0.063	0.261	0.000115985	Macrophage-3	HIP1R
6.45411e-09	4.7475	0.058	0.011	0.000116723	Macrophage-3	SLC22A12
6.4962e-09	4.31738	0.058	0.011	0.000117484	Macrophage-3	TKTL1
6.52012e-09	0.609808	0.131	0.383	0.000117916	Macrophage-3	IMPACT
6.58509e-09	0.165726	0.044	0.225	0.000119091	Macrophage-3	MCOLN1
6.64844e-09	0.580051	0.092	0.312	0.000120237	Macrophage-3	HARS2
6.69724e-09	0.232878	0.316	0.728	0.00012112	Macrophage-3	IQSEC1
6.74077e-09	0.187232	0.044	0.224	0.000121907	Macrophage-3	BEX1
6.75604e-09	0.126448	0.029	0.198	0.000122183	Macrophage-3	LAMC2
6.80833e-09	3.14287	0.117	0.038	0.000123129	Macrophage-3	FOXB2
6.82997e-09	0.574031	0.131	0.383	0.00012352	Macrophage-3	RABGEF1
6.90493e-09	0.557524	0.141	0.401	0.000124876	Macrophage-3	TMEM168
7.06898e-09	3.93881	0.126	0.043	0.000127843	Macrophage-3	CYP21A2
7.13893e-09	0.289563	0.112	0.349	0.000129108	Macrophage-3	TTC39C
7.16931e-09	0.61861	0.141	0.399	0.000129657	Macrophage-3	IFT81
7.1763e-09	4.90374	0.063	0.013	0.000129783	Macrophage-3	CARTPT
7.31334e-09	0.363868	0.189	0.491	0.000132262	Macrophage-3	SDF2L1
7.32334e-09	0.519619	0.141	0.401	0.000132443	Macrophage-3	HSPA14
7.38806e-09	3.73703	0.16	0.065	0.000133613	Macrophage-3	SLC6A15
7.41088e-09	3.96158	0.107	0.033	0.000134026	Macrophage-3	AICDA
7.51473e-09	0.298655	0.039	0.216	0.000135904	Macrophage-3	PLEKHA8
7.51607e-09	0.789573	0.102	0.331	0.000135928	Macrophage-3	CKLF
7.51882e-09	0.230735	0.058	0.251	0.000135978	Macrophage-3	ANAPC15
7.58721e-09	0.683381	0.092	0.311	0.000137215	Macrophage-3	SAMD5
7.62157e-09	0.360953	0.087	0.303	0.000137836	Macrophage-3	SLC22A5
7.65177e-09	0.586404	0.126	0.373	0.000138382	Macrophage-3	GCC2
7.71332e-09	6.23112	0.019	0.001	0.000139495	Macrophage-3	ZNF723
7.74979e-09	0.652218	0.097	0.322	0.000140155	Macrophage-3	KLHL9
7.7581e-09	0.135899	0.34	0.741	0.000140305	Macrophage-3	UFC1
7.77816e-09	0.305512	0.039	0.215	0.000140668	Macrophage-3	QPCTL
7.7878e-09	0.581075	0.058	0.251	0.000140842	Macrophage-3	ERI2
7.87132e-09	0.257054	0.063	0.259	0.000142353	Macrophage-3	ELMOD2
7.88787e-09	0.458218	0.097	0.32	0.000142652	Macrophage-3	RXYLT1
8.04776e-09	0.342263	0.107	0.338	0.000145544	Macrophage-3	CDC26
8.19897e-09	0.235904	0.078	0.285	0.000148278	Macrophage-3	ZNF385A
8.23109e-09	0.612884	0.102	0.329	0.000148859	Macrophage-3	AGPAT2
8.23396e-09	0.100454	0.175	0.446	0.000148911	Macrophage-3	NR1H3
8.24105e-09	0.778046	0.092	0.312	0.000149039	Macrophage-3	PAAF1
8.33314e-09	0.662478	0.194	0.5	0.000150705	Macrophage-3	RAB2B
8.37537e-09	0.427312	0.078	0.284	0.000151469	Macrophage-3	DSTYK
8.40481e-09	1.04881	0.646	0.65	0.000152001	Macrophage-3	IFI30
8.44444e-09	0.748035	0.083	0.295	0.000152718	Macrophage-3	NOP2
8.46664e-09	0.75036	0.165	0.445	0.000153119	Macrophage-3	CCDC174
8.46942e-09	0.439025	0.078	0.285	0.000153169	Macrophage-3	GZMK
8.51097e-09	3.86238	0.117	0.038	0.000153921	Macrophage-3	KCNA10
8.5465e-09	0.901624	0.039	0.215	0.000154564	Macrophage-3	HIGD2A
8.7135e-09	3.58401	0.092	0.026	0.000157584	Macrophage-3	C16orf90
8.73805e-09	0.778727	0.16	0.437	0.000158028	Macrophage-3	TRIM11
8.7858e-09	0.494447	0.136	0.391	0.000158891	Macrophage-3	ADCK2
8.89893e-09	3.56872	0.092	0.026	0.000160937	Macrophage-3	OR11H4
8.91927e-09	0.346038	0.112	0.346	0.000161305	Macrophage-3	MTFP1
8.93736e-09	0.333517	0.112	0.345	0.000161632	Macrophage-3	IRF2BP1
9.02134e-09	0.83852	0.068	0.268	0.000163151	Macrophage-3	HMBS
9.03372e-09	3.45229	0.136	0.05	0.000163375	Macrophage-3	POU3F2
9.05986e-09	0.439007	0.068	0.267	0.000163848	Macrophage-3	LGALSL
9.06747e-09	0.708498	0.15	0.421	0.000163985	Macrophage-3	FAM49B
9.08308e-09	0.19509	0.034	0.205	0.000164268	Macrophage-3	MAP7D3
9.1437e-09	0.375236	0.078	0.284	0.000165364	Macrophage-3	TMEM237
9.3583e-09	0.534524	0.155	0.425	0.000169245	Macrophage-3	SLC41A2
9.46428e-09	0.54962	0.136	0.39	0.000171161	Macrophage-3	RECQL
9.67976e-09	0.18367	0.107	0.331	0.000175058	Macrophage-3	HECW2
9.72987e-09	4.42358	0.068	0.015	0.000175965	Macrophage-3	KRT12
9.80809e-09	0.536878	0.049	0.231	0.000177379	Macrophage-3	WDR4
9.89237e-09	0.487258	0.15	0.414	0.000178904	Macrophage-3	LMO3
9.89624e-09	0.365485	0.058	0.248	0.000178974	Macrophage-3	SEC22C
1.00326e-08	0.491019	0.121	0.362	0.00018144	Macrophage-3	RRS1
1.00598e-08	0.288753	0.039	0.213	0.000181931	Macrophage-3	IQUB
1.00706e-08	0.464562	0.083	0.293	0.000182126	Macrophage-3	DOK1
1.00888e-08	0.638395	0.107	0.337	0.000182455	Macrophage-3	NPAS2
1.0142e-08	0.284964	0.243	0.586	0.000183418	Macrophage-3	HSPE1
1.01873e-08	0.196501	0.092	0.309	0.000184237	Macrophage-3	EMP1
1.01929e-08	0.355351	0.286	0.668	0.000184338	Macrophage-3	TRIM25
1.02333e-08	0.237795	0.058	0.249	0.000185069	Macrophage-3	ZNF789
1.0343e-08	0.524947	0.121	0.362	0.000187054	Macrophage-3	PTRH2
1.04009e-08	0.487438	0.087	0.3	0.0001881	Macrophage-3	PIGL
1.07152e-08	3.77806	0.102	0.031	0.000193785	Macrophage-3	IRX4
1.07686e-08	0.371908	0.068	0.265	0.00019475	Macrophage-3	MFSD3
1.08698e-08	0.401158	0.083	0.292	0.00019658	Macrophage-3	PCP2
1.08981e-08	0.520717	0.087	0.301	0.000197092	Macrophage-3	FBXO44
1.09766e-08	0.557978	0.102	0.327	0.000198511	Macrophage-3	RBM12B
1.09881e-08	0.781321	0.073	0.274	0.00019872	Macrophage-3	PKNOX1
1.11737e-08	0.60733	0.078	0.283	0.000202076	Macrophage-3	FAM89B
1.12032e-08	0.146657	0.078	0.28	0.000202609	Macrophage-3	LURAP1
1.14564e-08	0.416094	0.058	0.248	0.000207189	Macrophage-3	FAM207A
1.16671e-08	0.506376	0.058	0.248	0.000210999	Macrophage-3	RRP15
1.18169e-08	0.204697	0.073	0.272	0.000213708	Macrophage-3	LIG3
1.19582e-08	0.129328	0.243	0.553	0.000216263	Macrophage-3	SLC7A7
1.21629e-08	0.29253	0.078	0.281	0.000219966	Macrophage-3	FCSK
1.23749e-08	0.407556	0.126	0.371	0.000223799	Macrophage-3	CEP135
1.23881e-08	0.535645	0.194	0.499	0.000224038	Macrophage-3	DTX3L
1.24263e-08	0.646489	0.175	0.459	0.000224729	Macrophage-3	MAP3K8
1.24419e-08	0.264187	0.131	0.377	0.000225011	Macrophage-3	SCPEP1
1.24858e-08	0.603392	0.024	0.185	0.000225806	Macrophage-3	NSUN4
1.24941e-08	0.785471	0.121	0.363	0.000225955	Macrophage-3	NUDT1
1.26434e-08	0.681886	0.126	0.371	0.000228656	Macrophage-3	SLC39A6
1.26637e-08	4.01942	0.107	0.034	0.000229023	Macrophage-3	SET
1.27098e-08	0.408606	0.063	0.256	0.000229856	Macrophage-3	STK17A
1.2832e-08	0.114307	0.335	0.748	0.000232066	Macrophage-3	ETV6
1.29082e-08	0.571265	0.087	0.3	0.000233445	Macrophage-3	FANCG
1.29521e-08	0.26551	0.092	0.306	0.000234239	Macrophage-3	RIMKLB
1.30936e-08	0.279195	0.17	0.444	0.000236797	Macrophage-3	MCMBP
1.31178e-08	3.69701	0.126	0.044	0.000237235	Macrophage-3	PITX3
1.31664e-08	3.79737	0.136	0.05	0.000238115	Macrophage-3	CHRND
1.32701e-08	0.108016	0.039	0.211	0.00023999	Macrophage-3	COX7A1
1.32855e-08	0.295439	0.121	0.359	0.000240268	Macrophage-3	OLFML1
1.34542e-08	0.635005	0.141	0.398	0.000243319	Macrophage-3	SCAMP3
1.36227e-08	0.196405	0.097	0.315	0.000246367	Macrophage-3	BRD3OS
1.36651e-08	3.68946	0.16	0.066	0.000247134	Macrophage-3	LINC02693
1.37863e-08	0.379241	0.092	0.306	0.000249325	Macrophage-3	ADCY6
1.38172e-08	0.240774	0.083	0.289	0.000249884	Macrophage-3	KALRN
1.39483e-08	0.736599	0.126	0.368	0.000252254	Macrophage-3	DCLK2
1.39913e-08	0.127341	0.058	0.246	0.000253033	Macrophage-3	FAM135A
1.40343e-08	0.309716	0.087	0.297	0.00025381	Macrophage-3	KLHL11
1.40354e-08	0.597293	0.112	0.342	0.000253831	Macrophage-3	NME7
1.40732e-08	0.327232	0.199	0.497	0.000254514	Macrophage-3	TNFRSF12A
1.42415e-08	0.762685	0.078	0.281	0.000257557	Macrophage-3	ZNF280C
1.43662e-08	0.52749	0.107	0.334	0.000259814	Macrophage-3	BAP1
1.44631e-08	3.74789	0.092	0.026	0.000261564	Macrophage-3	SYNDIG1L
1.45277e-08	0.581435	0.083	0.291	0.000262733	Macrophage-3	CD300LF
1.45358e-08	0.583127	0.228	0.563	0.00026288	Macrophage-3	MPV17
1.46189e-08	0.390006	0.165	0.439	0.000264383	Macrophage-3	GSAP
1.46715e-08	3.41174	0.126	0.045	0.000265333	Macrophage-3	EMX2
1.47095e-08	0.3716	0.189	0.484	0.00026602	Macrophage-3	PPIL3
1.48359e-08	0.161062	0.345	0.763	0.000268307	Macrophage-3	ZRANB2
1.49301e-08	0.486218	0.102	0.324	0.000270011	Macrophage-3	YOD1
1.49526e-08	0.713978	0.097	0.316	0.000270417	Macrophage-3	XPR1
1.51197e-08	0.683588	0.141	0.396	0.00027344	Macrophage-3	DTD1
1.52999e-08	0.496651	0.097	0.316	0.000276699	Macrophage-3	ACD
1.53074e-08	0.485719	0.136	0.386	0.000276834	Macrophage-3	TOR1B
1.53208e-08	0.46074	0.204	0.514	0.000277077	Macrophage-3	TOM1
1.53713e-08	0.507953	0.194	0.497	0.00027799	Macrophage-3	YIF1A
1.54363e-08	0.414433	0.039	0.21	0.000279166	Macrophage-3	WDR73
1.54472e-08	0.713825	0.214	0.531	0.000279363	Macrophage-3	LBR
1.54933e-08	1.05216	0.102	0.326	0.000280197	Macrophage-3	CORO2A
1.56422e-08	3.35034	0.15	0.06	0.000282889	Macrophage-3	ADRA2C
1.56542e-08	0.570007	0.112	0.342	0.000283107	Macrophage-3	CPEB3
1.5656e-08	0.259209	0.209	0.501	0.000283139	Macrophage-3	CPE
1.58226e-08	0.661749	0.126	0.368	0.000286152	Macrophage-3	MAPK7
1.58347e-08	0.595759	0.083	0.289	0.00028637	Macrophage-3	PLA2G4A
1.5953e-08	0.758531	0.146	0.405	0.00028851	Macrophage-3	HHEX
1.61078e-08	0.380917	0.102	0.324	0.00029131	Macrophage-3	CD48
1.61812e-08	3.83887	0.102	0.031	0.000292637	Macrophage-3	SLC32A1
1.62234e-08	0.479543	0.083	0.288	0.000293401	Macrophage-3	NAT9
1.6425e-08	0.396041	0.102	0.324	0.000297047	Macrophage-3	TRMT10C
1.64422e-08	0.599309	0.286	0.682	0.000297358	Macrophage-3	CLK3
1.64591e-08	0.151202	0.049	0.227	0.000297663	Macrophage-3	ZCCHC2
1.6521e-08	0.189946	0.063	0.254	0.000298782	Macrophage-3	KIFC1
1.66036e-08	0.714973	0.073	0.271	0.000300276	Macrophage-3	HSD17B14
1.66749e-08	3.92991	0.112	0.037	0.000301565	Macrophage-3	FGF22
1.68295e-08	0.580497	0.233	0.567	0.000304362	Macrophage-3	CPQ
1.69932e-08	3.78669	0.092	0.026	0.000307322	Macrophage-3	GPR152
1.70755e-08	4.26744	0.044	0.007	0.00030881	Macrophage-3	WFDC9
1.71138e-08	1.02155	0.092	0.307	0.000309504	Macrophage-3	ANKRD54
1.71778e-08	0.637643	0.136	0.385	0.00031066	Macrophage-3	TIMM10B
1.72656e-08	0.1205	0.053	0.236	0.000312249	Macrophage-3	ECM2
1.7352e-08	0.426287	0.107	0.332	0.000313811	Macrophage-3	AOAH
1.73778e-08	0.77755	0.092	0.306	0.000314277	Macrophage-3	ZBTB40
1.7386e-08	6.30047	0.024	0.002	0.000314426	Macrophage-3	CLEC18A
1.74175e-08	0.727752	0.102	0.322	0.000314996	Macrophage-3	KYAT1
1.7418e-08	0.640043	0.199	0.5	0.000315004	Macrophage-3	AGTRAP
1.75957e-08	3.986	0.107	0.034	0.000318219	Macrophage-3	CLPSL2
1.76068e-08	0.198613	0.063	0.252	0.000318418	Macrophage-3	SAMD12
1.76419e-08	0.25983	0.053	0.235	0.000319054	Macrophage-3	FAM8A1
1.7749e-08	0.112021	0.102	0.321	0.000320991	Macrophage-3	HSDL1
1.77927e-08	0.332645	0.078	0.279	0.00032178	Macrophage-3	NRROS
1.78147e-08	0.444556	0.155	0.422	0.00032218	Macrophage-3	RNF149
1.78416e-08	0.393775	0.102	0.321	0.000322665	Macrophage-3	MEGF8
1.78817e-08	0.710666	0.087	0.297	0.000323391	Macrophage-3	POLG2
1.81722e-08	0.132049	0.175	0.443	0.000328645	Macrophage-3	PTGR1
1.82461e-08	0.633577	0.16	0.43	0.00032998	Macrophage-3	COX7C
1.83229e-08	0.676468	0.083	0.288	0.00033137	Macrophage-3	ABHD8
1.83837e-08	0.485721	0.155	0.414	0.000332469	Macrophage-3	RAB3IP
1.86417e-08	0.770784	0.175	0.456	0.000337136	Macrophage-3	NCOA6
1.86489e-08	0.644081	0.073	0.27	0.000337265	Macrophage-3	LTN1
1.87063e-08	0.728827	0.097	0.314	0.000338304	Macrophage-3	MVD
1.87253e-08	3.88135	0.107	0.034	0.000338647	Macrophage-3	SLC17A4
1.88587e-08	0.134415	0.063	0.252	0.00034106	Macrophage-3	CCDC8
1.91e-08	3.24624	0.083	0.022	0.000345424	Macrophage-3	OR6P1
1.92261e-08	0.648772	0.102	0.323	0.000347704	Macrophage-3	IQSEC2
1.95335e-08	0.258287	0.063	0.252	0.000353264	Macrophage-3	PCDHGB7
1.95492e-08	0.527166	0.184	0.472	0.000353546	Macrophage-3	ADAP2
1.9556e-08	4.45607	0.053	0.01	0.000353671	Macrophage-3	CLLU1OS
1.96534e-08	0.503575	0.146	0.399	0.000355431	Macrophage-3	SH2D1A
1.98626e-08	0.155913	0.058	0.243	0.000359216	Macrophage-3	TMEM99
1.98862e-08	1.66822	0.602	0.714	0.000359642	Macrophage-3	STX11
1.98863e-08	0.459186	0.136	0.385	0.000359644	Macrophage-3	SERTAD3
1.99319e-08	0.455737	0.073	0.27	0.000360468	Macrophage-3	NRBF2
1.99384e-08	3.65512	0.102	0.032	0.000360586	Macrophage-3	NPPA
1.99454e-08	0.548353	0.092	0.304	0.000360713	Macrophage-3	BMT2
2.00832e-08	0.551569	0.126	0.367	0.000363204	Macrophage-3	FBXO34
2.01645e-08	0.221756	0.083	0.286	0.000364674	Macrophage-3	NEMP1
2.02756e-08	5.01836	0.049	0.009	0.000366684	Macrophage-3	LILRA1
2.03944e-08	0.851929	0.063	0.252	0.000368832	Macrophage-3	COG1
2.04482e-08	0.670613	0.083	0.288	0.000369806	Macrophage-3	DNAJB9
2.06718e-08	0.627593	0.165	0.43	0.000373849	Macrophage-3	DLC1
2.10196e-08	3.53607	0.15	0.06	0.000380139	Macrophage-3	TAFA3
2.10456e-08	0.489105	0.248	0.589	0.00038061	Macrophage-3	PCGF1
2.11033e-08	0.232061	0.087	0.293	0.000381653	Macrophage-3	AFAP1L2
2.11426e-08	0.601201	0.083	0.287	0.000382365	Macrophage-3	TUBG1
2.11843e-08	0.524003	0.087	0.295	0.000383118	Macrophage-3	WDR89
2.15553e-08	0.979177	0.136	0.385	0.000389827	Macrophage-3	MCEE
2.16286e-08	0.677578	0.126	0.368	0.000391154	Macrophage-3	RELB
2.17134e-08	0.118545	0.053	0.233	0.000392687	Macrophage-3	PRSS12
2.21376e-08	0.762474	0.068	0.261	0.000400358	Macrophage-3	EHHADH
2.23116e-08	0.564167	0.092	0.306	0.000403506	Macrophage-3	APOBEC3G
2.24463e-08	0.346349	0.073	0.269	0.000405941	Macrophage-3	IL34
2.27947e-08	0.268718	0.228	0.544	0.000412242	Macrophage-3	CHPF
2.28485e-08	0.159945	0.155	0.409	0.000413216	Macrophage-3	SEMA6B
2.30489e-08	0.766851	0.165	0.437	0.00041684	Macrophage-3	PHAX
2.32245e-08	3.75634	0.126	0.046	0.000420016	Macrophage-3	SDS
2.34655e-08	3.76261	0.097	0.029	0.000424373	Macrophage-3	MYOD1
2.36172e-08	0.184997	0.044	0.216	0.000427118	Macrophage-3	PET100
2.36373e-08	0.650447	0.058	0.243	0.000427481	Macrophage-3	ZBP1
2.36395e-08	0.305219	0.126	0.36	0.00042752	Macrophage-3	AQP3
2.4218e-08	1.08573	0.15	0.411	0.000437982	Macrophage-3	WIZ
2.4295e-08	0.48547	0.039	0.207	0.000439375	Macrophage-3	FDX1
2.43093e-08	0.355593	0.121	0.354	0.000439633	Macrophage-3	LOXL2
2.46872e-08	0.448986	0.291	0.674	0.000446468	Macrophage-3	XRN1
2.51479e-08	0.542945	0.049	0.224	0.0004548	Macrophage-3	C6orf136
2.54696e-08	0.267186	0.029	0.188	0.000460617	Macrophage-3	PARP15
2.55994e-08	0.60998	0.087	0.294	0.000462965	Macrophage-3	FHL2
2.58645e-08	0.280989	0.058	0.241	0.00046776	Macrophage-3	SEC22A
2.62929e-08	0.766157	0.107	0.33	0.000475506	Macrophage-3	FBRSL1
2.63738e-08	0.217719	0.199	0.49	0.00047697	Macrophage-3	TSPAN33
2.64838e-08	0.633052	0.121	0.356	0.000478959	Macrophage-3	FBXO31
2.65526e-08	0.629186	0.073	0.267	0.000480204	Macrophage-3	PSD3
2.65559e-08	0.655156	0.107	0.33	0.000480263	Macrophage-3	GTF2B
2.67536e-08	0.697924	0.102	0.319	0.000483838	Macrophage-3	KCTD7
2.68116e-08	0.453561	0.083	0.286	0.000484888	Macrophage-3	SH2D2A
2.69544e-08	3.08399	0.136	0.052	0.000487471	Macrophage-3	CRHBP
2.72242e-08	0.152452	0.068	0.258	0.00049235	Macrophage-3	BMP3
2.72884e-08	0.321542	0.087	0.293	0.00049351	Macrophage-3	TXNL4A
2.73283e-08	0.396635	0.083	0.284	0.000494232	Macrophage-3	RBBP8
2.74388e-08	0.623756	0.262	0.617	0.00049623	Macrophage-3	CLCN7
2.75971e-08	0.274982	0.131	0.369	0.000499093	Macrophage-3	CSPP1
2.78348e-08	0.191778	0.083	0.284	0.000503393	Macrophage-3	MRAP2
2.80132e-08	3.75272	0.102	0.032	0.000506618	Macrophage-3	RBFOX1
2.81014e-08	0.580683	0.141	0.392	0.000508214	Macrophage-3	RBIS
2.82588e-08	0.693485	0.107	0.33	0.000511061	Macrophage-3	SNX18
2.82962e-08	0.294689	0.092	0.301	0.000511736	Macrophage-3	ZNF496
2.83115e-08	1.23541	0.102	0.32	0.000512013	Macrophage-3	SAC3D1
2.84895e-08	0.809673	0.18	0.465	0.000515232	Macrophage-3	PPID
2.85924e-08	0.646052	0.078	0.276	0.000517094	Macrophage-3	RRAGA
2.86071e-08	0.866453	0.126	0.363	0.000517359	Macrophage-3	THAP1
2.87353e-08	3.84486	0.087	0.025	0.000519678	Macrophage-3	DBX1
2.87844e-08	3.47587	0.117	0.04	0.000520566	Macrophage-3	OCM2
2.8886e-08	0.502298	0.053	0.232	0.000522403	Macrophage-3	MAFK
2.93725e-08	0.313117	0.272	0.639	0.000531202	Macrophage-3	KLF10
2.97919e-08	0.400882	0.053	0.231	0.000538787	Macrophage-3	UBXN2A
2.9795e-08	0.190412	0.126	0.352	0.000538843	Macrophage-3	ST6GALNAC5
2.98708e-08	0.539102	0.257	0.613	0.000540214	Macrophage-3	LONP1
3.01199e-08	3.89005	0.107	0.035	0.000544718	Macrophage-3	PCDHA1
3.0444e-08	0.340794	0.078	0.274	0.000550579	Macrophage-3	SPIB
3.0683e-08	0.205679	0.039	0.205	0.000554902	Macrophage-3	CFP
3.11023e-08	0.571316	0.209	0.517	0.000562484	Macrophage-3	TBK1
3.20645e-08	0.622891	0.068	0.257	0.000579887	Macrophage-3	CARD9
3.23598e-08	0.152506	0.214	0.514	0.000585227	Macrophage-3	TXNRD1
3.27612e-08	3.61262	0.107	0.035	0.000592487	Macrophage-3	GCM1
3.3073e-08	0.130628	0.068	0.257	0.000598125	Macrophage-3	LRRK1
3.32118e-08	5.51271	0.049	0.009	0.000600636	Macrophage-3	CCDC166
3.34345e-08	0.808664	0.117	0.344	0.000604662	Macrophage-3	PPP2R1A
3.3626e-08	0.658759	0.083	0.284	0.000608126	Macrophage-3	HERC6
3.37484e-08	0.159379	0.049	0.222	0.00061034	Macrophage-3	UBALD1
3.38488e-08	4.32663	0.058	0.012	0.000612155	Macrophage-3	CHST13
3.39665e-08	0.862177	0.053	0.231	0.000614284	Macrophage-3	TSPYL4
3.3999e-08	0.690056	0.199	0.498	0.000614872	Macrophage-3	NDUFS3
3.42849e-08	0.246029	0.058	0.239	0.000620042	Macrophage-3	GPATCH1
3.46344e-08	0.645351	0.131	0.371	0.000626363	Macrophage-3	TSR1
3.47286e-08	0.143958	0.068	0.256	0.000628067	Macrophage-3	TRIM4
3.47413e-08	0.30687	0.087	0.291	0.000628296	Macrophage-3	CTNS
3.47845e-08	0.54216	0.068	0.257	0.000629078	Macrophage-3	KIAA0556
3.48296e-08	0.908742	0.16	0.426	0.000629893	Macrophage-3	RNF146
3.49524e-08	0.482695	0.146	0.398	0.000632113	Macrophage-3	BRF2
3.60603e-08	0.386378	0.189	0.473	0.00065215	Macrophage-3	FAM43A
3.63404e-08	0.656463	0.117	0.344	0.000657216	Macrophage-3	GMPS
3.64764e-08	0.576676	0.16	0.422	0.000659676	Macrophage-3	ZNF131
3.66469e-08	0.336442	0.053	0.23	0.000662759	Macrophage-3	SRPX
3.66903e-08	0.179414	0.083	0.281	0.000663544	Macrophage-3	KCNJ8
3.68167e-08	0.635685	0.092	0.3	0.000665831	Macrophage-3	DNAJC16
3.73986e-08	0.348951	0.18	0.459	0.000676354	Macrophage-3	CASP7
3.7656e-08	0.438316	0.107	0.323	0.000681009	Macrophage-3	PUS10
3.7702e-08	0.560024	0.218	0.534	0.000681841	Macrophage-3	PRPS2
3.77974e-08	0.483812	0.078	0.274	0.000683566	Macrophage-3	LYRM4
3.82722e-08	3.45307	0.097	0.03	0.000692152	Macrophage-3	NANOGP8
3.83979e-08	0.898716	0.087	0.29	0.000694426	Macrophage-3	GFOD1
3.84487e-08	0.646344	0.092	0.3	0.000695345	Macrophage-3	TMED1
3.8879e-08	0.660914	0.073	0.264	0.000703127	Macrophage-3	TTLL12
3.88806e-08	0.574944	0.165	0.433	0.000703156	Macrophage-3	SLC25A44
3.89811e-08	0.390529	0.087	0.29	0.000704973	Macrophage-3	ATP7A
3.90092e-08	0.461263	0.112	0.334	0.000705481	Macrophage-3	TANGO6
3.92258e-08	0.52657	0.146	0.395	0.000709399	Macrophage-3	DCUN1D3
3.9565e-08	0.442824	0.049	0.221	0.000715534	Macrophage-3	MCPH1
3.98176e-08	0.55511	0.15	0.404	0.000720101	Macrophage-3	BORCS5
3.9864e-08	0.700879	0.199	0.5	0.00072094	Macrophage-3	HPS5
3.99535e-08	0.695655	0.16	0.422	0.00072256	Macrophage-3	KIAA0753
4.02301e-08	3.77088	0.102	0.032	0.000727561	Macrophage-3	VGLL2
4.07386e-08	0.483308	0.049	0.221	0.000736758	Macrophage-3	NDUFAF5
4.07658e-08	0.141584	0.092	0.297	0.00073725	Macrophage-3	OLFML2B
4.09609e-08	0.322828	0.087	0.29	0.000740777	Macrophage-3	ZDHHC12
4.09645e-08	0.898158	0.078	0.273	0.000740843	Macrophage-3	GIN1
4.09698e-08	0.602076	0.039	0.203	0.000740939	Macrophage-3	MCM5
4.1145e-08	0.779651	0.141	0.386	0.000744107	Macrophage-3	RABIF
4.19008e-08	3.87296	0.097	0.03	0.000757775	Macrophage-3	SLC15A5
4.19878e-08	0.497619	0.18	0.454	0.00075935	Macrophage-3	ZNF263
4.23181e-08	0.614287	0.073	0.264	0.000765323	Macrophage-3	CPT2
4.24265e-08	0.485922	0.058	0.237	0.000767284	Macrophage-3	FRG1
4.2914e-08	0.369888	0.155	0.414	0.0007761	Macrophage-3	TCIRG1
4.30685e-08	0.406166	0.097	0.307	0.000778894	Macrophage-3	ISYNA1
4.32024e-08	3.93967	0.087	0.025	0.000781316	Macrophage-3	RTP2
4.32295e-08	0.581633	0.15	0.404	0.000781806	Macrophage-3	NDUFS5
4.33735e-08	4.19944	0.078	0.02	0.000784409	Macrophage-3	R3HDML
4.33822e-08	0.166755	0.102	0.314	0.000784568	Macrophage-3	SETD6
4.36332e-08	0.681076	0.184	0.467	0.000789106	Macrophage-3	RBCK1
4.37539e-08	0.563289	0.131	0.366	0.000791289	Macrophage-3	TSPOAP1
4.39191e-08	0.993375	0.131	0.371	0.000794276	Macrophage-3	LGALS9
4.40247e-08	3.35369	0.112	0.038	0.000796188	Macrophage-3	OR2H2
4.51817e-08	0.635017	0.102	0.315	0.000817111	Macrophage-3	GAMT
4.54226e-08	0.806746	0.068	0.255	0.000821469	Macrophage-3	PRMT9
4.58012e-08	1.01503	0.078	0.271	0.000828314	Macrophage-3	SMIM3
4.6174e-08	0.845106	0.044	0.211	0.000835057	Macrophage-3	TNFSF8
4.62526e-08	0.120999	0.063	0.245	0.000836479	Macrophage-3	ANKRD49
4.62829e-08	4.17872	0.053	0.011	0.000837025	Macrophage-3	URAD
4.64725e-08	3.39058	0.087	0.025	0.000840455	Macrophage-3	LITAFD
4.65206e-08	0.542958	0.102	0.317	0.000841326	Macrophage-3	SUSD3
4.66772e-08	1.01335	0.102	0.316	0.000844157	Macrophage-3	TMEM127
4.67937e-08	0.374454	0.121	0.351	0.000846264	Macrophage-3	CHCHD5
4.68407e-08	0.273483	0.053	0.227	0.000847115	Macrophage-3	FOXA1
4.72062e-08	3.49164	0.131	0.049	0.000853724	Macrophage-3	GPR151
4.72093e-08	0.109523	0.058	0.236	0.000853779	Macrophage-3	PAPOLG
4.73313e-08	0.549238	0.097	0.306	0.000855986	Macrophage-3	NOL12
4.78008e-08	0.487827	0.112	0.331	0.000864478	Macrophage-3	MED20
4.80513e-08	0.263851	0.199	0.494	0.000869008	Macrophage-3	IGFLR1
4.80632e-08	3.94625	0.102	0.033	0.000869223	Macrophage-3	DIRAS1
4.86369e-08	3.2913	0.131	0.049	0.000879598	Macrophage-3	ZDHHC22
4.95177e-08	0.457916	0.078	0.271	0.000895528	Macrophage-3	TDG
5.02035e-08	0.447548	0.16	0.42	0.00090793	Macrophage-3	NFKBIL1
5.03216e-08	0.467146	0.058	0.236	0.000910066	Macrophage-3	NUP35
5.07083e-08	3.56065	0.097	0.03	0.00091706	Macrophage-3	UGT1A1
5.08376e-08	0.38303	0.189	0.472	0.000919397	Macrophage-3	SLC2A13
5.09729e-08	0.268571	0.068	0.253	0.000921845	Macrophage-3	ERLIN1
5.09932e-08	0.106011	0.068	0.253	0.000922212	Macrophage-3	MTRF1
5.10167e-08	0.570299	0.053	0.227	0.000922636	Macrophage-3	PDE3B
5.12091e-08	3.7014	0.097	0.03	0.000926117	Macrophage-3	GSX1
5.13206e-08	0.476791	0.092	0.296	0.000928134	Macrophage-3	RABGGTA
5.15589e-08	0.504762	0.063	0.245	0.000932443	Macrophage-3	HSPA13
5.16719e-08	0.744141	0.053	0.227	0.000934486	Macrophage-3	HGH1
5.28183e-08	0.65889	0.102	0.313	0.000955219	Macrophage-3	PHF13
5.31422e-08	0.624049	0.15	0.401	0.000961077	Macrophage-3	TUBA1C
5.32159e-08	0.878374	0.175	0.45	0.00096241	Macrophage-3	LSM10
5.34104e-08	0.563677	0.184	0.466	0.000965926	Macrophage-3	ETV3
5.3621e-08	0.459227	0.087	0.288	0.000969736	Macrophage-3	FICD
5.38e-08	0.889592	0.131	0.366	0.000972974	Macrophage-3	CRADD
5.41137e-08	0.939097	0.092	0.297	0.000978646	Macrophage-3	SACS
5.42327e-08	0.325363	0.058	0.236	0.000980798	Macrophage-3	GPX8
5.42678e-08	0.702497	0.199	0.494	0.000981434	Macrophage-3	OAS3
5.46456e-08	0.851066	0.199	0.496	0.000988266	Macrophage-3	SDE2
5.48256e-08	0.230669	0.068	0.253	0.000991522	Macrophage-3	TRMT61A
5.50126e-08	0.275501	0.097	0.302	0.000994904	Macrophage-3	CMTM8
5.53389e-08	0.666096	0.087	0.288	0.0010008	Macrophage-3	BNIP1
5.56935e-08	0.655622	0.092	0.296	0.00100722	Macrophage-3	GLT8D1
5.65411e-08	0.358166	0.058	0.235	0.00102254	Macrophage-3	NAA16
5.66073e-08	0.283108	0.044	0.209	0.00102374	Macrophage-3	FBRS
5.68435e-08	3.0914	0.136	0.053	0.00102802	Macrophage-3	RAX
5.78926e-08	0.741685	0.194	0.486	0.00104699	Macrophage-3	SLC25A37
5.79613e-08	0.23932	0.053	0.226	0.00104823	Macrophage-3	LRIG3
5.81105e-08	0.490927	0.053	0.226	0.00105093	Macrophage-3	RHBDD2
5.87033e-08	0.563523	0.078	0.27	0.00106165	Macrophage-3	ZNF775
5.88496e-08	0.522108	0.063	0.244	0.00106429	Macrophage-3	CC2D1B
5.94484e-08	0.495712	0.092	0.296	0.00107512	Macrophage-3	DDX41
5.9944e-08	0.772615	0.175	0.448	0.00108409	Macrophage-3	MITF
6.00273e-08	0.605147	0.131	0.366	0.00108559	Macrophage-3	PHRF1
6.00959e-08	0.4314	0.058	0.234	0.00108683	Macrophage-3	ATF3
6.01096e-08	0.809139	0.194	0.484	0.00108708	Macrophage-3	MIEN1
6.0936e-08	4.72754	0.063	0.014	0.00110203	Macrophage-3	UCP1
6.1512e-08	0.242862	0.175	0.443	0.00111244	Macrophage-3	CD63
6.18399e-08	0.72015	0.112	0.331	0.00111837	Macrophage-3	MACO1
6.19006e-08	0.155428	0.044	0.207	0.00111947	Macrophage-3	ZMIZ1
6.22728e-08	0.744481	0.112	0.33	0.0011262	Macrophage-3	UBXN2B
6.22823e-08	0.273661	0.034	0.191	0.00112637	Macrophage-3	GIMAP8
6.32319e-08	0.401357	0.019	0.164	0.00114355	Macrophage-3	TIGAR
6.33504e-08	0.175883	0.112	0.327	0.00114569	Macrophage-3	TFCP2L1
6.4143e-08	0.948986	0.087	0.287	0.00116003	Macrophage-3	SEC24D
6.44963e-08	0.750771	0.087	0.287	0.00116642	Macrophage-3	RFWD3
6.46122e-08	0.433979	0.078	0.269	0.00116851	Macrophage-3	AKAP5
6.51877e-08	0.412701	0.272	0.634	0.00117892	Macrophage-3	RAB1A
6.54445e-08	0.295426	0.053	0.225	0.00118356	Macrophage-3	ZMAT3
6.58196e-08	4.09955	0.087	0.026	0.00119035	Macrophage-3	GPR83
6.61073e-08	0.669604	0.194	0.486	0.00119555	Macrophage-3	FBXO46
6.73145e-08	0.719376	0.092	0.296	0.00121738	Macrophage-3	CD80
6.84224e-08	0.510444	0.087	0.285	0.00123742	Macrophage-3	COA6
6.85681e-08	0.713133	0.063	0.242	0.00124005	Macrophage-3	FAM234B
6.8641e-08	3.85018	0.102	0.033	0.00124137	Macrophage-3	HMGB4
6.91983e-08	4.14974	0.078	0.021	0.00125145	Macrophage-3	GAD1
7.0009e-08	0.593044	0.063	0.242	0.00126611	Macrophage-3	SRRD
7.03975e-08	0.544621	0.063	0.242	0.00127314	Macrophage-3	CCDC85C
7.09719e-08	4.01152	0.078	0.021	0.00128353	Macrophage-3	TMEM217
7.12602e-08	0.722743	0.117	0.339	0.00128874	Macrophage-3	SLC1A5
7.13617e-08	0.472654	0.083	0.276	0.00129058	Macrophage-3	KCTD18
7.14568e-08	4.38245	0.024	0.002	0.0012923	Macrophage-3	C12orf42
7.14827e-08	0.889404	0.126	0.357	0.00129276	Macrophage-3	UTP25
7.2086e-08	0.412152	0.087	0.284	0.00130368	Macrophage-3	TMEM107
7.2196e-08	0.718118	0.141	0.384	0.00130566	Macrophage-3	ACAT2
7.25606e-08	0.640991	0.223	0.538	0.00131226	Macrophage-3	CIAO2A
7.27758e-08	0.486409	0.068	0.25	0.00131615	Macrophage-3	EEF1AKNMT
7.35312e-08	0.464786	0.044	0.207	0.00132981	Macrophage-3	RNF34
7.35971e-08	0.716405	0.107	0.32	0.001331	Macrophage-3	C20orf194
7.42431e-08	0.364324	0.063	0.242	0.00134269	Macrophage-3	PTPN7
7.44445e-08	0.408935	0.15	0.396	0.00134633	Macrophage-3	TMEM8B
7.471e-08	0.599949	0.15	0.401	0.00135113	Macrophage-3	CLCN5
7.47959e-08	0.550153	0.097	0.303	0.00135268	Macrophage-3	RIOX1
7.4851e-08	0.583058	0.078	0.267	0.00135368	Macrophage-3	POU6F1
7.48995e-08	0.779656	0.155	0.41	0.00135456	Macrophage-3	CAMKMT
7.5052e-08	0.409804	0.073	0.258	0.00135732	Macrophage-3	SPRY4
7.51314e-08	0.730397	0.141	0.382	0.00135875	Macrophage-3	HDDC3
7.55173e-08	3.32637	0.141	0.057	0.00136573	Macrophage-3	MYCNOS
7.55845e-08	0.669411	0.053	0.224	0.00136695	Macrophage-3	CLIP2
7.59507e-08	0.500049	0.097	0.302	0.00137357	Macrophage-3	ADAL
7.62721e-08	0.164994	0.034	0.189	0.00137938	Macrophage-3	HSBP1
7.65179e-08	0.39165	0.083	0.275	0.00138383	Macrophage-3	HRH1
7.74829e-08	3.15365	0.335	0.246	0.00140128	Macrophage-3	CD274
7.82234e-08	0.528812	0.126	0.353	0.00141467	Macrophage-3	TIMM29
7.8303e-08	3.55054	0.126	0.047	0.00141611	Macrophage-3	C2CD4D
7.94285e-08	0.85354	0.18	0.455	0.00143646	Macrophage-3	CHMP2B
7.9536e-08	0.590855	0.024	0.171	0.00143841	Macrophage-3	SPAG5
8.00851e-08	3.45301	0.097	0.031	0.00144834	Macrophage-3	PCDHA12
8.02561e-08	7.08913	0.015	0.001	0.00145143	Macrophage-3	FAM71C
8.06409e-08	6.38137	0.015	0.001	0.00145839	Macrophage-3	OR8H1
8.14667e-08	3.73802	0.117	0.042	0.00147333	Macrophage-3	AC187653.1
8.2182e-08	0.774189	0.078	0.268	0.00148626	Macrophage-3	FANCL
8.24653e-08	3.21103	0.146	0.06	0.00149138	Macrophage-3	TMEM196
8.27769e-08	0.673719	0.155	0.409	0.00149702	Macrophage-3	PRMT6
8.36942e-08	0.153133	0.073	0.257	0.00151361	Macrophage-3	STX1A
8.40951e-08	0.3087	0.068	0.248	0.00152086	Macrophage-3	FCMR
8.43569e-08	3.71642	0.102	0.033	0.00152559	Macrophage-3	OR2M4
8.73046e-08	3.68257	0.112	0.039	0.0015789	Macrophage-3	CACNG7
8.84645e-08	0.681729	0.092	0.293	0.00159988	Macrophage-3	CRNKL1
8.88301e-08	0.79899	0.112	0.328	0.00160649	Macrophage-3	SNRNP35
8.89919e-08	0.600677	0.083	0.274	0.00160942	Macrophage-3	DHX32
8.91505e-08	0.191949	0.058	0.231	0.00161229	Macrophage-3	ZNF446
8.97965e-08	0.778777	0.073	0.259	0.00162397	Macrophage-3	POU2F2
8.98072e-08	0.833621	0.146	0.391	0.00162416	Macrophage-3	UFL1
9.11134e-08	0.321185	0.063	0.239	0.00164779	Macrophage-3	BANK1
9.16133e-08	0.871272	0.165	0.426	0.00165683	Macrophage-3	RIOK3
9.20993e-08	0.461442	0.097	0.299	0.00166562	Macrophage-3	WNT2
9.3559e-08	0.331457	0.117	0.334	0.00169202	Macrophage-3	TIE1
9.61657e-08	0.18305	0.32	0.685	0.00173916	Macrophage-3	CAPZA2
9.62075e-08	0.203786	0.029	0.178	0.00173991	Macrophage-3	TMEM70
9.65262e-08	5.635	0.029	0.003	0.00174568	Macrophage-3	RFX8
9.69695e-08	0.501905	0.058	0.23	0.00175369	Macrophage-3	BAG4
9.74277e-08	0.317687	0.058	0.231	0.00176198	Macrophage-3	IRF5
9.75548e-08	0.830667	0.087	0.283	0.00176428	Macrophage-3	KTI12
9.77446e-08	0.137518	0.053	0.222	0.00176771	Macrophage-3	IMPA1
9.81194e-08	3.87929	0.102	0.034	0.00177449	Macrophage-3	CACNG8
9.89591e-08	0.881496	0.073	0.258	0.00178968	Macrophage-3	ZFP82
9.95586e-08	0.113877	0.029	0.178	0.00180052	Macrophage-3	SMIM26
1.0012e-07	3.80631	0.126	0.048	0.00181066	Macrophage-3	VSTM2L
1.00908e-07	0.290591	0.097	0.295	0.00182492	Macrophage-3	C1QTNF7
1.01174e-07	3.40585	0.117	0.042	0.00182974	Macrophage-3	ABHD16B
1.01247e-07	0.577326	0.092	0.291	0.00183106	Macrophage-3	RAB11FIP5
1.01616e-07	0.660587	0.063	0.24	0.00183773	Macrophage-3	AIM2
1.01635e-07	0.572245	0.209	0.51	0.00183806	Macrophage-3	RUNX3
1.02911e-07	3.43135	0.112	0.039	0.00186115	Macrophage-3	FAM205A
1.04193e-07	0.343095	0.136	0.368	0.00188432	Macrophage-3	ABTB1
1.04663e-07	0.148725	0.058	0.23	0.00189284	Macrophage-3	PRTFDC1
1.05301e-07	0.392848	0.282	0.639	0.00190436	Macrophage-3	SRSF9
1.07124e-07	0.746262	0.184	0.463	0.00193734	Macrophage-3	DYNLT1
1.07342e-07	0.298904	0.044	0.204	0.00194128	Macrophage-3	TMEM154
1.07979e-07	3.31204	0.126	0.048	0.00195281	Macrophage-3	NHLH1
1.08742e-07	0.595789	0.102	0.309	0.00196659	Macrophage-3	TESK2
1.09513e-07	3.8821	0.073	0.019	0.00198054	Macrophage-3	AL603764.2
1.10182e-07	0.750705	0.189	0.471	0.00199265	Macrophage-3	NARS2
1.10421e-07	0.76906	0.049	0.213	0.00199696	Macrophage-3	THOC6
1.11411e-07	3.25393	0.097	0.031	0.00201487	Macrophage-3	OR10H5
1.11609e-07	3.24327	0.136	0.054	0.00201844	Macrophage-3	POU4F3
1.12941e-07	3.86691	0.078	0.021	0.00204254	Macrophage-3	PRB3
1.1459e-07	0.196987	0.092	0.289	0.00207237	Macrophage-3	MED19
1.14904e-07	0.634602	0.18	0.45	0.00207804	Macrophage-3	2025-03-09
1.18023e-07	0.258312	0.039	0.195	0.00213445	Macrophage-3	ARL3
1.19536e-07	0.256977	0.097	0.297	0.00216181	Macrophage-3	MFAP3L
1.20202e-07	0.787761	0.233	0.556	0.00217385	Macrophage-3	EPSTI1
1.20375e-07	3.3568	0.073	0.019	0.00217698	Macrophage-3	PENK
1.22306e-07	1.00256	0.136	0.371	0.00221191	Macrophage-3	VPS18
1.24139e-07	0.772299	0.117	0.33	0.00224505	Macrophage-3	SOX12
1.24988e-07	0.672673	0.15	0.396	0.0022604	Macrophage-3	EXOSC9
1.25335e-07	0.17877	0.087	0.278	0.00226668	Macrophage-3	MEOX2
1.25643e-07	0.267193	0.049	0.211	0.00227226	Macrophage-3	PSPH
1.26796e-07	0.229379	0.073	0.255	0.0022931	Macrophage-3	ECI1
1.27866e-07	0.711166	0.112	0.324	0.00231246	Macrophage-3	PVR
1.28738e-07	0.645172	0.097	0.299	0.00232823	Macrophage-3	CD84
1.29281e-07	0.617747	0.092	0.289	0.00233805	Macrophage-3	C12orf65
1.30622e-07	0.23406	0.078	0.262	0.0023623	Macrophage-3	CDCA7L
1.31798e-07	4.6664	0.083	0.024	0.00238357	Macrophage-3	DMRTB1
1.31905e-07	0.543586	0.155	0.399	0.0023855	Macrophage-3	TYROBP
1.32379e-07	0.944407	0.092	0.29	0.00239408	Macrophage-3	TMEM160
1.32713e-07	4.56535	0.039	0.006	0.00240011	Macrophage-3	CDHR1
1.32858e-07	0.837903	0.175	0.442	0.00240274	Macrophage-3	H2AFX
1.33452e-07	0.873734	0.155	0.405	0.00241348	Macrophage-3	EXOSC4
1.33834e-07	0.335902	0.058	0.228	0.00242039	Macrophage-3	TAX1BP1
1.34211e-07	0.204392	0.034	0.184	0.00242721	Macrophage-3	HCCS
1.35983e-07	4.9773	0.049	0.009	0.00245925	Macrophage-3	LCN8
1.36254e-07	0.670181	0.155	0.405	0.00246416	Macrophage-3	CLEC2D
1.39166e-07	0.621597	0.16	0.411	0.00251681	Macrophage-3	SP4
1.39362e-07	0.593039	0.083	0.271	0.00252037	Macrophage-3	NUBP1
1.41066e-07	0.574947	0.233	0.548	0.00255118	Macrophage-3	TRAPPC2L
1.41503e-07	0.641883	0.087	0.28	0.00255909	Macrophage-3	CLNK
1.41543e-07	0.270222	0.049	0.21	0.0025598	Macrophage-3	MSRB2
1.41559e-07	0.750801	0.039	0.193	0.00256009	Macrophage-3	FKBP14
1.42073e-07	3.38969	0.112	0.04	0.00256939	Macrophage-3	SCN10A
1.42318e-07	0.423354	0.083	0.271	0.00257382	Macrophage-3	SMARCD3
1.43985e-07	1.0066	0.053	0.22	0.00260396	Macrophage-3	BGLAP
1.44804e-07	3.09927	0.126	0.048	0.00261879	Macrophage-3	HPCAL4
1.44977e-07	1.0383	0.165	0.422	0.0026219	Macrophage-3	ARL5B
1.45033e-07	3.98803	0.078	0.022	0.00262292	Macrophage-3	TMPRSS11F
1.45279e-07	0.571844	0.083	0.27	0.00262738	Macrophage-3	MDFI
1.45802e-07	0.36908	0.146	0.383	0.00263682	Macrophage-3	DOP1B
1.46104e-07	3.98043	0.126	0.049	0.00264229	Macrophage-3	CFAP97D1
1.4626e-07	0.232554	0.044	0.201	0.00264511	Macrophage-3	EML1
1.47227e-07	0.608943	0.049	0.211	0.00266259	Macrophage-3	MED9
1.4927e-07	3.50588	0.126	0.049	0.00269955	Macrophage-3	CBLN1
1.49597e-07	0.904227	0.068	0.244	0.00270547	Macrophage-3	FBXO25
1.50001e-07	0.542943	0.092	0.285	0.00271276	Macrophage-3	MSH2
1.50106e-07	0.540256	0.053	0.219	0.00271467	Macrophage-3	FNDC10
1.51463e-07	3.85594	0.087	0.026	0.00273921	Macrophage-3	LHX3
1.51874e-07	0.479829	0.097	0.295	0.00274664	Macrophage-3	DHPS
1.52736e-07	3.39149	0.126	0.049	0.00276223	Macrophage-3	UNC79
1.52978e-07	3.52484	0.092	0.029	0.0027666	Macrophage-3	GABRD
1.54017e-07	0.566816	0.073	0.253	0.00278539	Macrophage-3	TCF19
1.552e-07	4.112	0.068	0.017	0.0028068	Macrophage-3	COL9A1
1.57329e-07	3.299	0.107	0.037	0.00284529	Macrophage-3	SPATA21
1.58217e-07	0.395296	0.078	0.262	0.00286135	Macrophage-3	FRMD6
1.58902e-07	0.730924	0.136	0.367	0.00287373	Macrophage-3	GPSM3
1.59205e-07	0.211083	0.087	0.278	0.00287923	Macrophage-3	BLM
1.59762e-07	0.826249	0.063	0.236	0.00288929	Macrophage-3	ARL6IP1
1.60285e-07	0.604124	0.087	0.279	0.00289875	Macrophage-3	PROSER1
1.60346e-07	0.222586	0.078	0.26	0.00289986	Macrophage-3	ZSWIM9
1.61228e-07	0.687681	0.102	0.305	0.0029158	Macrophage-3	C17orf75
1.61851e-07	3.92249	0.063	0.015	0.00292708	Macrophage-3	THEG
1.62477e-07	0.918372	0.097	0.296	0.0029384	Macrophage-3	EXOSC3
1.63069e-07	0.276193	0.063	0.235	0.00294911	Macrophage-3	DNAL4
1.6322e-07	0.217182	0.121	0.335	0.00295184	Macrophage-3	MGLL
1.64686e-07	0.939526	0.136	0.365	0.00297834	Macrophage-3	TTC8
1.68065e-07	0.979125	0.112	0.323	0.00303946	Macrophage-3	AGAP2
1.68161e-07	3.03134	0.189	0.094	0.00304119	Macrophage-3	KLK13
1.71334e-07	1.00106	0.102	0.305	0.00309858	Macrophage-3	CEBPZOS
1.7429e-07	0.731957	0.073	0.253	0.00315204	Macrophage-3	PIGU
1.75453e-07	3.37615	0.097	0.032	0.00317307	Macrophage-3	KLF14
1.75657e-07	0.695105	0.223	0.531	0.00317675	Macrophage-3	PAK2
1.76472e-07	3.89092	0.107	0.037	0.0031915	Macrophage-3	OCSTAMP
1.76749e-07	0.459476	0.141	0.373	0.00319651	Macrophage-3	NLGN2
1.77467e-07	0.610163	0.17	0.427	0.0032095	Macrophage-3	SSPN
1.77551e-07	0.480468	0.15	0.389	0.00321101	Macrophage-3	INSIG2
1.78403e-07	1.00017	0.112	0.322	0.00322642	Macrophage-3	KRAS
1.79832e-07	0.833094	0.107	0.313	0.00325227	Macrophage-3	ABCD1
1.80005e-07	0.574637	0.092	0.286	0.00325538	Macrophage-3	LZTFL1
1.80137e-07	0.781869	0.092	0.286	0.00325779	Macrophage-3	CHST7
1.80629e-07	0.503255	0.102	0.303	0.00326668	Macrophage-3	NLRP3
1.80796e-07	0.951251	0.092	0.287	0.0032697	Macrophage-3	DENND4B
1.80821e-07	3.57706	0.121	0.046	0.00327015	Macrophage-3	CDK5R2
1.80895e-07	3.27793	0.16	0.072	0.00327149	Macrophage-3	KCNK12
1.81045e-07	0.39053	0.286	0.649	0.00327419	Macrophage-3	AAK1
1.81617e-07	0.703846	0.102	0.304	0.00328454	Macrophage-3	DCAF15
1.82326e-07	4.05962	0.078	0.022	0.00329737	Macrophage-3	PROP1
1.83015e-07	0.629047	0.063	0.235	0.00330982	Macrophage-3	CCDC22
1.83277e-07	0.649048	0.087	0.277	0.00331456	Macrophage-3	UBE2D1
1.8531e-07	0.526964	0.131	0.355	0.00335133	Macrophage-3	TMEM47
1.85469e-07	3.43903	0.121	0.046	0.0033542	Macrophage-3	SP9
1.86369e-07	0.883769	0.175	0.437	0.00337049	Macrophage-3	CNNM2
1.86694e-07	0.469605	0.083	0.268	0.00337637	Macrophage-3	FUBP1
1.8693e-07	0.636787	0.18	0.447	0.00338063	Macrophage-3	YIF1B
1.87196e-07	1.1826	0.126	0.348	0.00338544	Macrophage-3	SLC39A3
1.87275e-07	0.595746	0.063	0.235	0.00338686	Macrophage-3	XRCC4
1.87499e-07	0.601309	0.112	0.317	0.00339092	Macrophage-3	DTL
1.87928e-07	0.547589	0.126	0.346	0.00339867	Macrophage-3	VPS50
1.8847e-07	0.784448	0.126	0.348	0.00340848	Macrophage-3	CARD11
1.90706e-07	0.448841	0.058	0.226	0.00344891	Macrophage-3	ZNF738
1.92494e-07	0.606901	0.092	0.286	0.00348125	Macrophage-3	EMC9
1.94448e-07	1.05573	0.117	0.33	0.00351659	Macrophage-3	GATA3
1.94576e-07	0.979924	0.141	0.374	0.00351891	Macrophage-3	ZDHHC21
1.96647e-07	0.545578	0.083	0.268	0.00355635	Macrophage-3	INTS12
1.96694e-07	0.697697	0.087	0.277	0.00355722	Macrophage-3	SLC26A11
1.96942e-07	0.760209	0.136	0.365	0.0035617	Macrophage-3	WDR45B
1.98117e-07	3.8492	0.112	0.04	0.00358295	Macrophage-3	RPRM
2.00366e-07	0.682219	0.141	0.374	0.00362361	Macrophage-3	SLC25A13
2.01468e-07	0.307598	0.102	0.299	0.00364355	Macrophage-3	PPP1R14A
2.01556e-07	0.963691	0.175	0.439	0.00364514	Macrophage-3	PELI1
2.01603e-07	0.522561	0.121	0.337	0.003646	Macrophage-3	CCDC91
2.02112e-07	3.75226	0.068	0.017	0.0036552	Macrophage-3	CCDC177
2.02336e-07	0.919884	0.058	0.226	0.00365925	Macrophage-3	KPTN
2.02564e-07	0.978063	0.121	0.339	0.00366337	Macrophage-3	APPL2
2.03677e-07	0.353382	0.15	0.389	0.0036835	Macrophage-3	TRIM21
2.05067e-07	3.8728	0.068	0.017	0.00370863	Macrophage-3	FOXN4
2.05766e-07	4.3208	0.083	0.024	0.00372129	Macrophage-3	KLHL30
2.06514e-07	0.14258	0.277	0.597	0.00373481	Macrophage-3	SMAP2
2.06662e-07	3.79864	0.117	0.043	0.00373748	Macrophage-3	PKDREJ
2.09089e-07	0.576691	0.214	0.509	0.00378138	Macrophage-3	IL6R
2.1119e-07	0.315776	0.068	0.241	0.00381937	Macrophage-3	RAD51C
2.11989e-07	0.563179	0.073	0.251	0.00383383	Macrophage-3	RARB
2.13388e-07	0.581293	0.102	0.303	0.00385913	Macrophage-3	AMMECR1L
2.1373e-07	0.325656	0.296	0.662	0.00386531	Macrophage-3	IKBKB
2.14915e-07	0.787384	0.141	0.373	0.00388674	Macrophage-3	FOXK2
2.15502e-07	0.376591	0.252	0.578	0.00389735	Macrophage-3	INTS6
2.17125e-07	0.535762	0.165	0.416	0.0039267	Macrophage-3	STAMBPL1
2.17162e-07	0.332194	0.049	0.207	0.00392737	Macrophage-3	ARMCX5
2.17305e-07	0.522975	0.18	0.44	0.00392995	Macrophage-3	SIRPA
2.17368e-07	0.50039	0.107	0.31	0.0039311	Macrophage-3	FPGS
2.18742e-07	0.425986	0.257	0.591	0.00395595	Macrophage-3	IER5
2.18931e-07	0.557615	0.141	0.373	0.00395937	Macrophage-3	GPR183
2.19118e-07	3.69516	0.097	0.032	0.00396275	Macrophage-3	FFAR1
2.20169e-07	0.501167	0.121	0.336	0.00398175	Macrophage-3	PRKAG2
2.20677e-07	7.83828	0.01	0	0.00399094	Macrophage-3	UGT1A3
2.2165e-07	1.01875	0.112	0.321	0.00400855	Macrophage-3	TBC1D8
2.23906e-07	3.67578	0.092	0.029	0.00404933	Macrophage-3	TLCD3B
2.24583e-07	0.456544	0.102	0.302	0.00406158	Macrophage-3	GMEB1
2.25414e-07	3.56031	0.083	0.024	0.00407662	Macrophage-3	KLK3
2.25776e-07	0.631995	0.18	0.446	0.00408315	Macrophage-3	PIP4P1
2.25978e-07	0.634193	0.15	0.388	0.00408681	Macrophage-3	ABHD5
2.26157e-07	4.36869	0.073	0.02	0.00409005	Macrophage-3	CASP14
2.27263e-07	0.430073	0.083	0.266	0.00411006	Macrophage-3	METTL7A
2.29034e-07	0.868464	0.078	0.259	0.00414208	Macrophage-3	ZSWIM4
2.30663e-07	0.602617	0.146	0.381	0.00417153	Macrophage-3	ATP6V1F
2.30714e-07	0.319098	0.058	0.223	0.00417247	Macrophage-3	RBSN
2.31236e-07	0.336112	0.063	0.232	0.0041819	Macrophage-3	TAF5L
2.32173e-07	0.37135	0.078	0.258	0.00419885	Macrophage-3	SLC4A5
2.32585e-07	0.898393	0.039	0.189	0.0042063	Macrophage-3	ADCY3
2.32607e-07	0.942753	0.107	0.311	0.0042067	Macrophage-3	HSD3B7
2.33545e-07	0.682157	0.146	0.382	0.00422365	Macrophage-3	DAPP1
2.34098e-07	3.43869	0.175	0.084	0.00423366	Macrophage-3	KLHL14
2.36831e-07	0.535008	0.044	0.198	0.00428309	Macrophage-3	BRK1
2.39283e-07	5.67774	0.024	0.003	0.00432743	Macrophage-3	ZNF705G
2.40641e-07	5.36919	0.024	0.003	0.00435199	Macrophage-3	ADIG
2.42324e-07	0.292278	0.277	0.618	0.00438243	Macrophage-3	CYTH1
2.43001e-07	0.642213	0.087	0.275	0.00439467	Macrophage-3	HAUS2
2.45301e-07	3.95473	0.097	0.032	0.00443627	Macrophage-3	DEFB123
2.48405e-07	0.529252	0.078	0.258	0.00449241	Macrophage-3	C1orf162
2.52007e-07	1.30026	0.689	0.806	0.00455755	Macrophage-3	IRF1
2.54001e-07	0.604677	0.068	0.241	0.00459361	Macrophage-3	HPSE
2.54355e-07	0.789638	0.049	0.206	0.00460002	Macrophage-3	ABCE1
2.5753e-07	0.655467	0.121	0.335	0.00465743	Macrophage-3	GEM
2.57549e-07	0.33543	0.248	0.568	0.00465777	Macrophage-3	DENND5A
2.58921e-07	4.06835	0.044	0.008	0.00468259	Macrophage-3	SPEM3
2.60166e-07	1.13446	0.102	0.302	0.0047051	Macrophage-3	MCM3
2.61145e-07	0.271834	0.058	0.223	0.00472281	Macrophage-3	MST1R
2.63702e-07	1.22621	0.117	0.327	0.00476904	Macrophage-3	R3HDM1
2.64684e-07	0.544598	0.044	0.197	0.00478682	Macrophage-3	GAA
2.64859e-07	0.488277	0.286	0.65	0.00478997	Macrophage-3	PSMA7
2.65635e-07	3.29002	0.175	0.084	0.00480402	Macrophage-3	KCNG2
2.65799e-07	3.56052	0.107	0.038	0.00480697	Macrophage-3	TCL1A
2.6781e-07	0.491744	0.078	0.257	0.00484334	Macrophage-3	CORO2B
2.6998e-07	1.01383	0.097	0.293	0.00488259	Macrophage-3	MGME1
2.71858e-07	0.527258	0.286	0.635	0.00491655	Macrophage-3	PDE4B
2.72481e-07	3.01319	0.126	0.049	0.00492781	Macrophage-3	HTR1A
2.76068e-07	0.3896	0.218	0.51	0.00499269	Macrophage-3	PSTPIP1
2.76377e-07	0.279036	0.354	0.753	0.00499829	Macrophage-3	LRPAP1
2.79073e-07	0.579177	0.218	0.514	0.00504704	Macrophage-3	MPC2
2.80384e-07	0.759989	0.126	0.344	0.00507075	Macrophage-3	POLR3K
2.8126e-07	3.56373	0.087	0.027	0.00508659	Macrophage-3	MUC3A
2.8437e-07	3.42758	0.068	0.018	0.00514283	Macrophage-3	GRP
2.85102e-07	0.411936	0.058	0.222	0.00515608	Macrophage-3	PRAG1
2.89235e-07	0.677429	0.049	0.205	0.00523082	Macrophage-3	SERPINB8
2.91301e-07	3.87963	0.097	0.032	0.00526818	Macrophage-3	KPNA7
2.93068e-07	0.352121	0.112	0.316	0.00530013	Macrophage-3	KREMEN1
2.95367e-07	3.6428	0.107	0.038	0.00534171	Macrophage-3	CHRNA4
2.97188e-07	0.37912	0.296	0.655	0.00537464	Macrophage-3	WBP1L
2.98361e-07	0.135859	0.117	0.321	0.00539585	Macrophage-3	MME
2.99253e-07	0.16592	0.311	0.669	0.00541198	Macrophage-3	ACTR3
2.99385e-07	0.814777	0.131	0.351	0.00541439	Macrophage-3	CARNMT1
3.00612e-07	0.343657	0.049	0.205	0.00543657	Macrophage-3	RITA1
3.01068e-07	0.123665	0.024	0.161	0.00544481	Macrophage-3	CHPT1
3.01486e-07	4.41445	0.034	0.005	0.00545237	Macrophage-3	KRTAP9-3
3.02838e-07	0.61078	0.131	0.349	0.00547682	Macrophage-3	WDR35
3.04965e-07	1.09039	0.112	0.318	0.00551528	Macrophage-3	CCNQ
3.0618e-07	0.499061	0.102	0.299	0.00553726	Macrophage-3	CLK2
3.0702e-07	0.522219	0.228	0.528	0.00555246	Macrophage-3	GRINA
3.07034e-07	0.634639	0.068	0.239	0.00555271	Macrophage-3	VRK2
3.07775e-07	0.388871	0.029	0.17	0.00556612	Macrophage-3	CLDN1
3.10566e-07	0.410935	0.126	0.341	0.00561659	Macrophage-3	POT1
3.11337e-07	0.337244	0.053	0.213	0.00563052	Macrophage-3	DIMT1
3.1372e-07	0.970746	0.083	0.265	0.00567362	Macrophage-3	INPP1
3.15707e-07	0.557869	0.078	0.256	0.00570957	Macrophage-3	DCTN5
3.16863e-07	0.944074	0.141	0.37	0.00573046	Macrophage-3	ZBTB14
3.17504e-07	3.2668	0.073	0.02	0.00574206	Macrophage-3	CRYBA1
3.19359e-07	0.560562	0.068	0.238	0.00577561	Macrophage-3	SLC1A3
3.21641e-07	3.14734	0.131	0.053	0.00581687	Macrophage-3	CALCB
3.24114e-07	4.03156	0.092	0.03	0.0058616	Macrophage-3	IZUMO1R
3.25125e-07	0.329109	0.068	0.238	0.00587989	Macrophage-3	UMAD1
3.27236e-07	1.26814	0.131	0.353	0.00591806	Macrophage-3	AEN
3.28185e-07	0.535688	0.194	0.466	0.00593523	Macrophage-3	SLC25A24
3.31262e-07	0.213971	0.039	0.187	0.00599088	Macrophage-3	MAEA
[truncated: 16,973 more rows]
