# Supplementary material for: Granulomatous cellular signatures in nontuberculous and tuberculous mycobacterial infections
Source: Front Microbiol. 2026 Jan 8;16:1741883. doi: 10.3389/fmicb.2025.1741883 (PMC12823825; doi:10.3389/fmicb.2025.1741883)
Supplement: Supplementary file 4 [file Table_4.XLSX]

## Sheet: TE3_Left and right rhesus macaq
	cell_type	gene	avg_logFC	left.pct	right.pct	left.exp	right.exp	p_val	p_val_adj	de_family	de_method	de_type
8	Ciliated Epithelial	ABCA1	-0.669748	0.292	0.602	0.378995	1.02642	3.81e-05	0.00282261	pseudobulk	edgeR	QLF
29	Ciliated Epithelial	ABLIM3	0.772081	0.546	0.44	1.00228	0.64717	0.000364612	0.016097	pseudobulk	edgeR	QLF
41	Ciliated Epithelial	ACE	1.03719	0.454	0.328	0.876712	0.420755	7.44e-07	0.000116678	pseudobulk	edgeR	QLF
61	Ciliated Epithelial	ACVRL1	0.766175	0.397	0.336	0.73516	0.449057	0.000307846	0.0141361	pseudobulk	edgeR	QLF
80	Ciliated Epithelial	ADIRF	1.01093	0.758	0.543	1.94064	0.984906	3.28e-05	0.00250892	pseudobulk	edgeR	QLF
96	Ciliated Epithelial	AGA	-0.609432	0.438	0.709	0.616438	1.39811	0.00125118	0.0395076	pseudobulk	edgeR	QLF
120	Ciliated Epithelial	AIF1	-0.784248	0.274	0.596	0.349315	1.10189	1.54e-06	0.000204998	pseudobulk	edgeR	QLF
153	Ciliated Epithelial	AMOTL1	0.896127	0.543	0.374	0.883562	0.498113	3.91e-05	0.00282261	pseudobulk	edgeR	QLF
212	Ciliated Epithelial	APCDD1	0.716011	0.486	0.358	0.696347	0.481132	0.00152162	0.0453498	pseudobulk	edgeR	QLF
221	Ciliated Epithelial	APOL2	-1.04516	0.208	0.547	0.23516	0.958491	6.37e-08	1.69e-05	pseudobulk	edgeR	QLF
237	Ciliated Epithelial	ARFGAP3	-0.574309	0.356	0.634	0.458904	1.07547	0.00073271	0.0274138	pseudobulk	edgeR	QLF
250	Ciliated Epithelial	ARHGAP25	-0.473711	0.283	0.555	0.392694	0.90566	0.00170641	0.0496109	pseudobulk	edgeR	QLF
254	Ciliated Epithelial	ARHGAP30	-0.71208	0.251	0.534	0.310502	0.892453	6.08e-05	0.00381708	pseudobulk	edgeR	QLF
395	Ciliated Epithelial	B2M	-0.796046	0.377	0.77	0.506849	1.55472	1.24e-06	0.000173811	pseudobulk	edgeR	QLF
434	Ciliated Epithelial	BCL3	-0.592822	0.447	0.764	0.716895	1.66415	0.00103451	0.0349827	pseudobulk	edgeR	QLF
449	Ciliated Epithelial	BHLHE41	-0.716971	0.21	0.474	0.267123	0.728302	0.00074169	0.0274138	pseudobulk	edgeR	QLF
506	Ciliated Epithelial	C11orf96	0.657686	0.477	0.423	0.89726	0.632075	0.0014113	0.0428603	pseudobulk	edgeR	QLF
515	Ciliated Epithelial	C19orf33	0.677354	0.648	0.545	1.60502	1.04151	0.000650673	0.0256397	pseudobulk	edgeR	QLF
516	Ciliated Epithelial	C1QB	-0.583696	0.562	0.836	0.972603	2.39245	0.000308338	0.0141361	pseudobulk	edgeR	QLF
517	Ciliated Epithelial	C1QC	-0.693265	0.308	0.598	0.408676	1.08679	5.52e-05	0.00365571	pseudobulk	edgeR	QLF
519	Ciliated Epithelial	C1R	-0.605966	0.507	0.838	0.840183	2.11321	0.000123772	0.00670619	pseudobulk	edgeR	QLF
526	Ciliated Epithelial	C2	-1.00129	0.413	0.819	0.56621	2.22264	6.05e-10	3.2e-07	pseudobulk	edgeR	QLF
549	Ciliated Epithelial	CADPS2	-0.591315	0.363	0.619	0.479452	1.13208	0.000472146	0.0197473	pseudobulk	edgeR	QLF
603	Ciliated Epithelial	CCDC3	0.962189	0.658	0.645	2.60274	1.50755	0.000596223	0.0239124	pseudobulk	edgeR	QLF
619	Ciliated Epithelial	CCL5	-1.09024	0.272	0.679	0.347032	1.40943	1.78e-10	1.21e-07	pseudobulk	edgeR	QLF
649	Ciliated Epithelial	CD34	0.797057	0.623	0.504	1.21689	0.80566	0.000447438	0.0188795	pseudobulk	edgeR	QLF
655	Ciliated Epithelial	CD53	-0.945431	0.299	0.708	0.417808	1.50566	8.16e-09	2.59e-06	pseudobulk	edgeR	QLF
656	Ciliated Epithelial	CD68	-0.748152	0.231	0.496	0.280822	0.845283	6.35e-05	0.00390252	pseudobulk	edgeR	QLF
716	Ciliated Epithelial	CFD	-0.606484	0.53	0.777	0.844749	2.17736	6.97e-05	0.00415188	pseudobulk	edgeR	QLF
751	Ciliated Epithelial	CHRDL1	-0.503233	0.436	0.687	0.726027	1.70943	0.000701877	0.026793	pseudobulk	edgeR	QLF
761	Ciliated Epithelial	CIITA	-0.774186	0.356	0.736	0.515982	1.54717	2.47e-06	0.00031002	pseudobulk	edgeR	QLF
782	Ciliated Epithelial	CLIC5	0.956448	0.342	0.243	0.577626	0.286792	4.84e-05	0.00339253	pseudobulk	edgeR	QLF
877	Ciliated Epithelial	CORO1A	-0.860994	0.507	0.879	0.878995	2.75849	1.17e-06	0.000168917	pseudobulk	edgeR	QLF
880	Ciliated Epithelial	COTL1	-0.721598	0.473	0.838	0.755708	2.21509	3.49e-06	0.000416297	pseudobulk	edgeR	QLF
887	Ciliated Epithelial	CP	-1.31973	0.308	0.787	0.506849	2.33774	9.69e-13	1.16e-09	pseudobulk	edgeR	QLF
888	Ciliated Epithelial	CPA3	-0.449885	0.395	0.662	0.694064	1.5717	0.00106717	0.0353352	pseudobulk	edgeR	QLF
904	Ciliated Epithelial	CPVL	-0.880934	0.502	0.864	0.910959	2.8717	1.55e-06	0.000204998	pseudobulk	edgeR	QLF
909	Ciliated Epithelial	CREB5	0.931943	0.368	0.258	0.518265	0.296226	0.000665116	0.0257827	pseudobulk	edgeR	QLF
933	Ciliated Epithelial	CSF1R	-0.469729	0.32	0.575	0.436073	0.990566	0.00165944	0.0485411	pseudobulk	edgeR	QLF
961	Ciliated Epithelial	CTSA	-0.665612	0.637	0.898	1.12329	2.88302	0.000416023	0.0178703	pseudobulk	edgeR	QLF
963	Ciliated Epithelial	CTSC	-0.800106	0.575	0.908	1.04795	3.0283	2.68e-05	0.00213069	pseudobulk	edgeR	QLF
967	Ciliated Epithelial	CTSS	-1.02246	0.411	0.83	0.573059	2.1717	2e-09	7.35e-07	pseudobulk	edgeR	QLF
984	Ciliated Epithelial	CXCL12	-0.705318	0.689	0.934	1.72374	4.99623	0.000702418	0.026793	pseudobulk	edgeR	QLF
986	Ciliated Epithelial	CXCR4	-0.859113	0.283	0.581	0.335616	1.10566	5.25e-07	9.27e-05	pseudobulk	edgeR	QLF
989	Ciliated Epithelial	CYB561A3	-0.681706	0.281	0.53	0.33105	0.824528	0.0012738	0.039957	pseudobulk	edgeR	QLF
993	Ciliated Epithelial	CYBB	-1.4583	0.251	0.719	0.333333	1.85472	2.76e-15	4.39e-12	pseudobulk	edgeR	QLF
1001	Ciliated Epithelial	CYSTM1	0.752412	0.767	0.617	2.03881	1.25472	0.000758705	0.027827	pseudobulk	edgeR	QLF
1005	Ciliated Epithelial	CYTIP	-0.719894	0.274	0.594	0.358447	0.992453	5.38e-05	0.0036134	pseudobulk	edgeR	QLF
1126	Ciliated Epithelial	DMPK	0.836081	0.55	0.443	1.07306	0.650943	0.000105799	0.00593472	pseudobulk	edgeR	QLF
1153	Ciliated Epithelial	DOCK2	-0.850366	0.249	0.598	0.326484	0.996226	4.71e-06	0.000547253	pseudobulk	edgeR	QLF
1246	Ciliated Epithelial	EGFL7	0.83944	0.6	0.5	1.38356	0.796226	0.000121086	0.00663608	pseudobulk	edgeR	QLF
1325	Ciliated Epithelial	ENO1	-0.716939	0.377	0.711	0.561644	1.38679	0.000213774	0.0104007	pseudobulk	edgeR	QLF
1349	Ciliated Epithelial	EPSTI1	-0.680058	0.265	0.513	0.328767	0.828302	0.000940879	0.0332304	pseudobulk	edgeR	QLF
1370	Ciliated Epithelial	ERO1B	-0.542682	0.489	0.757	0.707763	1.61887	0.00103353	0.0349827	pseudobulk	edgeR	QLF
1389	Ciliated Epithelial	EVI2B	-1.07945	0.178	0.525	0.19863	0.801887	4.82e-07	9.19e-05	pseudobulk	edgeR	QLF
1448	Ciliated Epithelial	FBLN5	-0.579651	0.443	0.687	0.646119	1.56792	0.000331981	0.0149329	pseudobulk	edgeR	QLF
1465	Ciliated Epithelial	FCER1G	-0.783606	0.548	0.86	0.956621	2.77358	1.7e-05	0.00143822	pseudobulk	edgeR	QLF
1510	Ciliated Epithelial	FOXF1	1.0462	0.479	0.321	0.876712	0.428302	1.12e-06	0.00016631	pseudobulk	edgeR	QLF
1548	Ciliated Epithelial	GATA2	0.765892	0.543	0.5	1.16667	0.779245	0.000794415	0.0286952	pseudobulk	edgeR	QLF
1567	Ciliated Epithelial	GIMAP4	-0.753224	0.237	0.547	0.299087	0.824528	0.000277476	0.0129706	pseudobulk	edgeR	QLF
1568	Ciliated Epithelial	GIMAP7	-0.664811	0.283	0.596	0.385845	1.03774	6.04e-05	0.00381708	pseudobulk	edgeR	QLF
1614	Ciliated Epithelial	GPNMB	-1.4442	0.292	0.8	0.394977	2.31698	1.72e-16	4.1e-13	pseudobulk	edgeR	QLF
1630	Ciliated Epithelial	GRN	-0.599358	0.495	0.766	0.737443	1.73019	0.00083239	0.0296182	pseudobulk	edgeR	QLF
1665	Ciliated Epithelial	HBD	1.39067	0.174	0.1	0.333333	0.120755	5.88e-05	0.00381708	pseudobulk	edgeR	QLF
1670	Ciliated Epithelial	HCLS1	-0.936363	0.212	0.558	0.280822	0.918868	7.24e-06	0.00075038	pseudobulk	edgeR	QLF
1695	Ciliated Epithelial	HERPUD1	-0.782305	0.683	0.955	1.30137	3.84151	0.0001149	0.00637028	pseudobulk	edgeR	QLF
1718	Ciliated Epithelial	HK3	-1.46647	0.087	0.325	0.0958904	0.469811	8.73e-06	0.000886093	pseudobulk	edgeR	QLF
1719	Ciliated Epithelial	HLF	0.724348	0.616	0.47	1.04338	0.7	0.000974283	0.0341163	pseudobulk	edgeR	QLF
1721	Ciliated Epithelial	HLX	0.781202	0.498	0.332	0.739726	0.433962	8.23e-05	0.00484174	pseudobulk	edgeR	QLF
1748	Ciliated Epithelial	HOPX	0.922746	0.731	0.594	1.89041	1.00377	1.54e-05	0.00134265	pseudobulk	edgeR	QLF
1753	Ciliated Epithelial	HPGD	1.51401	0.692	0.46	2.53881	0.788679	1.83e-09	7.35e-07	pseudobulk	edgeR	QLF
1791	Ciliated Epithelial	IDO1	-1.58185	0.176	0.557	0.230594	1.52453	5.14e-18	2.45e-14	pseudobulk	edgeR	QLF
1803	Ciliated Epithelial	IFI6	-1.07317	0.829	0.989	2.17808	8.98868	0.000271552	0.0128194	pseudobulk	edgeR	QLF
1819	Ciliated Epithelial	IGFBP6	1.12487	0.701	0.528	2.03653	1.02642	9.51e-06	0.000945059	pseudobulk	edgeR	QLF
1828	Ciliated Epithelial	IKZF1	-0.501346	0.479	0.751	0.787671	1.81321	0.000996543	0.0344313	pseudobulk	edgeR	QLF
1829	Ciliated Epithelial	IKZF3	-0.720064	0.242	0.56	0.310502	0.95283	1.48e-05	0.0013421	pseudobulk	edgeR	QLF
1834	Ciliated Epithelial	IL1R1	-0.533181	0.436	0.723	0.621005	1.42453	0.00132347	0.0412439	pseudobulk	edgeR	QLF
1835	Ciliated Epithelial	IL2RG	-0.975148	0.358	0.757	0.509132	1.70377	1.33e-07	2.88e-05	pseudobulk	edgeR	QLF
1838	Ciliated Epithelial	IL7R	-0.564212	0.299	0.581	0.43379	1.06981	0.000208584	0.0102934	pseudobulk	edgeR	QLF
1891	Ciliated Epithelial	IRF8	-0.724102	0.345	0.628	0.493151	1.41509	6.13e-06	0.000649395	pseudobulk	edgeR	QLF
1907	Ciliated Epithelial	ITGA4	-0.554024	0.358	0.638	0.495434	1.20755	0.0001982	0.0100534	pseudobulk	edgeR	QLF
1913	Ciliated Epithelial	ITGAX	-0.707335	0.226	0.466	0.299087	0.798113	0.000487137	0.0201971	pseudobulk	edgeR	QLF
1915	Ciliated Epithelial	ITGB2	-0.743485	0.267	0.574	0.363014	1.01321	4.08e-05	0.0029056	pseudobulk	edgeR	QLF
1919	Ciliated Epithelial	ITGBL1	-0.712641	0.242	0.494	0.303653	0.890566	5.2e-05	0.00355149	pseudobulk	edgeR	QLF
1936	Ciliated Epithelial	JAK2	-0.65922	0.441	0.747	0.600457	1.59245	6.38e-05	0.00390252	pseudobulk	edgeR	QLF
1953	Ciliated Epithelial	KANK3	0.857491	0.301	0.245	0.495434	0.284906	0.00105576	0.0352019	pseudobulk	edgeR	QLF
2046	Ciliated Epithelial	KLRK1	-1.17327	0.137	0.46	0.152968	0.698113	3.98e-07	7.91e-05	pseudobulk	edgeR	QLF
2074	Ciliated Epithelial	LAMP3	-0.648735	0.249	0.515	0.401826	1.02075	0.000190338	0.00986449	pseudobulk	edgeR	QLF
2081	Ciliated Epithelial	LAPTM5	-1.16353	0.374	0.783	0.53653	2.07736	8.63e-10	4.12e-07	pseudobulk	edgeR	QLF
2090	Ciliated Epithelial	LCK	-0.685651	0.205	0.438	0.248858	0.654717	0.00137187	0.0424747	pseudobulk	edgeR	QLF
2092	Ciliated Epithelial	LCP1	-0.949853	0.55	0.925	0.995434	3.57925	1.91e-07	3.97e-05	pseudobulk	edgeR	QLF
2093	Ciliated Epithelial	LCP2	-0.71594	0.288	0.553	0.36758	0.975472	0.00014008	0.00750451	pseudobulk	edgeR	QLF
2107	Ciliated Epithelial	LGALS3BP	-0.687766	0.616	0.938	1.35845	3.40377	0.00124157	0.0394653	pseudobulk	edgeR	QLF
2120	Ciliated Epithelial	LIPA	-1.03462	0.374	0.743	0.502283	1.82453	1.01e-08	3.01e-06	pseudobulk	edgeR	QLF
2181	Ciliated Epithelial	LTB	-1.07231	0.201	0.562	0.260274	0.988679	8.66e-08	2.07e-05	pseudobulk	edgeR	QLF
2201	Ciliated Epithelial	MAB21L4	0.623757	0.495	0.383	0.892694	0.573585	0.00043609	0.018565	pseudobulk	edgeR	QLF
2248	Ciliated Epithelial	MAP4K1	-0.983797	0.199	0.594	0.271689	1.02264	8.33e-08	2.07e-05	pseudobulk	edgeR	QLF
2413	Ciliated Epithelial	MPEG1	-1.09172	0.338	0.768	0.490868	1.81509	7.99e-09	2.59e-06	pseudobulk	edgeR	QLF
2421	Ciliated Epithelial	MRC1	-0.738295	0.329	0.66	0.436073	1.3717	5.25e-07	9.27e-05	pseudobulk	edgeR	QLF
2426	Ciliated Epithelial	MRTFB	0.689	0.696	0.551	1.39041	0.933962	0.000658965	0.0257537	pseudobulk	edgeR	QLF
2526	Ciliated Epithelial	NCF2	-0.838789	0.272	0.557	0.340183	0.99434	2.08e-05	0.0017067	pseudobulk	edgeR	QLF
2530	Ciliated Epithelial	NCKAP1L	-0.679713	0.329	0.672	0.477169	1.30943	1.72e-05	0.00143822	pseudobulk	edgeR	QLF
2531	Ciliated Epithelial	NCKAP5	0.883318	0.313	0.208	0.477169	0.245283	0.000223972	0.0107868	pseudobulk	edgeR	QLF
2585	Ciliated Epithelial	NET1	0.713628	0.71	0.577	1.59817	0.988679	0.000177582	0.00940789	pseudobulk	edgeR	QLF
2616	Ciliated Epithelial	NKD1	0.942171	0.349	0.225	0.495434	0.279245	0.000591139	0.0239124	pseudobulk	edgeR	QLF
2618	Ciliated Epithelial	NKG7	-0.66809	0.219	0.489	0.273973	0.726415	0.000741595	0.0274138	pseudobulk	edgeR	QLF
2623	Ciliated Epithelial	NLRC5	-0.737044	0.491	0.819	0.819635	2.18491	3.32e-05	0.00250892	pseudobulk	edgeR	QLF
2762	Ciliated Epithelial	PADI2	-0.785982	0.502	0.794	0.878995	2.56038	5.47e-06	0.000592422	pseudobulk	edgeR	QLF
2829	Ciliated Epithelial	PDE7A	-0.6871	0.395	0.691	0.525114	1.35849	8.69e-05	0.00505409	pseudobulk	edgeR	QLF
2852	Ciliated Epithelial	PDZK1IP1	-0.726901	0.406	0.734	0.673516	1.90189	5.26e-06	0.000583447	pseudobulk	edgeR	QLF
2957	Ciliated Epithelial	PLA2G4C	-0.646623	0.34	0.6	0.440639	1.15283	5.21e-05	0.00355149	pseudobulk	edgeR	QLF
2963	Ciliated Epithelial	PLCB2	-0.590094	0.263	0.502	0.319635	0.796226	0.00119003	0.0380811	pseudobulk	edgeR	QLF
3042	Ciliated Epithelial	PPIB	-0.674209	0.594	0.879	1.07534	2.78302	0.00020622	0.0102934	pseudobulk	edgeR	QLF
3089	Ciliated Epithelial	PPT1	-0.553374	0.543	0.826	0.878995	2.03774	0.00105528	0.0352019	pseudobulk	edgeR	QLF
3116	Ciliated Epithelial	PRKCE	0.723853	0.489	0.421	0.899543	0.592453	0.000645535	0.0256397	pseudobulk	edgeR	QLF
3147	Ciliated Epithelial	PRUNE2	0.767345	0.539	0.409	0.97032	0.579245	6.82e-05	0.00411655	pseudobulk	edgeR	QLF
3148	Ciliated Epithelial	PRX	1.07938	0.361	0.228	0.652968	0.267925	7.59e-07	0.000116678	pseudobulk	edgeR	QLF
3158	Ciliated Epithelial	PSMB10	-0.793033	0.548	0.855	0.89726	2.53396	1.49e-05	0.0013421	pseudobulk	edgeR	QLF
3161	Ciliated Epithelial	PSMB8	-0.9293	0.642	0.955	1.27626	4.10755	1.55e-05	0.00134265	pseudobulk	edgeR	QLF
3162	Ciliated Epithelial	PSMB9	-0.877127	0.507	0.847	0.785388	2.42264	6.88e-07	0.000113181	pseudobulk	edgeR	QLF
3279	Ciliated Epithelial	RAMP3	1.14849	0.447	0.338	1.09361	0.475472	1.01e-07	2.29e-05	pseudobulk	edgeR	QLF
3396	Ciliated Epithelial	RNASE1	0.975342	0.498	0.449	1.43379	0.733962	5.05e-06	0.000573456	pseudobulk	edgeR	QLF
3486	Ciliated Epithelial	S100A9	-0.780702	0.45	0.777	0.931507	2.7	1.07e-05	0.00102227	pseudobulk	edgeR	QLF
3495	Ciliated Epithelial	SAMHD1	-0.537051	0.557	0.815	0.853881	1.96981	0.00102957	0.0349827	pseudobulk	edgeR	QLF
3504	Ciliated Epithelial	SASH3	-0.848147	0.171	0.462	0.207763	0.677358	8.94e-05	0.00513847	pseudobulk	edgeR	QLF
3524	Ciliated Epithelial	SCEL	0.549637	0.434	0.362	0.716895	0.498113	0.00140665	0.0428603	pseudobulk	edgeR	QLF
3554	Ciliated Epithelial	SEC61B	-0.51716	0.473	0.751	0.742009	1.62264	0.0015243	0.0453498	pseudobulk	edgeR	QLF
3592	Ciliated Epithelial	SERPINB9	-0.620804	0.457	0.768	0.696347	1.74151	0.000192933	0.00989146	pseudobulk	edgeR	QLF
3619	Ciliated Epithelial	SFTPA1	-0.679818	0.495	0.779	0.940639	2.17925	0.000733913	0.0274138	pseudobulk	edgeR	QLF
3626	Ciliated Epithelial	SGK1	-0.547942	0.331	0.577	0.415525	0.945283	0.00153132	0.0453498	pseudobulk	edgeR	QLF
3684	Ciliated Epithelial	SLC15A3	-0.56962	0.393	0.694	0.53653	1.27925	0.000494851	0.0203401	pseudobulk	edgeR	QLF
3731	Ciliated Epithelial	SLC6A4	1.72077	0.144	0.049	0.189498	0.0528302	0.000330023	0.0149329	pseudobulk	edgeR	QLF
3742	Ciliated Epithelial	SLIT3	-0.586323	0.249	0.494	0.310502	0.788679	0.00115279	0.0373912	pseudobulk	edgeR	QLF
3751	Ciliated Epithelial	SMAD6	1.0164	0.537	0.37	1.00913	0.486792	1.7e-06	0.000219504	pseudobulk	edgeR	QLF
3787	Ciliated Epithelial	SMTN	0.840424	0.742	0.685	2.32877	1.49434	0.00164625	0.0484525	pseudobulk	edgeR	QLF
3824	Ciliated Epithelial	SOCS3	-0.57061	0.393	0.609	0.607306	1.40943	0.00111154	0.0365506	pseudobulk	edgeR	QLF
3853	Ciliated Epithelial	SPCS3	-0.567465	0.523	0.819	0.819635	1.86981	0.000980272	0.0341163	pseudobulk	edgeR	QLF
3887	Ciliated Epithelial	SRGN	-0.687968	0.605	0.9	1.23059	3.38491	0.000226936	0.0108203	pseudobulk	edgeR	QLF
3921	Ciliated Epithelial	ST6GAL1	-0.497789	0.539	0.821	0.824201	1.84906	0.00144422	0.0435825	pseudobulk	edgeR	QLF
3926	Ciliated Epithelial	ST8SIA4	-0.758218	0.212	0.491	0.257991	0.756604	0.000209409	0.0102934	pseudobulk	edgeR	QLF
3935	Ciliated Epithelial	STAT1	-1.12937	0.61	0.958	1.19406	4.6434	6.38e-07	0.000108701	pseudobulk	edgeR	QLF
3946	Ciliated Epithelial	STK17B	-0.74368	0.434	0.768	0.636986	1.7717	1.34e-05	0.00125397	pseudobulk	edgeR	QLF
4003	Ciliated Epithelial	SYNPO2	1.05699	0.664	0.594	2.41324	1.14151	9.86e-06	0.000959759	pseudobulk	edgeR	QLF
4034	Ciliated Epithelial	TAP1	-0.705119	0.696	0.94	1.35845	3.67547	0.000596808	0.0239124	pseudobulk	edgeR	QLF
4035	Ciliated Epithelial	TAP2	-1.10453	0.356	0.821	0.479452	1.93396	3.73e-10	2.23e-07	pseudobulk	edgeR	QLF
4066	Ciliated Epithelial	TBX3	1.03937	0.393	0.24	0.598174	0.30566	3.89e-05	0.00282261	pseudobulk	edgeR	QLF
4079	Ciliated Epithelial	TCIM	-1.02248	0.395	0.779	0.605023	2.25472	2.01e-09	7.35e-07	pseudobulk	edgeR	QLF
4090	Ciliated Epithelial	TENT5C	-0.508046	0.516	0.804	0.878995	1.98302	0.00117089	0.0377216	pseudobulk	edgeR	QLF
4111	Ciliated Epithelial	THBD	1.19749	0.406	0.258	0.80137	0.326415	1.42e-08	3.99e-06	pseudobulk	edgeR	QLF
4149	Ciliated Epithelial	TMBIM4	-0.65395	0.349	0.651	0.429224	1.07358	0.000184083	0.00964514	pseudobulk	edgeR	QLF
4158	Ciliated Epithelial	TMEM100	1.4165	0.491	0.309	1.43607	0.435849	1.09e-11	1.04e-08	pseudobulk	edgeR	QLF
4228	Ciliated Epithelial	TNNC1	0.914559	0.518	0.436	1.18721	0.660377	2.53e-05	0.00204507	pseudobulk	edgeR	QLF
4235	Ciliated Epithelial	TNS1	0.67967	0.491	0.362	0.732877	0.49434	0.00138671	0.0426568	pseudobulk	edgeR	QLF
4266	Ciliated Epithelial	TPPP	0.796498	0.74	0.549	2.08904	1.25094	0.000394451	0.0172545	pseudobulk	edgeR	QLF
4275	Ciliated Epithelial	TRAC	-1.08655	0.292	0.719	0.399543	1.63962	1.2e-10	9.5e-08	pseudobulk	edgeR	QLF
4277	Ciliated Epithelial	TRAF3IP3	-0.613088	0.272	0.521	0.347032	0.881132	0.000356608	0.0158907	pseudobulk	edgeR	QLF
4292	Ciliated Epithelial	TRBC2	-0.74317	0.354	0.692	0.511416	1.50755	2.84e-06	0.000346807	pseudobulk	edgeR	QLF
4386	Ciliated Epithelial	UBALD2	0.653423	0.662	0.574	1.36986	0.926415	0.000773903	0.0281677	pseudobulk	edgeR	QLF
4398	Ciliated Epithelial	UBE2L6	-0.616931	0.438	0.73	0.614155	1.49245	0.00040404	0.0175133	pseudobulk	edgeR	QLF
4512	Ciliated Epithelial	VIPR1	0.910319	0.283	0.191	0.406393	0.213208	0.000812944	0.0291437	pseudobulk	edgeR	QLF
4546	Ciliated Epithelial	WARS	-1.13496	0.744	0.97	1.71005	6.77358	3.1e-05	0.00242365	pseudobulk	edgeR	QLF
4578	Ciliated Epithelial	WIPF1	-0.629382	0.511	0.828	0.858447	2.18679	9.94e-05	0.00564439	pseudobulk	edgeR	QLF
4625	Ciliated Epithelial	ZAP70	-0.940492	0.142	0.415	0.157534	0.567925	6.03e-05	0.00381708	pseudobulk	edgeR	QLF
4763	Ciliated Epithelial	ZSCAN18	0.707696	0.699	0.625	1.92694	1.23396	0.0011475	0.0373912	pseudobulk	edgeR	QLF
11477	Epithelial	JCHAIN	-2.3707	0.467	0.993	1.38246	23.8784	7.81e-06	0.0372153	pseudobulk	edgeR	QLF
14345	Fibroblast	ACE	0.897388	0.473	0.388	0.866577	0.615332	0.000104107	0.0198554	pseudobulk	edgeR	QLF
14365	Fibroblast	ACVRL1	0.767126	0.503	0.446	0.855795	0.681818	0.000905711	0.0452821	pseudobulk	edgeR	QLF
14387	Fibroblast	ADRB1	1.61131	0.394	0.155	0.566038	0.194708	9.56e-05	0.0198554	pseudobulk	edgeR	QLF
14403	Fibroblast	AGER	1.60935	0.95	0.618	7.33019	2.2327	0.000280302	0.0259443	pseudobulk	edgeR	QLF
14529	Fibroblast	AQP3	1.29935	0.322	0.166	0.443396	0.210312	0.000169949	0.0227315	pseudobulk	edgeR	QLF
14530	Fibroblast	AQP4	0.582424	0.441	0.288	0.757412	0.544776	0.000987291	0.0476395	pseudobulk	edgeR	QLF
14573	Fibroblast	ARHGEF26	1.13296	0.344	0.206	0.451482	0.255088	0.000100258	0.0198554	pseudobulk	edgeR	QLF
14675	Fibroblast	ATP6V0E2	0.753896	0.398	0.352	0.526954	0.5	0.000895345	0.0452821	pseudobulk	edgeR	QLF
14680	Fibroblast	ATP8A1	0.699602	0.524	0.424	0.880054	0.742877	0.000282584	0.0259443	pseudobulk	edgeR	QLF
14699	Fibroblast	B2M	-0.797992	0.295	0.675	0.397574	1.42198	0.000763703	0.0425145	pseudobulk	edgeR	QLF
14764	Fibroblast	BMP1	0.594661	0.662	0.676	1.53504	1.44912	0.000819218	0.0438616	pseudobulk	edgeR	QLF
14816	Fibroblast	C16orf89	0.964788	0.404	0.228	0.617251	0.386703	0.000159579	0.0227315	pseudobulk	edgeR	QLF
14819	Fibroblast	C19orf33	1.31121	0.294	0.153	0.38814	0.179783	0.000196395	0.0227315	pseudobulk	edgeR	QLF
14856	Fibroblast	CALCRL	0.670834	0.704	0.683	2.06065	1.68657	0.000627452	0.037234	pseudobulk	edgeR	QLF
14887	Fibroblast	CASZ1	0.98986	0.392	0.287	0.555256	0.369064	9.22e-05	0.0198554	pseudobulk	edgeR	QLF
14929	Fibroblast	CCND1	1.04933	0.81	0.673	2.42049	1.53121	0.000548419	0.03582	pseudobulk	edgeR	QLF
14930	Fibroblast	CCND2	0.79888	0.72	0.64	1.46361	1.27815	0.000737258	0.0418482	pseudobulk	edgeR	QLF
14950	Fibroblast	CD164L2	1.25702	0.232	0.11	0.277628	0.132293	0.000586473	0.0363156	pseudobulk	edgeR	QLF
14972	Fibroblast	CDC42BPG	1.26154	0.326	0.173	0.456873	0.202171	0.00017672	0.0227315	pseudobulk	edgeR	QLF
14993	Fibroblast	CDKL5	1.13961	0.329	0.217	0.429919	0.256445	0.00063254	0.037234	pseudobulk	edgeR	QLF
14996	Fibroblast	CDKN2B	0.87496	0.429	0.334	0.734501	0.490502	0.00106658	0.0498572	pseudobulk	edgeR	QLF
15075	Fibroblast	CLDN18	1.25481	0.666	0.346	1.86927	0.802578	5.94e-05	0.0198554	pseudobulk	edgeR	QLF
15077	Fibroblast	CLDN7	1.1643	0.348	0.202	0.459569	0.256445	0.000567682	0.0359829	pseudobulk	edgeR	QLF
15084	Fibroblast	CLIC3	1.22779	0.376	0.201	0.514825	0.261194	3.5e-05	0.0198554	pseudobulk	edgeR	QLF
15134	Fibroblast	COBL	1.02241	0.381	0.214	0.566038	0.295794	0.000527094	0.03582	pseudobulk	edgeR	QLF
15140	Fibroblast	COL12A1	-0.706515	0.377	0.715	0.557951	1.97693	0.000519678	0.03582	pseudobulk	edgeR	QLF
15148	Fibroblast	COL4A5	0.811	0.422	0.385	0.67655	0.56038	0.000396802	0.0297108	pseudobulk	edgeR	QLF
15297	Fibroblast	CYBB	-0.913582	0.265	0.654	0.330189	1.6038	7.08e-05	0.0198554	pseudobulk	edgeR	QLF
15304	Fibroblast	CYP4B1	1.21244	0.458	0.225	0.77628	0.36228	0.000235029	0.0249026	pseudobulk	edgeR	QLF
15403	Fibroblast	DHCR24	0.836697	0.454	0.326	0.753369	0.526459	9.19e-05	0.0198554	pseudobulk	edgeR	QLF
15421	Fibroblast	DKK3	1.01166	0.77	0.66	2.30863	1.56445	0.000823116	0.0438616	pseudobulk	edgeR	QLF
15456	Fibroblast	DOCK11	-0.570653	0.363	0.701	0.495957	1.60109	0.000837123	0.0438616	pseudobulk	edgeR	QLF
15463	Fibroblast	DOK4	0.918678	0.616	0.512	1.26819	0.87517	9.27e-05	0.0198554	pseudobulk	edgeR	QLF
15529	Fibroblast	EDNRB	0.597308	0.472	0.452	0.754717	0.726594	0.000794297	0.0435311	pseudobulk	edgeR	QLF
15595	Fibroblast	ELF3	1.37525	0.354	0.175	0.469003	0.234735	0.000215793	0.0233841	pseudobulk	edgeR	QLF
15622	Fibroblast	EMP2	1.23359	0.368	0.208	0.497305	0.257123	0.000199585	0.0227315	pseudobulk	edgeR	QLF
15632	Fibroblast	ENPP2	-0.844727	0.314	0.699	0.424528	1.83514	0.000306536	0.0260993	pseudobulk	edgeR	QLF
15642	Fibroblast	EPB41L4B	1.08988	0.282	0.17	0.345013	0.201493	0.000390659	0.0297108	pseudobulk	edgeR	QLF
15652	Fibroblast	EPS8L2	1.29018	0.337	0.171	0.463612	0.207598	7.41e-05	0.0198554	pseudobulk	edgeR	QLF
15689	Fibroblast	ETV5	0.612119	0.45	0.414	0.654987	0.634328	0.000848994	0.044	pseudobulk	edgeR	QLF
15731	Fibroblast	FAM189A2	0.634999	0.375	0.326	0.536388	0.441655	0.000299572	0.0259702	pseudobulk	edgeR	QLF
15754	Fibroblast	FBP1	0.937975	0.338	0.214	0.505391	0.308005	5.76e-05	0.0198554	pseudobulk	edgeR	QLF
15780	Fibroblast	FGFR2	0.983201	0.693	0.473	1.81536	1.16757	8.38e-05	0.0198554	pseudobulk	edgeR	QLF
15781	Fibroblast	FGFR3	1.48178	0.461	0.255	0.722372	0.345997	1.67e-05	0.0198554	pseudobulk	edgeR	QLF
15814	Fibroblast	FOXF1	1.48129	0.496	0.241	0.931267	0.351425	0.000124618	0.0222902	pseudobulk	edgeR	QLF
15847	Fibroblast	GALNT1	-0.612854	0.318	0.666	0.420485	1.47354	0.00076683	0.0425145	pseudobulk	edgeR	QLF
15852	Fibroblast	GATA2	0.856108	0.628	0.542	1.38679	0.998643	0.000205003	0.0227315	pseudobulk	edgeR	QLF
15901	Fibroblast	GOLM1	0.697815	0.721	0.679	1.79919	1.52985	0.000712113	0.0414068	pseudobulk	edgeR	QLF
15918	Fibroblast	GPNMB	-0.993053	0.385	0.84	0.640162	3.27612	5.84e-05	0.0198554	pseudobulk	edgeR	QLF
16008	Fibroblast	HHIP	1.12767	0.673	0.356	1.53235	0.822931	7.22e-05	0.0198554	pseudobulk	edgeR	QLF
16052	Fibroblast	HOPX	1.14185	0.561	0.368	1.13477	0.569199	0.000873719	0.0447945	pseudobulk	edgeR	QLF
16057	Fibroblast	HPGD	1.72678	0.749	0.337	2.5593	0.691316	4.39e-06	0.0198554	pseudobulk	edgeR	QLF
16058	Fibroblast	HPN	0.759153	0.319	0.254	0.443396	0.337178	0.000317013	0.0264243	pseudobulk	edgeR	QLF
16198	Fibroblast	IRX1	1.33503	0.232	0.115	0.289757	0.130258	0.000420787	0.0308664	pseudobulk	edgeR	QLF
16199	Fibroblast	IRX2	1.26113	0.365	0.202	0.54717	0.263908	5.2e-05	0.0198554	pseudobulk	edgeR	QLF
16201	Fibroblast	IRX5	1.06121	0.271	0.181	0.342318	0.209634	0.000339932	0.0270132	pseudobulk	edgeR	QLF
16310	Fibroblast	KIAA1522	0.714154	0.377	0.33	0.497305	0.441655	0.0004832	0.0343693	pseudobulk	edgeR	QLF
16365	Fibroblast	KRT7	1.26328	0.261	0.107	0.347709	0.142469	0.000264501	0.0259443	pseudobulk	edgeR	QLF
16374	Fibroblast	LAMB3	0.96808	0.275	0.171	0.345013	0.214383	0.00100098	0.0477268	pseudobulk	edgeR	QLF
16427	Fibroblast	LLGL2	0.938892	0.306	0.208	0.390836	0.257123	0.000944027	0.0464033	pseudobulk	edgeR	QLF
16435	Fibroblast	LMO3	0.925554	0.306	0.213	0.369272	0.278155	0.00091172	0.0452821	pseudobulk	edgeR	QLF
16437	Fibroblast	LMO7	0.966682	0.478	0.321	0.84097	0.507463	0.000573553	0.0359829	pseudobulk	edgeR	QLF
16447	Fibroblast	LPCAT1	0.645668	0.523	0.469	0.897574	0.815468	0.000989159	0.0476395	pseudobulk	edgeR	QLF
16460	Fibroblast	LRP4	1.11073	0.311	0.185	0.45283	0.221845	4.4e-05	0.0198554	pseudobulk	edgeR	QLF
16531	Fibroblast	MAP1B	1.09815	0.58	0.509	1.29919	0.889417	0.000142434	0.0227315	pseudobulk	edgeR	QLF
16717	Fibroblast	MPEG1	-0.544871	0.353	0.649	0.490566	1.58141	0.000736953	0.0418482	pseudobulk	edgeR	QLF
16835	Fibroblast	NCKAP5	0.93195	0.319	0.226	0.432615	0.279512	0.000191675	0.0227315	pseudobulk	edgeR	QLF
16873	Fibroblast	NEBL	1.03256	0.365	0.235	0.512129	0.302578	0.000326979	0.0264243	pseudobulk	edgeR	QLF
16920	Fibroblast	NKD1	1.17743	0.353	0.216	0.427224	0.255088	0.000253183	0.0259443	pseudobulk	edgeR	QLF
16925	Fibroblast	NKX2-1	1.23854	0.464	0.215	0.727763	0.350068	4.29e-05	0.0198554	pseudobulk	edgeR	QLF
16989	Fibroblast	NTN4	0.872089	0.659	0.569	1.3504	1.05088	0.000490167	0.0343693	pseudobulk	edgeR	QLF
17072	Fibroblast	PAK4	0.70021	0.499	0.463	0.789757	0.68521	0.000605959	0.0370412	pseudobulk	edgeR	QLF
17177	Fibroblast	PGC	1.0963	0.31	0.163	0.485175	0.248982	0.000431447	0.0311688	pseudobulk	edgeR	QLF
17259	Fibroblast	PLA2G1B	0.891476	0.296	0.182	0.40566	0.248304	0.000830201	0.0438616	pseudobulk	edgeR	QLF
17362	Fibroblast	PPP1R14A	1.71154	0.53	0.262	0.991914	0.358209	7.92e-05	0.0198554	pseudobulk	edgeR	QLF
17400	Fibroblast	PRDM6	1.27436	0.519	0.305	0.858491	0.421303	0.000283608	0.0259443	pseudobulk	edgeR	QLF
17420	Fibroblast	PRKCE	1.0901	0.465	0.333	0.780323	0.440977	5.02e-05	0.0198554	pseudobulk	edgeR	QLF
17443	Fibroblast	PRR15L	1.19001	0.232	0.134	0.293801	0.160787	0.000563911	0.0359829	pseudobulk	edgeR	QLF
17452	Fibroblast	PRX	1.6595	0.472	0.185	0.849057	0.243555	4.41e-05	0.0198554	pseudobulk	edgeR	QLF
17580	Fibroblast	RALGPS2	-0.805968	0.179	0.503	0.212938	0.893487	0.000288391	0.0259443	pseudobulk	edgeR	QLF
17664	Fibroblast	RGCC	1.04237	0.667	0.448	1.65633	0.882632	0.000276403	0.0259443	pseudobulk	edgeR	QLF
17672	Fibroblast	RGS7BP	1.08022	0.252	0.16	0.363881	0.202849	0.000200749	0.0227315	pseudobulk	edgeR	QLF
17673	Fibroblast	RHBDF1	1.04198	0.326	0.24	0.390836	0.285617	0.00106176	0.0498572	pseudobulk	edgeR	QLF
17769	Fibroblast	RTKN2	1.07998	0.6	0.364	1.37062	0.695387	0.000178073	0.0227315	pseudobulk	edgeR	QLF
17828	Fibroblast	SCEL	1.27851	0.307	0.149	0.444744	0.18521	9.64e-05	0.0198554	pseudobulk	edgeR	QLF
17922	Fibroblast	SFTA3	0.876501	0.388	0.226	0.595687	0.384668	0.000158315	0.0227315	pseudobulk	edgeR	QLF
18013	Fibroblast	SLC34A2	1.26485	0.399	0.197	0.673854	0.295794	0.000398803	0.0297108	pseudobulk	edgeR	QLF
18055	Fibroblast	SMAD6	1.21936	0.62	0.409	1.28302	0.647218	2.91e-05	0.0198554	pseudobulk	edgeR	QLF
18091	Fibroblast	SMTN	1.00081	0.741	0.659	2.0876	1.45929	0.000621817	0.037234	pseudobulk	edgeR	QLF
18164	Fibroblast	SPINT1	0.724966	0.416	0.37	0.574124	0.514247	0.000548159	0.03582	pseudobulk	edgeR	QLF
18226	Fibroblast	ST6GALNAC5	1.25542	0.236	0.106	0.297844	0.124152	0.000297411	0.0259702	pseudobulk	edgeR	QLF
18235	Fibroblast	STARD13	0.746932	0.408	0.377	0.570081	0.50882	0.000542953	0.03582	pseudobulk	edgeR	QLF
18284	Fibroblast	SULT1A1	0.852195	0.442	0.366	0.630728	0.468114	0.000258176	0.0259443	pseudobulk	edgeR	QLF
18298	Fibroblast	SVIL	1.14404	0.446	0.286	0.696765	0.391452	0.000323635	0.0264243	pseudobulk	edgeR	QLF
18317	Fibroblast	TACSTD2	1.43254	0.52	0.219	0.847709	0.334464	0.000151497	0.0227315	pseudobulk	edgeR	QLF
18370	Fibroblast	TBX3	1.13985	0.41	0.271	0.617251	0.335142	0.000150977	0.0227315	pseudobulk	edgeR	QLF
18415	Fibroblast	THBD	1.24854	0.522	0.337	1.06873	0.469471	0.000204937	0.0227315	pseudobulk	edgeR	QLF
18462	Fibroblast	TMEM100	1.73147	0.679	0.305	1.73315	0.500678	8.88e-06	0.0198554	pseudobulk	edgeR	QLF
18469	Fibroblast	TMEM125	1.05326	0.33	0.195	0.469003	0.263229	0.000169104	0.0227315	pseudobulk	edgeR	QLF
18484	Fibroblast	TMEM204	0.842773	0.415	0.364	0.59434	0.502035	0.000374304	0.0292571	pseudobulk	edgeR	QLF
18532	Fibroblast	TNNC1	1.58815	0.709	0.307	1.83827	0.539349	0.000150897	0.0227315	pseudobulk	edgeR	QLF
18539	Fibroblast	TNS1	1.23725	0.547	0.356	0.912399	0.470149	0.000126224	0.0222902	pseudobulk	edgeR	QLF
19101	Leukocytes_1	ABLIM3	1.61869	0.804	0.456	1.90196	0.728395	8.96e-06	0.000922541	pseudobulk	edgeR	QLF
19113	Leukocytes_1	ACE	2.4015	0.824	0.339	2.92157	0.508916	4.53e-08	7.4e-05	pseudobulk	edgeR	QLF
19128	Leukocytes_1	ACTN4	0.633447	0.941	0.922	3.17647	3.19959	0.00245541	0.0302941	pseudobulk	edgeR	QLF
19133	Leukocytes_1	ACVRL1	1.87221	0.843	0.506	2.7451	0.819616	1.07e-07	8.96e-05	pseudobulk	edgeR	QLF
19139	Leukocytes_1	ADAMTS8	2.26413	0.608	0.132	0.921569	0.157064	1.64e-05	0.00137567	pseudobulk	edgeR	QLF
19142	Leukocytes_1	ADARB1	0.847539	0.51	0.438	0.745098	0.601509	0.00252432	0.0307825	pseudobulk	edgeR	QLF
19146	Leukocytes_1	ADGRF5	1.3787	0.824	0.624	2.39216	1.24211	4.57e-05	0.00247869	pseudobulk	edgeR	QLF
19147	Leukocytes_1	ADGRL2	1.47258	0.902	0.704	3.47059	1.59191	5.59e-06	0.000761898	pseudobulk	edgeR	QLF
19152	Leukocytes_1	ADIRF	2.02523	0.941	0.585	4.11765	1.08848	1.13e-07	8.96e-05	pseudobulk	edgeR	QLF
19155	Leukocytes_1	ADRB1	1.97356	0.686	0.27	1.39216	0.348422	2.72e-06	0.000463804	pseudobulk	edgeR	QLF
19156	Leukocytes_1	ADRB2	0.891742	0.49	0.415	0.764706	0.598765	0.00289686	0.0332457	pseudobulk	edgeR	QLF
19159	Leukocytes_1	AEBP1	-0.869525	0.686	0.975	2.54902	10.4726	0.00130947	0.0200264	pseudobulk	edgeR	QLF
19162	Leukocytes_1	AFAP1L1	1.44089	0.608	0.334	0.980392	0.458848	0.000574557	0.0118081	pseudobulk	edgeR	QLF
19163	Leukocytes_1	AFDN	0.970281	0.745	0.616	1.4902	1.10562	0.000457277	0.010432	pseudobulk	edgeR	QLF
19171	Leukocytes_1	AGER	2.23115	1	0.809	22.7647	4.37517	1.04e-05	0.000992284	pseudobulk	edgeR	QLF
19182	Leukocytes_1	AGRN	1.13089	0.882	0.721	2.62745	1.55898	1.69e-05	0.00138655	pseudobulk	edgeR	QLF
19188	Leukocytes_1	AHNAK	0.902259	1	0.999	17.2745	13.4918	0.0026084	0.0312853	pseudobulk	edgeR	QLF
19192	Leukocytes_1	AIF1	-0.586913	0.529	0.914	1.07843	3.7716	0.00208626	0.0274866	pseudobulk	edgeR	QLF
19218	Leukocytes_1	ALDH9A1	-0.786193	0.431	0.858	0.568627	2.41564	0.00321699	0.0350197	pseudobulk	edgeR	QLF
19225	Leukocytes_1	AMOTL1	0.81786	0.647	0.485	0.921569	0.734568	0.00374246	0.038457	pseudobulk	edgeR	QLF
19226	Leukocytes_1	AMOTL2	0.677717	0.725	0.66	1.29412	1.26886	0.00316905	0.0348194	pseudobulk	edgeR	QLF
19229	Leukocytes_1	ANAPC4	-0.761817	0.412	0.805	0.470588	2.05007	0.000664518	0.0126232	pseudobulk	edgeR	QLF
19249	Leukocytes_1	ANKRD50	1.14788	0.569	0.456	1.05882	0.683128	0.000142137	0.00467387	pseudobulk	edgeR	QLF
19255	Leukocytes_1	ANOS1	1.15331	0.51	0.361	0.941176	0.547325	0.00550293	0.0485888	pseudobulk	edgeR	QLF
19263	Leukocytes_1	ANXA3	1.27115	0.843	0.636	2.33333	1.25514	1.46e-05	0.00126756	pseudobulk	edgeR	QLF
19296	Leukocytes_1	AQP1	1.62724	1	0.901	14.7647	5.59465	8.04e-05	0.00348594	pseudobulk	edgeR	QLF
19298	Leukocytes_1	AQP4	1.44066	0.765	0.492	2.21569	0.977366	6.68e-06	0.000795972	pseudobulk	edgeR	QLF
19325	Leukocytes_1	ARHGAP29	1.11388	0.765	0.578	1.5098	0.983539	6.21e-05	0.00284673	pseudobulk	edgeR	QLF
19330	Leukocytes_1	ARHGAP44	1.47028	0.627	0.35	1.11765	0.528121	0.000230425	0.0065181	pseudobulk	edgeR	QLF
19337	Leukocytes_1	ARHGEF12	0.899972	0.804	0.723	1.82353	1.49451	0.000222445	0.00638925	pseudobulk	edgeR	QLF
19338	Leukocytes_1	ARHGEF15	1.43573	0.373	0.18	0.490196	0.213992	0.00131945	0.0200355	pseudobulk	edgeR	QLF
19341	Leukocytes_1	ARHGEF26	1.27556	0.549	0.312	0.823529	0.429355	0.000627709	0.0123833	pseudobulk	edgeR	QLF
19385	Leukocytes_1	ASAP2	0.947685	0.647	0.466	0.980392	0.748971	0.00101799	0.0167496	pseudobulk	edgeR	QLF
19398	Leukocytes_1	ATAD2B	-0.655592	0.549	0.859	0.647059	2.59328	0.00058922	0.0120117	pseudobulk	edgeR	QLF
19400	Leukocytes_1	ATF1	-0.756109	0.333	0.717	0.392157	1.55898	0.0033122	0.035702	pseudobulk	edgeR	QLF
19415	Leukocytes_1	ATOH8	1.46588	0.627	0.316	0.862745	0.395748	0.000176897	0.00544159	pseudobulk	edgeR	QLF
19444	Leukocytes_1	ATP6V1A	-0.807739	0.588	0.938	1.11765	4.95267	0.00196674	0.0267301	pseudobulk	edgeR	QLF
19455	Leukocytes_1	ATXN1L	0.760087	0.706	0.671	1.27451	1.23525	0.00247494	0.0303355	pseudobulk	edgeR	QLF
19462	Leukocytes_1	AUP1	-0.554827	0.471	0.811	0.627451	2.06104	0.00453018	0.0426965	pseudobulk	edgeR	QLF
19484	Leukocytes_1	BAIAP2	0.933963	0.588	0.521	1.13725	0.782579	0.000645771	0.0124155	pseudobulk	edgeR	QLF
19494	Leukocytes_1	BCAM	0.888778	0.961	0.781	3.03922	2.47188	0.000143139	0.00467458	pseudobulk	edgeR	QLF
19502	Leukocytes_1	BCL2L1	0.500442	0.902	0.87	2.37255	2.72634	0.00548825	0.0485888	pseudobulk	edgeR	QLF
19508	Leukocytes_1	BCL6B	1.47756	0.529	0.272	0.803922	0.355281	0.00293703	0.0333422	pseudobulk	edgeR	QLF
19514	Leukocytes_1	BCR	1.03469	0.51	0.367	0.686275	0.475995	0.00209189	0.0274866	pseudobulk	edgeR	QLF
19517	Leukocytes_1	BEX3	0.941477	0.882	0.785	2.78431	2.02606	5.7e-05	0.00266952	pseudobulk	edgeR	QLF
19520	Leukocytes_1	BHLHE40	-0.584937	0.725	0.949	1.47059	4.80521	0.00266535	0.0315092	pseudobulk	edgeR	QLF
19521	Leukocytes_1	BHLHE41	-0.730745	0.451	0.859	0.764706	3.28052	0.00121975	0.0188567	pseudobulk	edgeR	QLF
19532	Leukocytes_1	BMP1	0.674602	0.843	0.793	2.33333	2.11797	0.000478469	0.010663	pseudobulk	edgeR	QLF
19536	Leukocytes_1	BMPR2	0.86872	0.98	0.931	3.94118	3.32167	0.000477298	0.010663	pseudobulk	edgeR	QLF
19587	Leukocytes_1	C19orf33	1.4866	0.51	0.265	0.764706	0.360082	0.00118463	0.018519	pseudobulk	edgeR	QLF
19588	Leukocytes_1	C1QB	-0.71633	0.784	0.975	2.27451	9.27503	0.000589498	0.0120117	pseudobulk	edgeR	QLF
19590	Leukocytes_1	C1QTNF1	-1.06302	0.373	0.842	0.666667	3.51578	0.00107877	0.0172346	pseudobulk	edgeR	QLF
19591	Leukocytes_1	C1R	-0.839754	0.49	0.904	0.901961	3.80727	0.00122634	0.0188619	pseudobulk	edgeR	QLF
19592	Leukocytes_1	C1S	-0.745633	0.863	0.988	2.58824	10.2174	0.0028487	0.0329246	pseudobulk	edgeR	QLF
19593	Leukocytes_1	C1orf115	1.18424	0.686	0.456	1.13725	0.709877	0.00030007	0.00797967	pseudobulk	edgeR	QLF
19595	Leukocytes_1	C1orf198	0.902979	0.608	0.466	0.823529	0.659808	0.00209262	0.0274866	pseudobulk	edgeR	QLF
19606	Leukocytes_1	C7	-0.570862	0.863	0.955	3.21569	11.3855	0.0041387	0.0408612	pseudobulk	edgeR	QLF
19612	Leukocytes_1	CA11	1.23975	0.49	0.342	0.745098	0.447188	0.00108728	0.0172346	pseudobulk	edgeR	QLF
19613	Leukocytes_1	CA4	1.90919	0.471	0.197	0.862745	0.247599	0.000316127	0.00819181	pseudobulk	edgeR	QLF
19620	Leukocytes_1	CADM4	0.988409	0.431	0.359	0.705882	0.484911	0.00388607	0.039507	pseudobulk	edgeR	QLF
19624	Leukocytes_1	CALCRL	1.79006	0.961	0.717	5.70588	1.86145	6.49e-06	0.000793027	pseudobulk	edgeR	QLF
19629	Leukocytes_1	CALU	-0.618911	0.706	0.952	1.35294	4.65844	0.00176309	0.0246523	pseudobulk	edgeR	QLF
19632	Leukocytes_1	CAMK2N1	1.4863	0.804	0.548	2.31373	1.00412	0.000100887	0.00391081	pseudobulk	edgeR	QLF
19640	Leukocytes_1	CAPN2	0.990971	0.961	0.89	3.78431	2.74554	7.7e-05	0.00336606	pseudobulk	edgeR	QLF
19645	Leukocytes_1	CARD10	1.13405	0.451	0.305	0.627451	0.382716	0.00186509	0.0256275	pseudobulk	edgeR	QLF
19651	Leukocytes_1	CASKIN2	1.37605	0.745	0.518	1.60784	0.777092	7.05e-06	0.000819331	pseudobulk	edgeR	QLF
19655	Leukocytes_1	CASZ1	1.53889	0.765	0.436	1.58824	0.657064	4.87e-06	0.000726165	pseudobulk	edgeR	QLF
19657	Leukocytes_1	CAV1	1.82093	0.98	0.862	10.4902	3.23114	1.18e-05	0.00109434	pseudobulk	edgeR	QLF
19658	Leukocytes_1	CAV2	1.92747	0.922	0.657	4.84314	1.32785	6.87e-07	0.00021826	pseudobulk	edgeR	QLF
19659	Leukocytes_1	CAVIN2	1.91293	0.745	0.316	1.45098	0.449931	3.22e-06	0.000512076	pseudobulk	edgeR	QLF
19675	Leukocytes_1	CCDC3	-0.56117	0.392	0.717	0.509804	1.83676	0.00337293	0.0360077	pseudobulk	edgeR	QLF
19681	Leukocytes_1	CCDC68	1.41934	0.333	0.194	0.431373	0.229081	0.00405443	0.0405273	pseudobulk	edgeR	QLF
19683	Leukocytes_1	CCDC80	-1.74469	0.549	0.978	1.33333	14.7119	4.23e-06	0.000650139	pseudobulk	edgeR	QLF
19693	Leukocytes_1	CCM2L	1.19064	0.431	0.32	0.764706	0.430727	0.00436509	0.0419612	pseudobulk	edgeR	QLF
19697	Leukocytes_1	CCND1	1.32206	0.98	0.889	5.96078	2.98697	1.76e-05	0.00141244	pseudobulk	edgeR	QLF
19698	Leukocytes_1	CCND2	0.677467	0.745	0.761	1.72549	1.74417	0.00544734	0.0484569	pseudobulk	edgeR	QLF
19701	Leukocytes_1	CCNG1	-0.561162	0.333	0.751	0.45098	1.75309	0.00165188	0.0237233	pseudobulk	edgeR	QLF
19716	Leukocytes_1	CD151	0.758323	0.902	0.881	3.11765	2.84842	0.000438815	0.0102562	pseudobulk	edgeR	QLF
19717	Leukocytes_1	CD163	-0.781603	0.549	0.904	1.05882	4.35322	0.00368406	0.0381032	pseudobulk	edgeR	QLF
19727	Leukocytes_1	CD53	-0.916027	0.667	0.973	1.4902	7.58573	0.00100945	0.0167496	pseudobulk	edgeR	QLF
19740	Leukocytes_1	CDC42BPG	1.67536	0.588	0.334	1.11765	0.44513	3e-05	0.00187635	pseudobulk	edgeR	QLF
19741	Leukocytes_1	CDC42EP1	0.890715	0.706	0.616	1.43137	1.12346	0.000318583	0.00819773	pseudobulk	edgeR	QLF
19749	Leukocytes_1	CDH5	1.17089	0.902	0.674	2.54902	1.63923	0.000466231	0.0105355	pseudobulk	edgeR	QLF
19759	Leukocytes_1	CDK6	0.783756	0.49	0.466	0.803922	0.658436	0.00300786	0.0338548	pseudobulk	edgeR	QLF
19763	Leukocytes_1	CDKN1C	1.42887	0.706	0.399	1.27451	0.573388	9.97e-06	0.000969663	pseudobulk	edgeR	QLF
19764	Leukocytes_1	CDKN2B	0.939249	0.804	0.669	2.07843	1.57682	0.000215676	0.00629125	pseudobulk	edgeR	QLF
19775	Leukocytes_1	CEMIP2	1.58467	0.902	0.587	2.58824	1.02743	7.71e-07	0.000229614	pseudobulk	edgeR	QLF
19795	Leukocytes_1	CGNL1	1.07409	0.804	0.646	1.86275	1.19136	0.000115506	0.00418312	pseudobulk	edgeR	QLF
19825	Leukocytes_1	CHST3	1.24998	0.529	0.303	0.686275	0.373114	0.00287494	0.0331105	pseudobulk	edgeR	QLF
19843	Leukocytes_1	CLDN18	2.0166	0.922	0.549	6.5098	1.63306	3.17e-05	0.00191338	pseudobulk	edgeR	QLF
19844	Leukocytes_1	CLDN5	1.94412	0.745	0.351	1.84314	0.521262	1.9e-06	0.00034787	pseudobulk	edgeR	QLF
19847	Leukocytes_1	CLEC14A	1.02278	0.608	0.488	1.23529	0.858711	0.00175691	0.0246381	pseudobulk	edgeR	QLF
19852	Leukocytes_1	CLIC3	1.2344	0.627	0.402	1.19608	0.660494	5.99e-05	0.00277147	pseudobulk	edgeR	QLF
19854	Leukocytes_1	CLIC5	2.14683	0.706	0.309	2.21569	0.460905	1.74e-06	0.000331731	pseudobulk	edgeR	QLF
19869	Leukocytes_1	CLTB	0.752167	0.843	0.761	1.92157	1.67558	0.000373971	0.00926493	pseudobulk	edgeR	QLF
19876	Leukocytes_1	CMTM4	1.02233	0.471	0.401	0.686275	0.556927	0.00434966	0.0419612	pseudobulk	edgeR	QLF
19893	Leukocytes_1	CNOT6L	-0.559497	0.745	0.925	1.29412	4.54938	0.00154332	0.0224346	pseudobulk	edgeR	QLF
19900	Leukocytes_1	CNTRL	-0.430333	0.569	0.879	0.980392	3.15432	0.00418618	0.041154	pseudobulk	edgeR	QLF
19902	Leukocytes_1	COBL	2.22089	0.745	0.281	1.66667	0.36214	3.22e-06	0.000512076	pseudobulk	edgeR	QLF
19908	Leukocytes_1	COL12A1	-0.997389	0.588	0.797	0.960784	5.29561	0.00274739	0.0321067	pseudobulk	edgeR	QLF
19909	Leukocytes_1	COL14A1	-0.904082	0.451	0.864	0.784314	3.65981	0.00513626	0.0467215	pseudobulk	edgeR	QLF
19911	Leukocytes_1	COL1A1	-2.17311	1	0.993	5.41176	84.642	9.68e-05	0.00384603	pseudobulk	edgeR	QLF
19912	Leukocytes_1	COL1A2	-1.43599	0.961	0.998	7.41176	57.2524	0.000565628	0.0117632	pseudobulk	edgeR	QLF
19913	Leukocytes_1	COL3A1	-1.56907	1	0.997	8.2549	70.3196	0.00131045	0.0200264	pseudobulk	edgeR	QLF
19917	Leukocytes_1	COL5A1	-1.19455	0.51	0.785	0.588235	3.54527	0.000148594	0.00475499	pseudobulk	edgeR	QLF
19918	Leukocytes_1	COL5A2	-0.852546	0.549	0.855	1.03922	4.50549	0.000267703	0.00725231	pseudobulk	edgeR	QLF
19919	Leukocytes_1	COL6A1	-0.519847	0.941	0.971	2.19608	7.42455	0.00526905	0.0473123	pseudobulk	edgeR	QLF
19921	Leukocytes_1	COL6A3	-1.04754	0.745	0.976	1.82353	10.0219	0.000119691	0.0042273	pseudobulk	edgeR	QLF
19946	Leukocytes_1	COQ10B	-0.735527	0.255	0.698	0.333333	1.33813	0.00306458	0.03414	pseudobulk	edgeR	QLF
19959	Leukocytes_1	CP	-1.96381	0.216	0.816	0.254902	3.26955	0.000119217	0.0042273	pseudobulk	edgeR	QLF
19968	Leukocytes_1	CPNE2	0.836119	0.706	0.581	1.15686	1.02881	0.004243	0.041287	pseudobulk	edgeR	QLF
19979	Leukocytes_1	CREB3	-0.763143	0.314	0.77	0.431373	1.75583	0.00536039	0.0479518	pseudobulk	edgeR	QLF
19989	Leukocytes_1	CRIM1	0.601184	0.922	0.898	3	3.05487	0.00199327	0.0269232	pseudobulk	edgeR	QLF
19991	Leukocytes_1	CRIP2	1.03935	0.902	0.784	2.78431	1.92044	3.45e-05	0.00205446	pseudobulk	edgeR	QLF
20001	Leukocytes_1	CRYAB	1.46389	0.824	0.483	1.82353	0.786008	1.98e-05	0.00147861	pseudobulk	edgeR	QLF
20027	Leukocytes_1	CTDSPL	0.734903	0.647	0.574	1.01961	0.964335	0.00202782	0.0271591	pseudobulk	edgeR	QLF
20029	Leukocytes_1	CTNNAL1	1.27407	0.902	0.724	3	1.65295	8.85e-06	0.000922541	pseudobulk	edgeR	QLF
20035	Leukocytes_1	CTSC	-0.880397	0.843	0.981	2.5098	11.251	0.0040327	0.0403948	pseudobulk	edgeR	QLF
20041	Leukocytes_1	CTTN	0.611953	0.961	0.886	2.78431	2.85185	0.00411256	0.0408514	pseudobulk	edgeR	QLF
20051	Leukocytes_1	CUX1	0.533548	0.902	0.933	3.07843	3.45405	0.00484996	0.0448152	pseudobulk	edgeR	QLF
20061	Leukocytes_1	CYB561A3	-1.00618	0.471	0.897	0.784314	4.31824	0.000969832	0.0162251	pseudobulk	edgeR	QLF
20065	Leukocytes_1	CYBB	-1.44904	0.627	0.975	1.68627	12.3779	0.00263464	0.0313266	pseudobulk	edgeR	QLF
20072	Leukocytes_1	CYP4B1	1.50474	0.765	0.464	2.17647	0.940329	4.85e-05	0.00251534	pseudobulk	edgeR	QLF
20073	Leukocytes_1	CYSTM1	1.54802	0.804	0.558	2.41176	1.00754	2.55e-05	0.00173879	pseudobulk	edgeR	QLF
20077	Leukocytes_1	CYTIP	-0.663687	0.608	0.916	0.980392	3.90741	0.000425083	0.010134	pseudobulk	edgeR	QLF
20078	Leukocytes_1	CYYR1	0.940145	0.51	0.346	0.686275	0.479424	0.00444746	0.042242	pseudobulk	edgeR	QLF
20080	Leukocytes_1	DAAM1	0.677388	0.804	0.746	1.56863	1.57064	0.00134954	0.0203626	pseudobulk	edgeR	QLF
20081	Leukocytes_1	DAAM2	0.695075	0.725	0.69	1.45098	1.44102	0.00238707	0.0297946	pseudobulk	edgeR	QLF
20120	Leukocytes_1	DDAH2	0.647909	0.725	0.759	1.72549	1.63237	0.000774603	0.0140966	pseudobulk	edgeR	QLF
20141	Leukocytes_1	DDX58	0.940925	0.706	0.671	1.84314	1.3299	0.000625893	0.0123833	pseudobulk	edgeR	QLF
20168	Leukocytes_1	DGKA	-0.644576	0.608	0.934	1.43137	5.34294	0.00226757	0.0289085	pseudobulk	edgeR	QLF
20186	Leukocytes_1	DISP1	1.81533	0.451	0.176	0.588235	0.201646	0.000892886	0.0154215	pseudobulk	edgeR	QLF
20189	Leukocytes_1	DKK3	1.50503	0.863	0.548	2.35294	1.02058	1.24e-05	0.00109434	pseudobulk	edgeR	QLF
20195	Leukocytes_1	DLL4	1.29416	0.627	0.39	1.05882	0.61797	0.00364813	0.0381032	pseudobulk	edgeR	QLF
20197	Leukocytes_1	DMD	1.08026	0.412	0.32	0.627451	0.406722	0.0047194	0.0440354	pseudobulk	edgeR	QLF
20199	Leukocytes_1	DMTF1	-0.493667	0.549	0.894	0.882353	2.9561	0.00257431	0.0311618	pseudobulk	edgeR	QLF
20202	Leukocytes_1	DMXL2	-1.22416	0.275	0.789	0.372549	2.07613	0.00473732	0.0440888	pseudobulk	edgeR	QLF
20224	Leukocytes_1	DOCK11	-0.548228	0.667	0.91	1.13725	3.89369	0.00422681	0.041287	pseudobulk	edgeR	QLF
20225	Leukocytes_1	DOCK2	-0.736864	0.569	0.929	1.17647	4.48148	0.00268551	0.0315092	pseudobulk	edgeR	QLF
20226	Leukocytes_1	DOCK4	0.574138	0.922	0.892	2.88235	3.15432	0.00480216	0.0445461	pseudobulk	edgeR	QLF
20227	Leukocytes_1	DOCK5	0.581486	0.706	0.729	1.47059	1.52469	0.0024736	0.0303355	pseudobulk	edgeR	QLF
20228	Leukocytes_1	DOCK6	1.11216	0.765	0.584	1.58824	1.01235	0.000199881	0.00599392	pseudobulk	edgeR	QLF
20230	Leukocytes_1	DOCK9	1.0091	0.863	0.755	2.45098	1.86077	0.000176819	0.00544159	pseudobulk	edgeR	QLF
20231	Leukocytes_1	DOK4	1.17594	0.902	0.681	2.88235	1.69136	0.000117302	0.00420522	pseudobulk	edgeR	QLF
20246	Leukocytes_1	DRAM2	-0.854695	0.353	0.822	0.529412	2.45405	0.00044924	0.0103477	pseudobulk	edgeR	QLF
20257	Leukocytes_1	DUSP1	1.07619	0.608	0.542	1.41176	0.910151	0.000482564	0.010663	pseudobulk	edgeR	QLF
20262	Leukocytes_1	DUSP3	0.850466	0.667	0.587	1.17647	0.990398	0.00185758	0.025598	pseudobulk	edgeR	QLF
20274	Leukocytes_1	DYNLRB1	0.619011	0.608	0.657	1.17647	1.2332	0.00366262	0.0381032	pseudobulk	edgeR	QLF
20285	Leukocytes_1	ECE1	0.793398	0.98	0.943	4.94118	4.41084	0.000728129	0.0133528	pseudobulk	edgeR	QLF
20291	Leukocytes_1	ECSCR	1.13213	0.706	0.509	1.27451	0.81893	0.000188143	0.00575042	pseudobulk	edgeR	QLF
20297	Leukocytes_1	EDNRB	1.54306	0.765	0.469	1.66667	0.739369	8.64e-05	0.00368909	pseudobulk	edgeR	QLF
20308	Leukocytes_1	EFCC1	0.888406	0.843	0.759	2.29412	1.82099	0.00016931	0.00531098	pseudobulk	edgeR	QLF
20309	Leukocytes_1	EFEMP1	0.731365	0.863	0.73	2.17647	1.89506	0.000517205	0.0111585	pseudobulk	edgeR	QLF
20315	Leukocytes_1	EFNB2	1.14081	0.725	0.486	1.33333	0.865569	0.00121453	0.0188567	pseudobulk	edgeR	QLF
20318	Leukocytes_1	EGFL7	1.70927	0.922	0.645	3.76471	1.27298	8.83e-07	0.000247672	pseudobulk	edgeR	QLF
20319	Leukocytes_1	EGFR	1.1791	0.706	0.505	1.29412	0.793553	4.96e-05	0.00251966	pseudobulk	edgeR	QLF
20326	Leukocytes_1	EHD2	0.901386	0.922	0.857	3.33333	2.65501	0.000599114	0.0121041	pseudobulk	edgeR	QLF
20327	Leukocytes_1	EHD4	0.698021	0.686	0.654	1.21569	1.21536	0.0042413	0.041287	pseudobulk	edgeR	QLF
20375	Leukocytes_1	ELOVL5	-0.840027	0.588	0.931	0.921569	4.20508	0.00555617	0.0488779	pseudobulk	edgeR	QLF
20390	Leukocytes_1	EMP2	1.90123	0.647	0.261	1.13725	0.338134	1.2e-05	0.00109434	pseudobulk	edgeR	QLF
20406	Leukocytes_1	EPAS1	2.12222	1	0.986	47.4706	11.2373	9.57e-05	0.00383492	pseudobulk	edgeR	QLF
20411	Leukocytes_1	EPB41L5	1.34024	0.627	0.389	1.07843	0.576818	0.000153522	0.00487996	pseudobulk	edgeR	QLF
20420	Leukocytes_1	EPS8L2	1.26107	0.647	0.374	1.05882	0.569273	0.000100243	0.00391081	pseudobulk	edgeR	QLF
20423	Leukocytes_1	ERBB3	0.857124	0.451	0.369	0.686275	0.553498	0.00363349	0.0381032	pseudobulk	edgeR	QLF
20431	Leukocytes_1	ERG	1.10932	0.588	0.469	1.03922	0.740055	0.000707638	0.013159	pseudobulk	edgeR	QLF
20441	Leukocytes_1	ERO1A	-0.561667	0.627	0.918	1.11765	3.87037	0.00413926	0.0408612	pseudobulk	edgeR	QLF
20445	Leukocytes_1	ESAM	1.80455	0.725	0.38	1.66667	0.536351	9.09e-06	0.000922541	pseudobulk	edgeR	QLF
20454	Leukocytes_1	ETS2	1.26375	0.588	0.356	0.862745	0.484225	0.000322479	0.00819773	pseudobulk	edgeR	QLF
20459	Leukocytes_1	EVA1B	0.716942	0.725	0.679	1.35294	1.24829	0.00170372	0.0241049	pseudobulk	edgeR	QLF
20461	Leukocytes_1	EVI2B	-0.980699	0.529	0.888	0.764706	3.88615	0.000201421	0.00600234	pseudobulk	edgeR	QLF
20476	Leukocytes_1	F11R	0.877096	0.647	0.56	1.17647	0.960905	0.000628516	0.0123833	pseudobulk	edgeR	QLF
20493	Leukocytes_1	FAM167A	1.54766	0.431	0.256	0.686275	0.320988	0.000516252	0.0111585	pseudobulk	edgeR	QLF
20499	Leukocytes_1	FAM189A2	1.22865	0.627	0.369	0.941176	0.548011	0.000248903	0.00682051	pseudobulk	edgeR	QLF
20515	Leukocytes_1	FARP1	0.582881	0.824	0.778	1.84314	1.94993	0.00257573	0.0311618	pseudobulk	edgeR	QLF
20522	Leukocytes_1	FBP1	0.80884	0.667	0.477	1	0.892318	0.00226378	0.0289085	pseudobulk	edgeR	QLF
20538	Leukocytes_1	FCGRT	0.669726	0.941	0.898	3.29412	3.16598	0.00104042	0.0169887	pseudobulk	edgeR	QLF
20549	Leukocytes_1	FGFR3	1.1081	0.51	0.396	0.960784	0.610425	0.000418269	0.0100487	pseudobulk	edgeR	QLF
20551	Leukocytes_1	FHL1	1.25935	0.784	0.559	1.82353	0.989026	5.18e-05	0.00255181	pseudobulk	edgeR	QLF
20554	Leukocytes_1	FILIP1	0.82205	0.647	0.58	1.23529	1.06859	0.000505869	0.0110136	pseudobulk	edgeR	QLF
20570	Leukocytes_1	FMO2	1.38161	0.961	0.711	6.86275	3.25103	0.000137644	0.00462172	pseudobulk	edgeR	QLF
20572	Leukocytes_1	FN1	-1.09102	0.843	0.973	2.31373	11.9047	0.000499589	0.0109268	pseudobulk	edgeR	QLF
20582	Leukocytes_1	FOXF1	2.08667	0.824	0.353	2.35294	0.504801	4.45e-08	7.4e-05	pseudobulk	edgeR	QLF
20601	Leukocytes_1	FXYD1	0.967695	0.686	0.551	1.23529	0.908779	0.000880523	0.0154174	pseudobulk	edgeR	QLF
20605	Leukocytes_1	FZD4	1.14189	0.706	0.512	1.29412	0.783951	5.05e-05	0.00253609	pseudobulk	edgeR	QLF
20620	Leukocytes_1	GATA2	1.77129	0.922	0.48	2.64706	0.851852	5.73e-07	0.000211713	pseudobulk	edgeR	QLF
20669	Leukocytes_1	GOLM1	1.29653	0.961	0.798	4.31373	2.16941	4.37e-05	0.00239505	pseudobulk	edgeR	QLF
20682	Leukocytes_1	GPC3	1.62952	0.451	0.198	0.686275	0.249657	0.000375027	0.00926493	pseudobulk	edgeR	QLF
20686	Leukocytes_1	GPNMB	-0.922764	0.588	0.977	3.11765	15.284	0.00379245	0.0388869	pseudobulk	edgeR	QLF
20687	Leukocytes_1	GPR107	-0.63183	0.471	0.821	0.588235	2.08436	0.00331711	0.035702	pseudobulk	edgeR	QLF
20689	Leukocytes_1	GPRC5A	1.80058	0.804	0.36	2.13725	0.626886	1.95e-05	0.00147861	pseudobulk	edgeR	QLF
20695	Leukocytes_1	GRASP	1.0474	0.49	0.403	0.72549	0.537723	0.00258156	0.0311618	pseudobulk	edgeR	QLF
20701	Leukocytes_1	GRK5	0.908506	0.647	0.515	1	0.777778	0.000445582	0.0103477	pseudobulk	edgeR	QLF
20721	Leukocytes_1	GUCY1A2	0.801962	0.667	0.571	1.19608	1.05556	0.000709286	0.013159	pseudobulk	edgeR	QLF
20728	Leukocytes_1	H3F3B	0.575252	0.765	0.739	1.47059	1.59534	0.00412439	0.0408612	pseudobulk	edgeR	QLF
20737	Leukocytes_1	HBD	1.91755	0.314	0.13	0.764706	0.200274	0.000137322	0.00462172	pseudobulk	edgeR	QLF
20742	Leukocytes_1	HCLS1	-0.689503	0.549	0.916	1.03922	3.67558	0.00492599	0.0453419	pseudobulk	edgeR	QLF
20758	Leukocytes_1	HECW2	1.38915	0.471	0.274	0.705882	0.333333	0.000952977	0.0160874	pseudobulk	edgeR	QLF
20767	Leukocytes_1	HERPUD1	-0.870948	0.725	0.964	1.80392	8.20988	0.000635312	0.0124146	pseudobulk	edgeR	QLF
20769	Leukocytes_1	HES1	0.863177	0.725	0.561	1.21569	1.0096	0.0010476	0.0170342	pseudobulk	edgeR	QLF
20791	Leukocytes_1	HLF	1.08605	0.549	0.347	0.686275	0.457476	0.00144995	0.0214036	pseudobulk	edgeR	QLF
20793	Leukocytes_1	HLX	0.957019	0.49	0.377	0.686275	0.501372	0.00280186	0.0325836	pseudobulk	edgeR	QLF
20794	Leukocytes_1	HM13	-0.587058	0.549	0.881	0.862745	2.96091	0.00399293	0.0400806	pseudobulk	edgeR	QLF
20795	Leukocytes_1	HMBOX1	0.669168	0.804	0.754	1.58824	1.65981	0.00310322	0.0344898	pseudobulk	edgeR	QLF
20820	Leukocytes_1	HOPX	1.68392	0.843	0.656	3.92157	1.40466	5.98e-07	0.000211713	pseudobulk	edgeR	QLF
20824	Leukocytes_1	HPCAL1	0.708545	0.882	0.84	2.5098	2.41632	0.00107891	0.0172346	pseudobulk	edgeR	QLF
20825	Leukocytes_1	HPGD	2.78628	0.922	0.479	9.60784	1.15432	6.22e-07	0.000211713	pseudobulk	edgeR	QLF
20837	Leukocytes_1	HSPA12B	1.59404	0.706	0.41	1.66667	0.613855	1.22e-06	0.000290686	pseudobulk	edgeR	QLF
20840	Leukocytes_1	HSPB8	0.799966	0.725	0.706	1.72549	1.55007	0.00108646	0.0172346	pseudobulk	edgeR	QLF
20847	Leukocytes_1	HYAL2	1.24035	0.804	0.572	1.68627	0.990398	0.000104112	0.00395077	pseudobulk	edgeR	QLF
20854	Leukocytes_1	ID1	1.79612	0.608	0.304	1.35294	0.397119	1.65e-06	0.000327666	pseudobulk	edgeR	QLF
20855	Leukocytes_1	ID2	0.706049	0.902	0.869	2.7451	2.5192	0.000734634	0.0134204	pseudobulk	edgeR	QLF
20856	Leukocytes_1	ID3	0.863234	0.882	0.857	3.31373	2.78669	0.000832901	0.0149296	pseudobulk	edgeR	QLF
20857	Leukocytes_1	ID4	0.440767	0.686	0.671	1.41176	1.47805	0.00395475	0.0397972	pseudobulk	edgeR	QLF
20874	Leukocytes_1	IFI44	0.720084	0.588	0.576	1.09804	1.00823	0.00232385	0.0292352	pseudobulk	edgeR	QLF
20875	Leukocytes_1	IFI6	1.19962	0.98	0.963	11.3333	6.26063	0.0032245	0.0350214	pseudobulk	edgeR	QLF
20876	Leukocytes_1	IFIH1	0.855906	0.725	0.798	2.2549	1.92318	0.00229338	0.029082	pseudobulk	edgeR	QLF
20877	Leukocytes_1	IFIT2	1.22981	0.882	0.734	3.37255	1.86145	0.000125869	0.0043806	pseudobulk	edgeR	QLF
20891	Leukocytes_1	IGFBP6	1.20031	0.49	0.461	1.29412	0.755144	2.71e-05	0.00178863	pseudobulk	edgeR	QLF
20893	Leukocytes_1	IGHM	-2.12801	0.569	0.998	7.37255	136.611	0.000168751	0.00531098	pseudobulk	edgeR	QLF
20895	Leukocytes_1	IGKC	-2.11912	0.608	0.999	19.5294	341.497	0.00317669	0.0348194	pseudobulk	edgeR	QLF
20901	Leukocytes_1	IKZF3	-0.545272	0.647	0.918	1.33333	4.71605	0.00261148	0.0312853	pseudobulk	edgeR	QLF
20922	Leukocytes_1	INF2	0.763675	0.824	0.838	2.45098	2.16872	0.000394088	0.00963596	pseudobulk	edgeR	QLF
20966	Leukocytes_1	IRX1	1.06025	0.392	0.322	0.647059	0.45679	0.00549788	0.0485888	pseudobulk	edgeR	QLF
20967	Leukocytes_1	IRX2	1.01312	0.608	0.442	1.09804	0.741427	0.000236035	0.00658136	pseudobulk	edgeR	QLF
20978	Leukocytes_1	ITGA3	1.3378	0.431	0.227	0.588235	0.284636	0.00160548	0.0232672	pseudobulk	edgeR	QLF
20991	Leukocytes_1	ITGBL1	-0.804781	0.373	0.691	0.54902	2.37723	0.00200327	0.0269819	pseudobulk	edgeR	QLF
20993	Leukocytes_1	ITM2A	0.616802	0.863	0.801	2.23529	2.26269	0.00140052	0.0209213	pseudobulk	edgeR	QLF
20999	Leukocytes_1	ITPR2	-0.65343	0.745	0.973	1.64706	6.56722	0.000569229	0.0117632	pseudobulk	edgeR	QLF
21009	Leukocytes_1	JAM2	1.10487	0.804	0.607	1.78431	1.16255	9.1e-05	0.00380492	pseudobulk	edgeR	QLF
21012	Leukocytes_1	JCAD	0.950956	0.588	0.555	1.2549	0.932785	0.000716836	0.0132476	pseudobulk	edgeR	QLF
21013	Leukocytes_1	JCHAIN	-2.16514	0.569	0.994	5.01961	96.8772	0.000125733	0.0043806	pseudobulk	edgeR	QLF
21021	Leukocytes_1	JUND	0.720861	1	0.997	8.98039	8.50617	0.00442131	0.0421616	pseudobulk	edgeR	QLF
21022	Leukocytes_1	JUP	1.11416	0.784	0.544	1.39216	0.88546	9.46e-05	0.00383492	pseudobulk	edgeR	QLF
21024	Leukocytes_1	KANK2	0.870058	0.765	0.639	1.41176	1.1797	0.000849841	0.0151762	pseudobulk	edgeR	QLF
21025	Leukocytes_1	KANK3	1.3595	0.725	0.412	1.23529	0.579561	0.000355341	0.00896437	pseudobulk	edgeR	QLF
21041	Leukocytes_1	KCNK3	1.86112	0.471	0.164	0.666667	0.198217	0.000408844	0.00989527	pseudobulk	edgeR	QLF
21062	Leukocytes_1	KDR	1.18414	0.647	0.396	0.980392	0.573388	0.000779346	0.014129	pseudobulk	edgeR	QLF
21076	Leukocytes_1	KIAA1217	0.737523	0.667	0.584	1.09804	1.02606	0.00211136	0.0276193	pseudobulk	edgeR	QLF
21086	Leukocytes_1	KIF1C	1.15803	0.784	0.643	1.90196	1.15844	3.74e-05	0.00215119	pseudobulk	edgeR	QLF
21098	Leukocytes_1	KLF2	1.03309	0.863	0.79	2.78431	1.98491	4.97e-05	0.00251966	pseudobulk	edgeR	QLF
21099	Leukocytes_1	KLF3	0.85381	0.863	0.771	2	1.64678	0.000127188	0.00439445	pseudobulk	edgeR	QLF
21100	Leukocytes_1	KLF4	1.52003	0.961	0.665	3.09804	1.30453	1.33e-06	0.000302009	pseudobulk	edgeR	QLF
21130	Leukocytes_1	KPNB1	-0.679084	0.451	0.82	0.568627	2.1358	0.00395635	0.0397972	pseudobulk	edgeR	QLF
21133	Leukocytes_1	KRT7	1.34432	0.627	0.381	1.47059	0.694102	0.000309345	0.00814894	pseudobulk	edgeR	QLF
21137	Leukocytes_1	L3MBTL3	-0.953678	0.275	0.725	0.372549	1.76543	0.000684745	0.0128538	pseudobulk	edgeR	QLF
21167	Leukocytes_1	LDB2	0.902546	0.804	0.7	2.01961	1.59671	0.000373852	0.00926493	pseudobulk	edgeR	QLF
21182	Leukocytes_1	LIFR	1.68705	0.902	0.545	2.86275	0.98011	1.21e-06	0.000290686	pseudobulk	edgeR	QLF
21184	Leukocytes_1	LIMCH1	1.19396	0.961	0.8	5.82353	3.27778	0.000175037	0.00544159	pseudobulk	edgeR	QLF
21189	Leukocytes_1	LIMS2	1.12102	0.804	0.62	1.78431	1.15295	2.74e-05	0.00178863	pseudobulk	edgeR	QLF
21195	Leukocytes_1	LLGL2	0.771925	0.51	0.445	0.72549	0.638546	0.00462184	0.0433797	pseudobulk	edgeR	QLF
21196	Leukocytes_1	LMAN1	-0.529492	0.529	0.824	0.705882	2.3251	0.00385614	0.0393706	pseudobulk	edgeR	QLF
21200	Leukocytes_1	LMCD1	0.764901	0.647	0.629	1.27451	1.17627	0.00452601	0.0426965	pseudobulk	edgeR	QLF
21205	Leukocytes_1	LMO7	1.48482	0.784	0.559	2.33333	1.0439	2.86e-05	0.0018435	pseudobulk	edgeR	QLF
21206	Leukocytes_1	LMOD1	1.10971	0.706	0.569	1.72549	1.02263	2.55e-05	0.00173879	pseudobulk	edgeR	QLF
21217	Leukocytes_1	LPL	1.35147	0.804	0.641	2.62745	1.35597	0.000316029	0.00819181	pseudobulk	edgeR	QLF
21228	Leukocytes_1	LRP4	1.63836	0.49	0.211	0.72549	0.260631	0.000486815	0.0106965	pseudobulk	edgeR	QLF
21229	Leukocytes_1	LRP5	0.868577	0.784	0.73	1.86275	1.61454	0.000544626	0.0115102	pseudobulk	edgeR	QLF
21253	Leukocytes_1	LTB	-0.719128	0.529	0.927	1.70588	7.20713	0.00263018	0.0313266	pseudobulk	edgeR	QLF
21257	Leukocytes_1	LTBP4	0.697282	1	0.985	9.68627	9.25583	0.00496949	0.0455664	pseudobulk	edgeR	QLF
21263	Leukocytes_1	LUM	-1.03557	0.863	0.989	2.60784	14.6495	0.000114611	0.00418312	pseudobulk	edgeR	QLF
21265	Leukocytes_1	LY6E	0.765085	0.961	0.916	3.82353	3.49314	0.00227945	0.0289824	pseudobulk	edgeR	QLF
21268	Leukocytes_1	LYZ	-1.18257	0.686	0.964	1.68627	9.99451	0.00223285	0.028696	pseudobulk	edgeR	QLF
21273	Leukocytes_1	MAB21L4	2.0297	0.451	0.16	0.764706	0.187929	5.19e-05	0.00255181	pseudobulk	edgeR	QLF
21285	Leukocytes_1	MAGI3	1.27924	0.431	0.285	0.666667	0.362826	0.000863636	0.0153648	pseudobulk	edgeR	QLF
21303	Leukocytes_1	MAP2	1.93373	0.412	0.18	0.72549	0.21262	0.000618559	0.0123821	pseudobulk	edgeR	QLF
21309	Leukocytes_1	MAP3K11	0.606357	0.961	0.931	3.33333	3.51852	0.00337572	0.0360077	pseudobulk	edgeR	QLF
21313	Leukocytes_1	MAP3K20	0.719479	0.902	0.817	2.13725	2.12003	0.00225472	0.0288991	pseudobulk	edgeR	QLF
21317	Leukocytes_1	MAP3K6	1.13413	0.412	0.327	0.686275	0.431413	0.00503371	0.0459784	pseudobulk	edgeR	QLF
21327	Leukocytes_1	MAPK3	0.679501	0.843	0.704	1.33333	1.36008	0.00235272	0.0295204	pseudobulk	edgeR	QLF
21353	Leukocytes_1	MBD3	0.634607	0.706	0.663	1.27451	1.2716	0.00214535	0.027872	pseudobulk	edgeR	QLF
21367	Leukocytes_1	MCF2L	1.02198	0.765	0.586	1.5098	1.0535	0.000208707	0.00614269	pseudobulk	edgeR	QLF
21379	Leukocytes_1	MDM2	-0.65631	0.667	0.924	1.13725	4.23182	0.00196622	0.0267301	pseudobulk	edgeR	QLF
21381	Leukocytes_1	ME1	1.76922	0.471	0.24	0.823529	0.292867	0.000230763	0.0065181	pseudobulk	edgeR	QLF
21399	Leukocytes_1	MEF2C	-0.576127	0.451	0.807	0.72549	2.4952	0.00550002	0.0485888	pseudobulk	edgeR	QLF
21401	Leukocytes_1	MEGF6	-0.727091	0.569	0.85	0.921569	4.05693	0.000927222	0.0157893	pseudobulk	edgeR	QLF
21419	Leukocytes_1	MFSD1	-0.764122	0.51	0.901	0.803922	3.41289	0.00354892	0.0373538	pseudobulk	edgeR	QLF
21447	Leukocytes_1	MINDY2	0.878235	0.667	0.511	0.960784	0.773663	0.00219236	0.0283284	pseudobulk	edgeR	QLF
21456	Leukocytes_1	MLLT1	0.821027	0.588	0.569	1.11765	0.900549	0.000548159	0.0115138	pseudobulk	edgeR	QLF
21463	Leukocytes_1	MMP14	-0.794749	0.863	0.967	1.82353	7.34088	0.000635004	0.0124146	pseudobulk	edgeR	QLF
21464	Leukocytes_1	MMP2	-0.771068	1	0.995	4.96078	20.9287	0.00367961	0.0381032	pseudobulk	edgeR	QLF
21484	Leukocytes_1	MPDZ	0.791751	0.51	0.465	0.764706	0.664609	0.00352993	0.037236	pseudobulk	edgeR	QLF
21488	Leukocytes_1	MPP5	0.906398	0.588	0.429	0.745098	0.604252	0.00306342	0.03414	pseudobulk	edgeR	QLF
21495	Leukocytes_1	MRFAP1	0.762165	0.569	0.498	0.843137	0.745542	0.00297559	0.03362	pseudobulk	edgeR	QLF
21498	Leukocytes_1	MRTFB	0.697248	0.647	0.571	0.980392	0.914266	0.00254714	0.0309815	pseudobulk	edgeR	QLF
21502	Leukocytes_1	MSI2	-0.549677	0.412	0.833	0.647059	2.4513	0.00320094	0.0349247	pseudobulk	edgeR	QLF
21507	Leukocytes_1	MSRB3	0.876344	0.667	0.619	1.4902	1.19273	0.00101875	0.0167496	pseudobulk	edgeR	QLF
21519	Leukocytes_1	MTIF2	-0.504495	0.667	0.884	1	3.2085	0.00515426	0.0467215	pseudobulk	edgeR	QLF
21532	Leukocytes_1	MTURN	1.25034	0.745	0.51	1.29412	0.759945	4.18e-05	0.00236987	pseudobulk	edgeR	QLF
21547	Leukocytes_1	MYH11	1.71005	0.784	0.345	1.84314	0.561728	5.53e-06	0.000761898	pseudobulk	edgeR	QLF
21548	Leukocytes_1	MYH14	1.14827	0.922	0.632	2.72549	1.61934	0.000678972	0.0127958	pseudobulk	edgeR	QLF
21551	Leukocytes_1	MYL9	0.882828	0.961	0.903	4.62745	3.49383	0.000135718	0.00462172	pseudobulk	edgeR	QLF
21556	Leukocytes_1	MYO1B	1.01214	0.784	0.726	2.37255	1.7037	0.000641502	0.0124155	pseudobulk	edgeR	QLF
21557	Leukocytes_1	MYO1C	0.576355	0.843	0.805	1.76471	1.98285	0.00565967	0.0494237	pseudobulk	edgeR	QLF
21561	Leukocytes_1	MYO5A	-0.695719	0.353	0.715	0.392157	1.56379	0.00239774	0.0298497	pseudobulk	edgeR	QLF
21562	Leukocytes_1	MYO5B	1.30093	0.353	0.222	0.568627	0.29904	0.00311466	0.0345365	pseudobulk	edgeR	QLF
21563	Leukocytes_1	MYO6	0.644201	0.686	0.636	1.19608	1.20439	0.00293394	0.0333422	pseudobulk	edgeR	QLF
21567	Leukocytes_1	MYRF	1.00183	0.608	0.455	1.03922	0.720165	0.00206526	0.0274866	pseudobulk	edgeR	QLF
21601	Leukocytes_1	NCKAP1	0.746087	0.824	0.741	1.68627	1.65089	0.00245885	0.0302941	pseudobulk	edgeR	QLF
21602	Leukocytes_1	NCKAP1L	-0.59971	0.647	0.952	1.47059	5.19959	0.00330951	0.035702	pseudobulk	edgeR	QLF
21603	Leukocytes_1	NCKAP5	1.86826	0.667	0.294	1.35294	0.38203	2.47e-06	0.000436845	pseudobulk	edgeR	QLF
21617	Leukocytes_1	NDNF	1.55707	0.412	0.204	0.607843	0.252401	0.000937144	0.0159014	pseudobulk	edgeR	QLF
21618	Leukocytes_1	NDRG1	1.0531	0.804	0.674	1.86275	1.30727	4.81e-05	0.00251534	pseudobulk	edgeR	QLF
21620	Leukocytes_1	NDRG4	2.09409	0.549	0.213	1.03922	0.253086	8.05e-06	0.000892615	pseudobulk	edgeR	QLF
21641	Leukocytes_1	NEBL	1.35271	0.608	0.354	1.03922	0.518519	0.000396857	0.00965416	pseudobulk	edgeR	QLF
21646	Leukocytes_1	NEDD4L	0.652577	0.863	0.807	2.13725	2.24074	0.002921	0.033319	pseudobulk	edgeR	QLF
21650	Leukocytes_1	NEK6	-0.58743	0.725	0.973	1.88235	6.8155	0.00166016	0.0237707	pseudobulk	edgeR	QLF
21666	Leukocytes_1	NFIA	0.92877	0.824	0.682	1.7451	1.3594	0.000115808	0.00418312	pseudobulk	edgeR	QLF
21668	Leukocytes_1	NFIC	0.569817	0.882	0.865	2.29412	2.48971	0.00335202	0.0359156	pseudobulk	edgeR	QLF
21688	Leukocytes_1	NKD1	1.3217	0.333	0.209	0.470588	0.234568	0.00319209	0.034908	pseudobulk	edgeR	QLF
21689	Leukocytes_1	NKD2	1.17817	0.51	0.283	0.686275	0.340192	0.000430574	0.010181	pseudobulk	edgeR	QLF
21693	Leukocytes_1	NKX2-1	0.912938	0.745	0.574	1.72549	1.40741	0.00101436	0.0167496	pseudobulk	edgeR	QLF
21703	Leukocytes_1	NOL4L	0.70313	0.667	0.553	0.901961	0.875171	0.00367693	0.0381032	pseudobulk	edgeR	QLF
21713	Leukocytes_1	NOSTRIN	1.56783	0.608	0.311	1.03922	0.430727	7.24e-05	0.00319653	pseudobulk	edgeR	QLF
21715	Leukocytes_1	NOVA2	1.67865	0.725	0.348	1.13725	0.471193	1.96e-05	0.00147861	pseudobulk	edgeR	QLF
21722	Leukocytes_1	NPNT	1.12477	0.863	0.636	2.52941	1.64472	3.74e-05	0.00215119	pseudobulk	edgeR	QLF
21723	Leukocytes_1	NPR1	1.78576	0.824	0.5	2.66667	0.826475	5.54e-07	0.000211713	pseudobulk	edgeR	QLF
21724	Leukocytes_1	NPR3	1.47276	0.569	0.313	1	0.456104	0.00167322	0.0238146	pseudobulk	edgeR	QLF
21727	Leukocytes_1	NR1H2	0.715476	0.686	0.692	1.5098	1.44102	0.00524895	0.0472207	pseudobulk	edgeR	QLF
21734	Leukocytes_1	NR4A1	0.759564	0.588	0.479	0.901961	0.768176	0.00301411	0.0338548	pseudobulk	edgeR	QLF
21757	Leukocytes_1	NTN4	0.99938	0.843	0.665	2.23529	1.60219	0.000261746	0.00713146	pseudobulk	edgeR	QLF
21758	Leukocytes_1	NTNG2	1.60816	0.549	0.303	1.05882	0.396433	7.2e-05	0.00319653	pseudobulk	edgeR	QLF
21762	Leukocytes_1	NUCB2	-0.958396	0.333	0.765	0.392157	1.88272	0.000620664	0.0123821	pseudobulk	edgeR	QLF
21789	Leukocytes_1	NXN	0.928411	0.49	0.366	0.705882	0.506173	0.00202696	0.0271591	pseudobulk	edgeR	QLF
21802	Leukocytes_1	OGT	-0.691478	0.941	0.99	2.80392	10.9568	0.00137022	0.0206095	pseudobulk	edgeR	QLF
21823	Leukocytes_1	OTUD7B	0.883712	0.647	0.501	0.941176	0.757202	0.00105035	0.0170342	pseudobulk	edgeR	QLF
21827	Leukocytes_1	P4HA1	-0.565287	0.451	0.84	0.686275	2.35117	0.0028008	0.0325836	pseudobulk	edgeR	QLF
21828	Leukocytes_1	P4HA2	0.92472	0.608	0.541	1.21569	0.888889	0.000313092	0.00819181	pseudobulk	edgeR	QLF
21840	Leukocytes_1	PAK4	1.21271	0.804	0.66	2.03922	1.16461	2.66e-05	0.00178781	pseudobulk	edgeR	QLF
21842	Leukocytes_1	PALM2-AKAP2	1.25556	0.922	0.739	2.94118	1.79561	9.51e-05	0.00383492	pseudobulk	edgeR	QLF
21843	Leukocytes_1	PAM	0.599458	0.745	0.75	1.52941	1.57682	0.00184377	0.0255477	pseudobulk	edgeR	QLF
21848	Leukocytes_1	PAPSS2	1.13041	0.882	0.697	2.2549	1.37243	1.91e-05	0.00147861	pseudobulk	edgeR	QLF
21851	Leukocytes_1	PARP10	0.67772	0.647	0.619	1.13725	1.0583	0.00139629	0.0209213	pseudobulk	edgeR	QLF
21873	Leukocytes_1	PCDH1	1.16231	0.686	0.488	1.23529	0.768861	0.000234157	0.00656741	pseudobulk	edgeR	QLF
21874	Leukocytes_1	PCDH12	1.21909	0.471	0.291	0.666667	0.3738	0.002809	0.0325871	pseudobulk	edgeR	QLF
21879	Leukocytes_1	PCGF2	0.943353	0.784	0.634	1.52941	1.1701	0.000870722	0.0153763	pseudobulk	edgeR	QLF
21900	Leukocytes_1	PDE5A	0.615327	0.627	0.654	1.15686	1.22291	0.00512314	0.0467058	pseudobulk	edgeR	QLF
21901	Leukocytes_1	PDE7A	-1.07224	0.451	0.883	0.686275	3.65569	0.000245547	0.00676744	pseudobulk	edgeR	QLF
21903	Leukocytes_1	PDGFA	0.845038	0.529	0.481	0.862745	0.756516	0.00434053	0.0419612	pseudobulk	edgeR	QLF
21904	Leukocytes_1	PDGFB	0.834978	0.706	0.686	1.56863	1.32099	0.000560527	0.0117219	pseudobulk	edgeR	QLF
21905	Leukocytes_1	PDGFD	0.72267	0.588	0.503	0.941176	0.834019	0.0015072	0.0220354	pseudobulk	edgeR	QLF
21916	Leukocytes_1	PDLIM2	0.654995	0.745	0.746	1.47059	1.5535	0.00243353	0.0302163	pseudobulk	edgeR	QLF
21924	Leukocytes_1	PDZK1IP1	1.19773	0.608	0.422	1.31373	0.786694	0.00262678	0.0313266	pseudobulk	edgeR	QLF
21931	Leukocytes_1	PER1	0.908156	0.784	0.704	1.84314	1.46159	0.000144683	0.00469286	pseudobulk	edgeR	QLF
21951	Leukocytes_1	PGM3	-0.427526	0.51	0.811	0.627451	2.11934	0.00312373	0.0345567	pseudobulk	edgeR	QLF
21956	Leukocytes_1	PHACTR2	0.799907	0.824	0.759	1.90196	1.72702	0.000480744	0.010663	pseudobulk	edgeR	QLF
21976	Leukocytes_1	PHLDB1	0.752003	0.941	0.853	2.86275	2.69342	0.00442024	0.0421616	pseudobulk	edgeR	QLF
21977	Leukocytes_1	PHLDB2	0.897295	0.686	0.535	1.13725	0.858711	0.000447436	0.0103477	pseudobulk	edgeR	QLF
21991	Leukocytes_1	PIK3AP1	-1.23715	0.314	0.857	0.529412	3.20165	0.000198657	0.00599392	pseudobulk	edgeR	QLF
21997	Leukocytes_1	PIK3CD	-0.532523	0.627	0.923	1.11765	3.83471	0.00249168	0.0304623	pseudobulk	edgeR	QLF
22001	Leukocytes_1	PIK3R3	0.81595	0.588	0.475	0.843137	0.717421	0.00465979	0.0436501	pseudobulk	edgeR	QLF
22015	Leukocytes_1	PITPNM2	0.817102	0.549	0.469	0.823529	0.682442	0.00450213	0.0426763	pseudobulk	edgeR	QLF
22018	Leukocytes_1	PKD2	0.770722	0.706	0.687	1.54902	1.39438	0.000525207	0.0112801	pseudobulk	edgeR	QLF
22019	Leukocytes_1	PKDCC	1.6283	0.725	0.39	1.70588	0.587791	5.12e-06	0.000739885	pseudobulk	edgeR	QLF
22020	Leukocytes_1	PKIG	0.849704	0.647	0.618	1.19608	1.05624	0.000900703	0.015448	pseudobulk	edgeR	QLF
22024	Leukocytes_1	PKN3	1.05851	0.49	0.305	0.627451	0.399863	0.00244791	0.0302941	pseudobulk	edgeR	QLF
22036	Leukocytes_1	PLCB4	0.844632	0.51	0.455	0.862745	0.72085	0.00162458	0.0234727	pseudobulk	edgeR	QLF
22063	Leukocytes_1	PLTP	-0.846155	0.686	0.967	1.92157	8.3251	0.00422342	0.041287	pseudobulk	edgeR	QLF
22067	Leukocytes_1	PLXNC1	-0.595707	0.51	0.901	0.823529	3.20576	0.000640932	0.0124155	pseudobulk	edgeR	QLF
22110	Leukocytes_1	POR	0.830296	0.608	0.589	1.05882	1.01372	0.0023223	0.0292352	pseudobulk	edgeR	QLF
22112	Leukocytes_1	PPFIBP1	0.614236	0.667	0.635	1.15686	1.11797	0.00268965	0.0315092	pseudobulk	edgeR	QLF
22126	Leukocytes_1	PPP1CC	-0.658137	0.549	0.903	0.901961	3.24417	0.00177855	0.0247253	pseudobulk	edgeR	QLF
22129	Leukocytes_1	PPP1R12B	0.470452	0.843	0.872	2.31373	2.56241	0.00569233	0.049618	pseudobulk	edgeR	QLF
22130	Leukocytes_1	PPP1R14A	1.75015	0.451	0.188	0.705882	0.217421	0.00011176	0.00418312	pseudobulk	edgeR	QLF
22140	Leukocytes_1	PPP2CB	0.894263	0.627	0.554	1.03922	0.894376	0.00121439	0.0188567	pseudobulk	edgeR	QLF
22144	Leukocytes_1	PPP2R5B	0.936032	0.765	0.599	1.29412	0.973937	0.000289429	0.00778108	pseudobulk	edgeR	QLF
22150	Leukocytes_1	PPP3CC	-0.530177	0.412	0.842	0.72549	2.41564	0.00426228	0.0413901	pseudobulk	edgeR	QLF
22156	Leukocytes_1	PPP4R3B	-0.479981	0.706	0.92	1.11765	3.54595	0.00388285	0.039507	pseudobulk	edgeR	QLF
22168	Leukocytes_1	PRDM6	1.00338	0.529	0.374	0.666667	0.503429	0.0033861	0.0360378	pseudobulk	edgeR	QLF
22175	Leukocytes_1	PREX2	0.863411	0.784	0.737	2	1.68176	0.0006151	0.0123747	pseudobulk	edgeR	QLF
22177	Leukocytes_1	PRICKLE2	1.18956	0.667	0.461	1.15686	0.696845	0.000593963	0.0120511	pseudobulk	edgeR	QLF
22188	Leukocytes_1	PRKCE	2.12034	0.824	0.393	2.45098	0.558985	3.26e-07	0.000211713	pseudobulk	edgeR	QLF
22191	Leukocytes_1	PRKCZ	1.06741	0.412	0.328	0.627451	0.430041	0.00419863	0.0411915	pseudobulk	edgeR	QLF
22208	Leukocytes_1	PRPSAP1	0.802477	0.804	0.71	1.68627	1.45953	0.000368943	0.00925853	pseudobulk	edgeR	QLF
22219	Leukocytes_1	PRUNE2	1.07073	0.373	0.262	0.509804	0.327846	0.00443638	0.0422209	pseudobulk	edgeR	QLF
22220	Leukocytes_1	PRX	2.36018	0.784	0.301	2.11765	0.388889	4.66e-08	7.4e-05	pseudobulk	edgeR	QLF
22253	Leukocytes_1	PTGR1	1.31815	0.725	0.517	1.68627	0.869684	0.00456551	0.0429356	pseudobulk	edgeR	QLF
22263	Leukocytes_1	PTPN14	0.686244	0.725	0.626	1.09804	1.06653	0.00208865	0.0274866	pseudobulk	edgeR	QLF
22265	Leukocytes_1	PTPN21	1.28895	0.373	0.244	0.529412	0.289438	0.00267157	0.0315092	pseudobulk	edgeR	QLF
22268	Leukocytes_1	PTPN6	-0.472414	0.431	0.804	0.666667	2.21193	0.00453113	0.0426965	pseudobulk	edgeR	QLF
22270	Leukocytes_1	PTPRB	1.21276	0.784	0.518	1.52941	0.875171	2.39e-05	0.0016998	pseudobulk	edgeR	QLF
22271	Leukocytes_1	PTPRF	0.894529	0.882	0.756	2.4902	2.10151	0.000290485	0.00778108	pseudobulk	edgeR	QLF
22272	Leukocytes_1	PTPRG	1.16651	0.882	0.674	2.5098	1.44239	1.62e-05	0.00137567	pseudobulk	edgeR	QLF
22274	Leukocytes_1	PTPRM	1.11616	0.588	0.473	1.09804	0.711248	9.97e-05	0.00391081	pseudobulk	edgeR	QLF
22280	Leukocytes_1	PURB	0.597266	0.843	0.859	2.2549	2.369	0.00211431	0.0276193	pseudobulk	edgeR	QLF
22287	Leukocytes_1	PXN	0.627087	0.863	0.877	2.39216	2.53429	0.00217046	0.0281216	pseudobulk	edgeR	QLF
22293	Leukocytes_1	QDPR	0.573105	0.804	0.749	1.43137	1.59739	0.00522374	0.0470828	pseudobulk	edgeR	QLF
22317	Leukocytes_1	RAB3D	0.935786	0.569	0.468	0.901961	0.694787	0.00174479	0.0245404	pseudobulk	edgeR	QLF
22344	Leukocytes_1	RALA	1.00401	0.725	0.561	1.23529	0.925926	0.000218338	0.00630929	pseudobulk	edgeR	QLF
22348	Leukocytes_1	RALGPS2	-1.01789	0.314	0.778	0.431373	2.4856	0.00107168	0.0172346	pseudobulk	edgeR	QLF
22350	Leukocytes_1	RAMP2	1.62624	0.882	0.529	2.39216	0.932099	7.71e-06	0.000874913	pseudobulk	edgeR	QLF
22351	Leukocytes_1	RAMP3	2.21277	0.882	0.459	4.09804	0.843621	9.3e-06	0.000923865	pseudobulk	edgeR	QLF
22361	Leukocytes_1	RAPGEF5	1.4157	0.863	0.532	1.96078	0.897805	1.65e-06	0.000327666	pseudobulk	edgeR	QLF
22366	Leukocytes_1	RASA2	-0.663758	0.471	0.844	0.647059	2.40123	0.00207332	0.0274866	pseudobulk	edgeR	QLF
22368	Leukocytes_1	RASD1	1.50441	0.392	0.167	0.509804	0.186557	0.000659297	0.0125741	pseudobulk	edgeR	QLF
22371	Leukocytes_1	RASIP1	1.39612	0.627	0.378	1.01961	0.515775	5.54e-05	0.00266861	pseudobulk	edgeR	QLF
22376	Leukocytes_1	RASSF8	0.822106	0.549	0.455	0.823529	0.659808	0.00142647	0.0211374	pseudobulk	edgeR	QLF
22418	Leukocytes_1	RESF1	-0.534004	0.588	0.894	1.05882	3.52126	0.00332766	0.0357349	pseudobulk	edgeR	QLF
22432	Leukocytes_1	RGCC	1.4975	0.863	0.754	4.60784	1.90123	1.23e-05	0.00109434	pseudobulk	edgeR	QLF
22439	Leukocytes_1	RGS5	1.35791	0.922	0.872	8.39216	4.45542	0.000320991	0.00819773	pseudobulk	edgeR	QLF
22440	Leukocytes_1	RGS7BP	1.77834	0.549	0.215	0.784314	0.260631	0.000115555	0.00418312	pseudobulk	edgeR	QLF
22441	Leukocytes_1	RHBDF1	1.20103	0.353	0.285	0.568627	0.35048	0.0028519	0.0329246	pseudobulk	edgeR	QLF
22444	Leukocytes_1	RHOB	1.13295	0.98	0.796	3.2549	2.02195	8.71e-05	0.00368909	pseudobulk	edgeR	QLF
22447	Leukocytes_1	RHOF	0.807523	0.784	0.7	1.94118	1.67833	0.000923701	0.0157857	pseudobulk	edgeR	QLF
22449	Leukocytes_1	RHOJ	0.936627	0.608	0.491	0.941176	0.769547	0.00109364	0.0172664	pseudobulk	edgeR	QLF
22457	Leukocytes_1	RILPL1	1.06599	0.608	0.464	0.980392	0.661866	0.000216394	0.00629125	pseudobulk	edgeR	QLF
22459	Leukocytes_1	RIN2	0.770272	0.824	0.734	1.70588	1.56241	0.000530895	0.0113511	pseudobulk	edgeR	QLF
22468	Leukocytes_1	RNASE1	2.09692	0.902	0.488	4.37255	1.09877	5.5e-07	0.000211713	pseudobulk	edgeR	QLF
22481	Leukocytes_1	RNF144B	0.802389	0.627	0.521	0.941176	0.82716	0.00538556	0.0480867	pseudobulk	edgeR	QLF
22527	Leukocytes_1	RSPO2	1.29913	0.412	0.205	0.490196	0.249657	0.00368263	0.0381032	pseudobulk	edgeR	QLF
22537	Leukocytes_1	RTKN2	1.21879	0.843	0.671	3.72549	2.09328	8.52e-06	0.000922541	pseudobulk	edgeR	QLF
22542	Leukocytes_1	RUNX1	-1.04702	0.529	0.934	0.882353	4.33539	0.000545574	0.0115102	pseudobulk	edgeR	QLF
22547	Leukocytes_1	RXRA	0.597287	0.902	0.868	2.41176	2.37037	0.000960007	0.0161173	pseudobulk	edgeR	QLF
22555	Leukocytes_1	S100A16	0.70692	0.843	0.833	2.33333	2.13374	0.00212465	0.0276785	pseudobulk	edgeR	QLF
22564	Leukocytes_1	SAMD4A	0.710354	0.627	0.617	1.05882	1.07545	0.00515374	0.0467215	pseudobulk	edgeR	QLF
22576	Leukocytes_1	SASH3	-0.646715	0.549	0.853	0.764706	2.97874	0.00267081	0.0315092	pseudobulk	edgeR	QLF
22585	Leukocytes_1	SBSPON	1.44059	0.804	0.381	1.45098	0.650206	3.04e-05	0.00187635	pseudobulk	edgeR	QLF
22595	Leukocytes_1	SCD5	1.64958	0.608	0.211	0.705882	0.257202	0.00065399	0.012523	pseudobulk	edgeR	QLF
22596	Leukocytes_1	SCEL	1.82553	0.647	0.249	1.27451	0.366255	1.78e-05	0.00141244	pseudobulk	edgeR	QLF
22616	Leukocytes_1	SEC11C	-0.733608	0.569	0.922	1.2549	5.08573	0.000667591	0.0126313	pseudobulk	edgeR	QLF
22621	Leukocytes_1	SEC24A	-0.59897	0.51	0.842	0.764706	2.85254	0.00411228	0.0408514	pseudobulk	edgeR	QLF
22625	Leukocytes_1	SEC61A1	-0.467106	0.608	0.92	1.23529	3.83539	0.00435876	0.0419612	pseudobulk	edgeR	QLF
22626	Leukocytes_1	SEC61B	-0.509168	0.569	0.888	0.980392	3.11043	0.00395059	0.0397972	pseudobulk	edgeR	QLF
22642	Leukocytes_1	SEMA3E	2.04333	0.49	0.142	0.647059	0.179012	0.000241165	0.00668533	pseudobulk	edgeR	QLF
22643	Leukocytes_1	SEMA3F	1.05144	0.745	0.643	1.90196	1.33471	0.000204238	0.00604849	pseudobulk	edgeR	QLF
22644	Leukocytes_1	SEMA3G	2.20015	0.51	0.134	0.686275	0.165295	0.000148355	0.00475499	pseudobulk	edgeR	QLF
22646	Leukocytes_1	SEMA6A	1.59487	0.51	0.285	0.862745	0.347737	0.0004194	0.0100487	pseudobulk	edgeR	QLF
22663	Leukocytes_1	SERPINB6	1.08672	0.608	0.494	1.15686	0.773663	0.000139611	0.00464351	pseudobulk	edgeR	QLF
22693	Leukocytes_1	SFTPC	0.927527	0.882	0.705	4.01961	3.08436	0.000301246	0.00797967	pseudobulk	edgeR	QLF
22702	Leukocytes_1	SGPL1	-0.553841	0.353	0.756	0.529412	1.79561	0.00544485	0.0484569	pseudobulk	edgeR	QLF
22707	Leukocytes_1	SH2D3C	0.91179	0.922	0.792	2.4902	1.96982	0.000434013	0.010194	pseudobulk	edgeR	QLF
22712	Leukocytes_1	SH3BP5	0.727815	0.882	0.833	2.2549	2.35185	0.00190809	0.026143	pseudobulk	edgeR	QLF
22721	Leukocytes_1	SHANK2	1.50275	0.49	0.208	0.607843	0.254458	0.000464638	0.0105355	pseudobulk	edgeR	QLF
22722	Leukocytes_1	SHANK3	1.41076	0.745	0.477	1.54902	0.711934	3.07e-05	0.00187635	pseudobulk	edgeR	QLF
22726	Leukocytes_1	SHE	1.22677	0.51	0.301	0.666667	0.386831	0.00177868	0.0247253	pseudobulk	edgeR	QLF
22727	Leukocytes_1	SHFL	0.66045	0.784	0.855	2.2549	2.23937	0.00407704	0.0406681	pseudobulk	edgeR	QLF
22745	Leukocytes_1	SIVA1	0.700288	0.608	0.593	1.01961	0.949931	0.00528741	0.0473879	pseudobulk	edgeR	QLF
22753	Leukocytes_1	SLC12A2	0.717201	0.569	0.488	0.843137	0.783265	0.00487417	0.0449517	pseudobulk	edgeR	QLF
22775	Leukocytes_1	SLC26A5	1.71954	0.392	0.148	0.490196	0.176269	0.000883911	0.0154174	pseudobulk	edgeR	QLF
22781	Leukocytes_1	SLC34A2	1.15995	0.667	0.447	1.41176	0.883402	0.000129198	0.00443176	pseudobulk	edgeR	QLF
22790	Leukocytes_1	SLC38A2	-0.525183	0.784	0.946	1.29412	4.44719	0.00172679	0.0243589	pseudobulk	edgeR	QLF
22794	Leukocytes_1	SLC39A7	-0.507902	0.49	0.857	0.72549	2.33333	0.00516591	0.0467382	pseudobulk	edgeR	QLF
22799	Leukocytes_1	SLC44A2	0.679536	0.863	0.899	2.94118	2.98285	0.00151124	0.0220354	pseudobulk	edgeR	QLF
22803	Leukocytes_1	SLC6A4	2.78611	0.412	0.062	0.686275	0.0706447	8.74e-05	0.00368909	pseudobulk	edgeR	QLF
22808	Leukocytes_1	SLC9A3R2	1.34943	0.902	0.684	2.92157	1.47531	4.3e-05	0.00239505	pseudobulk	edgeR	QLF
22809	Leukocytes_1	SLCO2A1	1.80574	0.784	0.4	1.76471	0.623457	3.62e-05	0.00213309	pseudobulk	edgeR	QLF
22810	Leukocytes_1	SLCO2B1	-0.671103	0.549	0.878	0.72549	3.12894	0.000885985	0.0154174	pseudobulk	edgeR	QLF
22823	Leukocytes_1	SMAD6	2.24386	0.863	0.385	2.80392	0.550069	1.05e-07	8.96e-05	pseudobulk	edgeR	QLF
22825	Leukocytes_1	SMAD9	0.924922	0.569	0.465	0.960784	0.709877	0.000645733	0.0124155	pseudobulk	edgeR	QLF
22828	Leukocytes_1	SMAP2	-0.680076	0.529	0.922	1.01961	3.86694	0.001341	0.020298	pseudobulk	edgeR	QLF
22856	Leukocytes_1	SMPD1	-0.791422	0.314	0.783	0.45098	1.86488	0.0046726	0.0436842	pseudobulk	edgeR	QLF
22860	Leukocytes_1	SMURF2	0.717023	0.745	0.724	1.58824	1.51646	0.00110096	0.0173247	pseudobulk	edgeR	QLF
22866	Leukocytes_1	SNRK	0.643485	0.902	0.914	3.72549	3.83402	0.00481788	0.0446052	pseudobulk	edgeR	QLF
22875	Leukocytes_1	SNTB1	0.639783	0.706	0.641	1.19608	1.21811	0.00268146	0.0315092	pseudobulk	edgeR	QLF
22888	Leukocytes_1	SNX29	-0.471718	0.451	0.765	0.54902	1.84979	0.00441066	0.0421616	pseudobulk	edgeR	QLF
22893	Leukocytes_1	SNX6	-0.453501	0.725	0.931	1.37255	4.2085	0.00565374	0.0494237	pseudobulk	edgeR	QLF
22904	Leukocytes_1	SORT1	0.68187	0.804	0.772	1.90196	1.87449	0.00351801	0.0371927	pseudobulk	edgeR	QLF
22907	Leukocytes_1	SOX13	1.35392	0.392	0.273	0.627451	0.339506	0.00145478	0.0214086	pseudobulk	edgeR	QLF
22908	Leukocytes_1	SOX18	1.0597	0.745	0.572	1.52941	1.07545	0.000104404	0.00395077	pseudobulk	edgeR	QLF
22911	Leukocytes_1	SOX7	1.73251	0.569	0.25	0.960784	0.320988	9.32e-05	0.0038315	pseudobulk	edgeR	QLF
22920	Leukocytes_1	SPARCL1	0.956238	0.941	0.791	3.33333	2.54527	0.00019846	0.00599392	pseudobulk	edgeR	QLF
22925	Leukocytes_1	SPCS3	-0.936878	0.451	0.927	0.823529	4.06653	0.000894596	0.0154215	pseudobulk	edgeR	QLF
22936	Leukocytes_1	SPNS2	1.24161	0.529	0.379	0.980392	0.576818	0.000483054	0.010663	pseudobulk	edgeR	QLF
22944	Leukocytes_1	SPRY2	0.605723	0.647	0.648	1.19608	1.22702	0.00301767	0.0338548	pseudobulk	edgeR	QLF
22948	Leukocytes_1	SPTAN1	0.652619	1	0.967	4.7451	4.88272	0.00315819	0.0348194	pseudobulk	edgeR	QLF
22949	Leukocytes_1	SPTBN1	1.159	0.98	0.929	6.90196	4.24005	6.9e-05	0.00311471	pseudobulk	edgeR	QLF
22984	Leukocytes_1	SSR3	-0.582542	0.51	0.87	0.882353	3.08916	0.00393579	0.0397972	pseudobulk	edgeR	QLF
22993	Leukocytes_1	ST6GAL1	-0.680367	0.765	0.94	1.13725	4.78875	0.00131642	0.0200355	pseudobulk	edgeR	QLF
22994	Leukocytes_1	ST6GALNAC5	1.25222	0.431	0.265	0.607843	0.347051	0.00170066	0.0241049	pseudobulk	edgeR	QLF
22998	Leukocytes_1	ST8SIA4	-0.935089	0.471	0.897	0.745098	3.54527	0.000431327	0.010181	pseudobulk	edgeR	QLF
23003	Leukocytes_1	STARD13	0.921183	0.569	0.462	0.803922	0.666667	0.00563532	0.0493919	pseudobulk	edgeR	QLF
23018	Leukocytes_1	STK17B	-0.866816	0.686	0.951	1.4902	6.78464	0.000727334	0.0133528	pseudobulk	edgeR	QLF
23031	Leukocytes_1	STT3A	-0.647919	0.627	0.926	0.980392	3.78669	0.000569901	0.0117632	pseudobulk	edgeR	QLF
23044	Leukocytes_1	STXBP1	1.08873	0.686	0.542	1.29412	0.878601	9.2e-05	0.00381327	pseudobulk	edgeR	QLF
23047	Leukocytes_1	STXBP6	1.81415	0.51	0.212	0.843137	0.245542	4.35e-05	0.00239505	pseudobulk	edgeR	QLF
23052	Leukocytes_1	SULT1A1	1.47244	0.686	0.399	1.29412	0.539095	2.34e-05	0.00169925	pseudobulk	edgeR	QLF
23071	Leukocytes_1	SYK	-0.929311	0.431	0.883	0.647059	3.32785	0.00148021	0.0217158	pseudobulk	edgeR	QLF
23073	Leukocytes_1	SYNE2	0.912503	0.98	0.924	4.86275	3.91632	0.000954854	0.0160874	pseudobulk	edgeR	QLF
23074	Leukocytes_1	SYNPO	0.888128	0.627	0.482	0.960784	0.75583	0.00474362	0.0440888	pseudobulk	edgeR	QLF
23075	Leukocytes_1	SYNPO2	0.938743	0.451	0.409	0.803922	0.573388	0.0033956	0.0360584	pseudobulk	edgeR	QLF
23079	Leukocytes_1	SYVN1	-0.558349	0.647	0.897	1.01961	3.79767	0.00230713	0.0291788	pseudobulk	edgeR	QLF
23084	Leukocytes_1	TACC2	1.2544	0.647	0.366	0.901961	0.482167	0.00014024	0.00464351	pseudobulk	edgeR	QLF
23085	Leukocytes_1	TACSTD2	1.42452	0.725	0.474	1.88235	0.879973	2.5e-05	0.00173879	pseudobulk	edgeR	QLF
23100	Leukocytes_1	TANC1	0.733454	0.549	0.477	0.784314	0.713992	0.00574049	0.0499465	pseudobulk	edgeR	QLF
23117	Leukocytes_1	TBC1D10C	-0.458096	0.627	0.883	1.17647	3.8107	0.00381515	0.0390357	pseudobulk	edgeR	QLF
23127	Leukocytes_1	TBC1D9	-0.761789	0.529	0.879	0.803922	3.62894	0.00166953	0.0238146	pseudobulk	edgeR	QLF
23137	Leukocytes_1	TBX2	1.38012	0.608	0.378	1.15686	0.529492	0.000452789	0.0103793	pseudobulk	edgeR	QLF
23138	Leukocytes_1	TBX3	1.76995	0.686	0.306	1.19608	0.386831	6.05e-06	0.000779982	pseudobulk	edgeR	QLF
23139	Leukocytes_1	TBX4	1.28758	0.431	0.276	0.647059	0.37037	0.00291218	0.0332981	pseudobulk	edgeR	QLF
23155	Leukocytes_1	TEAD1	0.829143	0.627	0.54	1	0.866941	0.00184856	0.0255477	pseudobulk	edgeR	QLF
23156	Leukocytes_1	TEF	0.898316	0.529	0.492	0.941176	0.792181	0.00502746	0.0459784	pseudobulk	edgeR	QLF
23157	Leukocytes_1	TEK	1.29482	0.647	0.423	1.11765	0.621399	4.71e-05	0.00249733	pseudobulk	edgeR	QLF
23162	Leukocytes_1	TENT5C	-0.929125	0.471	0.853	0.784314	4.04595	0.00140411	0.0209213	pseudobulk	edgeR	QLF
23179	Leukocytes_1	TGFBR3	0.996221	0.431	0.378	0.745098	0.529492	0.00196776	0.0267301	pseudobulk	edgeR	QLF
23181	Leukocytes_1	THADA	-0.649283	0.314	0.68	0.333333	1.35391	0.0039331	0.0397972	pseudobulk	edgeR	QLF
23183	Leukocytes_1	THBD	2.24462	0.804	0.337	2.35294	0.499314	5.89e-06	0.000779543	pseudobulk	edgeR	QLF
23186	Leukocytes_1	THRA	0.618782	0.608	0.578	0.980392	1.00069	0.0052012	0.0469684	pseudobulk	edgeR	QLF
23188	Leukocytes_1	THSD1	1.39235	0.471	0.266	0.705882	0.331276	0.00053443	0.0113757	pseudobulk	edgeR	QLF
23192	Leukocytes_1	TIA1	-0.875934	0.373	0.801	0.470588	2.05761	0.0010599	0.0171308	pseudobulk	edgeR	QLF
23200	Leukocytes_1	TIMP3	1.04551	1	0.934	13.8824	9.85048	0.00122205	0.0188567	pseudobulk	edgeR	QLF
23203	Leukocytes_1	TJP1	1.2302	0.765	0.521	1.45098	0.814815	6.92e-05	0.00311471	pseudobulk	edgeR	QLF
23205	Leukocytes_1	TLE4	0.684171	0.667	0.634	1.11765	1.15569	0.0034058	0.0360863	pseudobulk	edgeR	QLF
23210	Leukocytes_1	TLNRD1	0.729557	0.824	0.788	1.92157	1.86968	0.0010325	0.0169173	pseudobulk	edgeR	QLF
23225	Leukocytes_1	TMED3	-0.565397	0.529	0.826	0.705882	2.39369	0.00415689	0.0409506	pseudobulk	edgeR	QLF
23230	Leukocytes_1	TMEM100	3.11005	0.922	0.246	5.58824	0.440329	4.1e-07	0.000211713	pseudobulk	edgeR	QLF
23247	Leukocytes_1	TMEM176B	-0.739025	0.608	0.893	0.823529	3.49657	0.00111204	0.0174414	pseudobulk	edgeR	QLF
23256	Leukocytes_1	TMEM25	0.964436	0.49	0.422	0.745098	0.568587	0.00302602	0.0338687	pseudobulk	edgeR	QLF
23274	Leukocytes_1	TMOD1	1.2154	0.647	0.42	1.19608	0.646091	0.000115369	0.00418312	pseudobulk	edgeR	QLF
23279	Leukocytes_1	TMTC1	1.24648	0.627	0.359	0.862745	0.484911	0.000378358	0.00929902	pseudobulk	edgeR	QLF
23290	Leukocytes_1	TNFSF10	1.33554	0.902	0.747	3.7451	1.93347	2.35e-05	0.00169925	pseudobulk	edgeR	QLF
23293	Leukocytes_1	TNIK	-0.659878	0.725	0.966	1.64706	6.21331	0.00237937	0.0297764	pseudobulk	edgeR	QLF
23300	Leukocytes_1	TNNC1	2.03495	0.902	0.451	3.43137	0.831962	3.91e-07	0.000211713	pseudobulk	edgeR	QLF
23307	Leukocytes_1	TNS1	1.26752	0.549	0.419	0.980392	0.54321	0.00431402	0.0418074	pseudobulk	edgeR	QLF
23308	Leukocytes_1	TNS2	0.762271	0.824	0.796	2.31373	2.11866	0.00199018	0.0269232	pseudobulk	edgeR	QLF
23309	Leukocytes_1	TNS3	-0.61316	0.51	0.907	0.882353	3.61728	0.00083186	0.0149296	pseudobulk	edgeR	QLF
23310	Leukocytes_1	TNXB	0.976473	0.98	0.669	2.56863	1.81824	0.000990076	0.0165059	pseudobulk	edgeR	QLF
23314	Leukocytes_1	TOLLIP	0.671198	0.647	0.639	1.15686	1.10357	0.00297179	0.03362	pseudobulk	edgeR	QLF
23338	Leukocytes_1	TPPP	1.26401	0.412	0.252	0.54902	0.309328	0.00372956	0.0384072	pseudobulk	edgeR	QLF
23339	Leukocytes_1	TPPP3	1.68354	0.804	0.449	1.98039	0.740741	2.91e-05	0.00185262	pseudobulk	edgeR	QLF
23349	Leukocytes_1	TRAF3IP3	-0.649958	0.647	0.912	1.29412	4.89781	0.000895922	0.0154215	pseudobulk	edgeR	QLF
23353	Leukocytes_1	TRAM1	-0.547003	0.745	0.949	1.43137	5.16324	0.00142748	0.0211374	pseudobulk	edgeR	QLF
23382	Leukocytes_1	TRIOBP	0.660759	0.745	0.699	1.37255	1.37654	0.00163355	0.023531	pseudobulk	edgeR	QLF
23400	Leukocytes_1	TSPAN12	1.65889	0.843	0.57	3.13725	1.19479	6.22e-06	0.000780068	pseudobulk	edgeR	QLF
23426	Leukocytes_1	TUB	1.24962	0.412	0.244	0.509804	0.29561	0.00494672	0.045445	pseudobulk	edgeR	QLF
23428	Leukocytes_1	TUBB6	0.66002	0.569	0.602	1.01961	1.03292	0.00554237	0.0488466	pseudobulk	edgeR	QLF
23436	Leukocytes_1	TUT7	-0.7809	0.784	0.984	1.96078	7.84979	0.00108801	0.0172346	pseudobulk	edgeR	QLF
23457	Leukocytes_1	UBAC2	-0.616942	0.392	0.789	0.509804	1.91427	0.00204551	0.0273194	pseudobulk	edgeR	QLF
23469	Leukocytes_1	UBE2J1	-0.780643	0.412	0.85	0.568627	2.46159	0.000698905	0.0130682	pseudobulk	edgeR	QLF
23515	Leukocytes_1	UNC13D	0.975826	0.863	0.841	3.29412	2.4225	0.000231032	0.0065181	pseudobulk	edgeR	QLF
23537	Leukocytes_1	USP15	-0.495908	0.647	0.929	1.21569	4.02606	0.00441565	0.0421616	pseudobulk	edgeR	QLF
23544	Leukocytes_1	USP3	-0.580291	0.392	0.801	0.568627	2.08848	0.00221261	0.0285127	pseudobulk	edgeR	QLF
23572	Leukocytes_1	VAV1	-0.557288	0.647	0.861	0.882353	2.95885	0.00260156	0.0312853	pseudobulk	edgeR	QLF
23576	Leukocytes_1	VEGFA	1.12987	0.922	0.837	4.58824	2.80933	5.31e-05	0.00258471	pseudobulk	edgeR	QLF
23584	Leukocytes_1	VIPR1	2.24765	0.667	0.224	1.43137	0.283951	1.44e-06	0.000312688	pseudobulk	edgeR	QLF
23587	Leukocytes_1	VMP1	-1.10396	0.627	0.978	1.11765	6.35665	5.71e-05	0.00266952	pseudobulk	edgeR	QLF
23655	Leukocytes_1	WLS	1.0998	0.882	0.68	2.05882	1.36008	4.63e-05	0.00248008	pseudobulk	edgeR	QLF
23661	Leukocytes_1	WWC2	1.13434	0.686	0.578	1.56863	0.97668	5.62e-05	0.00266952	pseudobulk	edgeR	QLF
23662	Leukocytes_1	WWC3	0.663365	0.824	0.849	2.35294	2.28464	0.000810444	0.0146371	pseudobulk	edgeR	QLF
23664	Leukocytes_1	WWTR1	0.936552	0.843	0.778	2.31373	1.82922	0.000103473	0.00395077	pseudobulk	edgeR	QLF
23665	Leukocytes_1	XBP1	-0.892036	0.902	0.989	2.62745	12.8333	0.000323233	0.00819773	pseudobulk	edgeR	QLF
23699	Leukocytes_1	ZBTB1	-0.49633	0.608	0.9	1	3.30521	0.00325086	0.0352275	pseudobulk	edgeR	QLF
23700	Leukocytes_1	ZBTB16	1.47637	0.863	0.573	2.35294	1.01097	1.1e-06	0.000290686	pseudobulk	edgeR	QLF
23730	Leukocytes_1	ZDHHC2	1.05583	0.392	0.296	0.54902	0.371742	0.00370802	0.0382681	pseudobulk	edgeR	QLF
23763	Leukocytes_1	ZMYND11	0.710214	0.843	0.77	1.86275	1.81481	0.000880633	0.0154174	pseudobulk	edgeR	QLF
23798	Leukocytes_1	ZNF503	0.74149	0.627	0.519	0.882353	0.794925	0.00290063	0.0332457	pseudobulk	edgeR	QLF
23831	Leukocytes_1	ZNRF2	-0.560808	0.51	0.84	0.72549	2.51646	0.00317323	0.0348194	pseudobulk	edgeR	QLF
23832	Leukocytes_1	ZNRF3	1.18523	0.588	0.328	0.745098	0.429355	0.000866847	0.0153648	pseudobulk	edgeR	QLF
23869	Leukocytes_2	ABLIM3	0.553702	0.866	0.791	2.29353	1.80513	0.000229226	0.0130113	pseudobulk	edgeR	QLF
23881	Leukocytes_2	ACE	1.0351	0.898	0.637	2.97015	1.39927	6.5e-06	0.00294177	pseudobulk	edgeR	QLF
23901	Leukocytes_2	ACVRL1	0.784572	0.873	0.705	2.4403	1.44982	1.09e-05	0.00325713	pseudobulk	edgeR	QLF
23914	Leukocytes_2	ADGRF5	0.509676	0.905	0.828	2.61194	2.1685	0.000400815	0.0158483	pseudobulk	edgeR	QLF
23915	Leukocytes_2	ADGRL2	0.644907	0.955	0.879	4.01493	2.81758	0.000132196	0.00934634	pseudobulk	edgeR	QLF
23916	Leukocytes_2	ADGRL4	-0.57521	0.336	0.619	0.465174	1.09341	0.000907927	0.0233007	pseudobulk	edgeR	QLF
23920	Leukocytes_2	ADIRF	0.812687	0.975	0.874	4.83085	2.75861	0.00012701	0.00917551	pseudobulk	edgeR	QLF
23923	Leukocytes_2	ADRB1	1.20226	0.771	0.447	1.71393	0.673626	7.84e-05	0.00811106	pseudobulk	edgeR	QLF
23930	Leukocytes_2	AFAP1L1	0.742679	0.617	0.46	1.04478	0.653846	3.72e-05	0.00591397	pseudobulk	edgeR	QLF
23960	Leukocytes_2	AIF1	-0.546406	0.433	0.716	0.641791	1.5707	0.00146558	0.0305149	pseudobulk	edgeR	QLF
23993	Leukocytes_2	AMOTL1	0.527259	0.585	0.502	0.927861	0.755311	0.00122754	0.0278709	pseudobulk	edgeR	QLF
24013	Leukocytes_2	ANKRD29	0.495007	0.619	0.542	1.02488	0.8337	0.000887968	0.0231357	pseudobulk	edgeR	QLF
24031	Leukocytes_2	ANXA3	0.569113	0.91	0.821	2.72388	2.05568	0.000199824	0.0119095	pseudobulk	edgeR	QLF
24088	Leukocytes_2	ARHGAP23	0.424836	0.672	0.629	1.199	1.09377	0.00153862	0.0310222	pseudobulk	edgeR	QLF
24094	Leukocytes_2	ARHGAP30	-0.548882	0.396	0.71	0.562189	1.42161	0.000329395	0.0152271	pseudobulk	edgeR	QLF
24105	Leukocytes_2	ARHGEF12	0.447707	0.881	0.836	2.36318	2.06374	0.000729168	0.0209438	pseudobulk	edgeR	QLF
24183	Leukocytes_2	ATOH8	0.485205	0.619	0.557	1.06716	0.861905	0.000255698	0.0134549	pseudobulk	edgeR	QLF
24248	Leukocytes_2	BAG2	-0.439022	0.505	0.73	0.691542	1.55018	0.00199292	0.0358575	pseudobulk	edgeR	QLF
24252	Leukocytes_2	BAIAP2	0.451011	0.714	0.636	1.3209	1.11465	0.00241303	0.0392673	pseudobulk	edgeR	QLF
24289	Leukocytes_2	BHLHE41	-0.740855	0.318	0.66	0.412935	1.25531	0.000904767	0.0233007	pseudobulk	edgeR	QLF
24304	Leukocytes_2	BMPR2	0.609843	0.98	0.929	4.57711	3.41722	0.000266907	0.0134549	pseudobulk	edgeR	QLF
24333	Leukocytes_2	BTBD3	0.606652	0.858	0.768	2.24876	1.70403	0.000114449	0.00866176	pseudobulk	edgeR	QLF
24349	Leukocytes_2	C14orf132	0.541557	0.42	0.334	0.549751	0.434066	0.00153511	0.0310222	pseudobulk	edgeR	QLF
24355	Leukocytes_2	C19orf33	0.606328	0.614	0.525	1.0398	0.783883	0.000243875	0.0132604	pseudobulk	edgeR	QLF
24356	Leukocytes_2	C1QB	-0.577727	0.662	0.882	1.29602	3.4	0.000111054	0.00854039	pseudobulk	edgeR	QLF
24357	Leukocytes_2	C1QC	-0.676891	0.353	0.659	0.475124	1.33077	0.000102069	0.00811106	pseudobulk	edgeR	QLF
24361	Leukocytes_2	C1orf115	0.482696	0.751	0.699	1.6791	1.35678	0.000257129	0.0134549	pseudobulk	edgeR	QLF
24363	Leukocytes_2	C1orf198	0.419442	0.622	0.586	1.04726	0.927106	0.00226558	0.0383059	pseudobulk	edgeR	QLF
24381	Leukocytes_2	CA4	0.708217	0.54	0.393	0.865672	0.561538	0.000553452	0.0180744	pseudobulk	edgeR	QLF
24388	Leukocytes_2	CADM4	0.493724	0.575	0.523	0.930348	0.781685	0.00338286	0.0472058	pseudobulk	edgeR	QLF
24392	Leukocytes_2	CALCRL	0.828045	0.98	0.893	6.09204	3.5011	6.81e-05	0.00811106	pseudobulk	edgeR	QLF
24408	Leukocytes_2	CAPN2	0.463714	0.953	0.932	3.8408	3.25604	0.00294841	0.043389	pseudobulk	edgeR	QLF
24419	Leukocytes_2	CASKIN2	0.627295	0.789	0.667	1.69652	1.22821	8.09e-05	0.00811106	pseudobulk	edgeR	QLF
24423	Leukocytes_2	CASZ1	0.628246	0.731	0.627	1.59701	1.13187	0.000268036	0.0134549	pseudobulk	edgeR	QLF
24425	Leukocytes_2	CAV1	0.644678	1	0.987	11.3856	7.82344	0.00206617	0.0368755	pseudobulk	edgeR	QLF
24426	Leukocytes_2	CAV2	0.73353	0.978	0.907	5.16667	3.28168	7.55e-05	0.00811106	pseudobulk	edgeR	QLF
24427	Leukocytes_2	CAVIN2	0.532533	0.716	0.636	1.47761	1.17143	0.00105097	0.0257955	pseudobulk	edgeR	QLF
24465	Leukocytes_2	CCND1	0.893348	0.973	0.918	5.55224	3.11392	6.13e-05	0.0077038	pseudobulk	edgeR	QLF
24466	Leukocytes_2	CCND2	0.791699	0.764	0.618	1.5995	1.01612	2.8e-05	0.0056232	pseudobulk	edgeR	QLF
24482	Leukocytes_2	CD109	0.45347	0.445	0.373	0.58209	0.496337	0.00264548	0.041276	pseudobulk	edgeR	QLF
24495	Leukocytes_2	CD53	-0.681735	0.542	0.828	0.823383	2.31575	0.000684289	0.0201401	pseudobulk	edgeR	QLF
24508	Leukocytes_2	CDC42BPG	0.674077	0.716	0.576	1.41045	0.968132	9.39e-05	0.00811106	pseudobulk	edgeR	QLF
24517	Leukocytes_2	CDH5	0.587291	0.918	0.826	2.73383	2.05311	0.000668933	0.0200016	pseudobulk	edgeR	QLF
24532	Leukocytes_2	CDKN2B	0.424181	0.898	0.845	2.78856	2.42198	0.00141061	0.0298099	pseudobulk	edgeR	QLF
24543	Leukocytes_2	CEMIP2	0.861603	0.856	0.66	2.24378	1.27766	3.29e-05	0.00571847	pseudobulk	edgeR	QLF
24612	Leukocytes_2	CLDN5	0.910709	0.729	0.512	1.47264	0.805861	7.7e-05	0.00811106	pseudobulk	edgeR	QLF
24620	Leukocytes_2	CLIC3	0.401469	0.776	0.752	1.74129	1.57216	0.000805043	0.0223165	pseudobulk	edgeR	QLF
24622	Leukocytes_2	CLIC5	0.839132	0.893	0.681	2.54478	1.41612	8.34e-06	0.00294177	pseudobulk	edgeR	QLF
24637	Leukocytes_2	CLTB	0.461576	0.858	0.795	1.9801	1.74579	0.000682011	0.0201401	pseudobulk	edgeR	QLF
24670	Leukocytes_2	COBL	0.752024	0.736	0.561	1.39801	0.889377	1.47e-05	0.00351222	pseudobulk	edgeR	QLF
24683	Leukocytes_2	COL4A2	0.461178	0.908	0.888	2.95025	2.56081	0.00217143	0.0378133	pseudobulk	edgeR	QLF
24732	Leukocytes_2	CPEB4	-0.413325	0.517	0.771	0.751244	1.61538	0.00131285	0.0285829	pseudobulk	edgeR	QLF
24736	Leukocytes_2	CPNE2	0.518704	0.597	0.523	0.995025	0.809524	0.00143974	0.0302255	pseudobulk	edgeR	QLF
24749	Leukocytes_2	CREB5	0.721958	0.43	0.329	0.584577	0.403297	0.00039361	0.0158483	pseudobulk	edgeR	QLF
24759	Leukocytes_2	CRIP2	0.673966	0.948	0.872	3.48507	2.40806	7.11e-05	0.00811106	pseudobulk	edgeR	QLF
24769	Leukocytes_2	CRYAB	0.41134	0.741	0.673	1.39801	1.3044	0.00169196	0.0323986	pseudobulk	edgeR	QLF
24772	Leukocytes_2	CSF1	-0.429188	0.609	0.834	0.952736	2.06447	0.00101041	0.0250919	pseudobulk	edgeR	QLF
24773	Leukocytes_2	CSF1R	-0.440634	0.43	0.671	0.572139	1.31905	0.0030125	0.0440601	pseudobulk	edgeR	QLF
24774	Leukocytes_2	CSGALNACT1	0.800241	0.448	0.308	0.604478	0.381685	0.000539224	0.0180744	pseudobulk	edgeR	QLF
24797	Leukocytes_2	CTNNAL1	0.440582	0.945	0.889	3.3209	2.89707	0.00251097	0.0399296	pseudobulk	edgeR	QLF
24824	Leukocytes_2	CXCL12	-0.690967	0.903	0.986	3.0398	8.80916	0.000188856	0.0116149	pseudobulk	edgeR	QLF
24826	Leukocytes_2	CXCR4	-0.64691	0.488	0.792	0.776119	2.04799	0.00155133	0.0310222	pseudobulk	edgeR	QLF
24841	Leukocytes_2	CYSTM1	0.672057	0.881	0.741	2.33333	1.59048	8.28e-05	0.00811106	pseudobulk	edgeR	QLF
24845	Leukocytes_2	CYTIP	-0.498681	0.393	0.672	0.564677	1.3326	0.00333104	0.046713	pseudobulk	edgeR	QLF
24873	Leukocytes_2	DCHS1	0.463286	0.507	0.449	0.728856	0.638828	0.00369523	0.0497539	pseudobulk	edgeR	QLF
24920	Leukocytes_2	DENND2A	0.56696	0.572	0.477	0.868159	0.698901	0.00107357	0.0259836	pseudobulk	edgeR	QLF
24921	Leukocytes_2	DENND2D	-0.507681	0.408	0.641	0.50995	1.22674	0.000482372	0.0171638	pseudobulk	edgeR	QLF
24936	Leukocytes_2	DGKA	-0.553388	0.468	0.709	0.654229	1.62088	0.00134963	0.0291179	pseudobulk	edgeR	QLF
24954	Leukocytes_2	DISP1	0.950534	0.43	0.271	0.619403	0.327473	0.000152434	0.00995624	pseudobulk	edgeR	QLF
24957	Leukocytes_2	DKK3	0.540237	0.896	0.836	2.64428	2.19084	0.00311298	0.0447513	pseudobulk	edgeR	QLF
24958	Leukocytes_2	DLC1	0.470808	0.57	0.51	0.88806	0.782784	0.000937068	0.0238267	pseudobulk	edgeR	QLF
24963	Leukocytes_2	DLL4	0.745673	0.56	0.426	0.912935	0.608059	0.000362915	0.0157307	pseudobulk	edgeR	QLF
24970	Leukocytes_2	DMXL2	-0.515643	0.241	0.463	0.281095	0.669963	0.00317924	0.0452496	pseudobulk	edgeR	QLF
24992	Leukocytes_2	DOCK11	-0.409111	0.498	0.755	0.756219	1.62564	0.00266548	0.041276	pseudobulk	edgeR	QLF
24993	Leukocytes_2	DOCK2	-0.746695	0.41	0.732	0.522388	1.61245	0.000227102	0.0130113	pseudobulk	edgeR	QLF
24996	Leukocytes_2	DOCK6	0.408952	0.808	0.753	1.76866	1.59194	0.00267182	0.041276	pseudobulk	edgeR	QLF
24998	Leukocytes_2	DOCK9	0.424464	0.891	0.862	2.69403	2.45861	0.00190768	0.0345934	pseudobulk	edgeR	QLF
24999	Leukocytes_2	DOK4	0.43863	0.948	0.931	3.86567	3.42418	0.00181278	0.0340891	pseudobulk	edgeR	QLF
25014	Leukocytes_2	DRAM2	-0.401383	0.4	0.638	0.517413	1.11392	0.00282717	0.0425235	pseudobulk	edgeR	QLF
25025	Leukocytes_2	DUSP1	0.559226	0.784	0.714	1.95025	1.47839	0.00204357	0.0366307	pseudobulk	edgeR	QLF
25030	Leukocytes_2	DUSP3	0.644541	0.729	0.621	1.38806	0.992674	4.69e-05	0.00698446	pseudobulk	edgeR	QLF
25059	Leukocytes_2	ECSCR	0.63019	0.764	0.608	1.41542	1.04505	0.00039829	0.0158483	pseudobulk	edgeR	QLF
25065	Leukocytes_2	EDNRB	1.02505	0.734	0.481	1.55721	0.771429	9.79e-05	0.00811106	pseudobulk	edgeR	QLF
25077	Leukocytes_2	EFEMP1	0.500407	0.801	0.771	2.00498	1.80037	0.0023653	0.0391069	pseudobulk	edgeR	QLF
25083	Leukocytes_2	EFNB2	0.814859	0.736	0.532	1.52239	0.901465	2.88e-05	0.0056232	pseudobulk	edgeR	QLF
25086	Leukocytes_2	EGFL7	0.967396	0.98	0.852	4.6194	2.34432	0.000272766	0.0135369	pseudobulk	edgeR	QLF
25094	Leukocytes_2	EHD2	0.498561	0.968	0.948	4.28109	3.47363	0.000511242	0.0177186	pseudobulk	edgeR	QLF
25158	Leukocytes_2	EMP2	0.688778	0.687	0.531	1.27363	0.847985	9.2e-05	0.00811106	pseudobulk	edgeR	QLF
25168	Leukocytes_2	ENPP2	-0.778751	0.393	0.704	0.552239	1.64469	3.15e-05	0.00571847	pseudobulk	edgeR	QLF
25174	Leukocytes_2	EPAS1	0.957484	1	1	49.9975	25.7073	0.00268363	0.041276	pseudobulk	edgeR	QLF
25178	Leukocytes_2	EPB41L4B	0.58193	0.405	0.321	0.539801	0.39707	0.000850208	0.0227741	pseudobulk	edgeR	QLF
25208	Leukocytes_2	ERN1	-0.547351	0.403	0.693	0.559701	1.40183	0.000526332	0.0177982	pseudobulk	edgeR	QLF
25210	Leukocytes_2	ERO1B	-0.408889	0.527	0.763	0.763682	1.63846	0.00102823	0.0254021	pseudobulk	edgeR	QLF
25213	Leukocytes_2	ESAM	0.828897	0.746	0.562	1.5398	0.909158	8.86e-05	0.00811106	pseudobulk	edgeR	QLF
25222	Leukocytes_2	ETS2	0.680769	0.572	0.451	0.90796	0.624542	0.000398436	0.0158483	pseudobulk	edgeR	QLF
25229	Leukocytes_2	EVI2B	-0.617762	0.348	0.632	0.447761	1.24029	0.000650518	0.0198825	pseudobulk	edgeR	QLF
25252	Leukocytes_2	FAM111A	-0.420319	0.403	0.668	0.532338	1.16374	0.00176333	0.0334963	pseudobulk	edgeR	QLF
25261	Leukocytes_2	FAM167A	0.881028	0.49	0.31	0.736318	0.389377	6.14e-05	0.0077038	pseudobulk	edgeR	QLF
25270	Leukocytes_2	FAM20B	0.446177	0.582	0.529	0.860697	0.768132	0.00251235	0.0399296	pseudobulk	edgeR	QLF
25279	Leukocytes_2	FAM76B	-0.495118	0.326	0.595	0.430348	0.958974	0.00290126	0.0432078	pseudobulk	edgeR	QLF
25288	Leukocytes_2	FBLN5	-0.569075	0.699	0.916	1.36816	3.3685	0.000244739	0.0132604	pseudobulk	edgeR	QLF
25305	Leukocytes_2	FCER1G	-0.464243	0.813	0.949	1.94776	4.38901	0.00310615	0.0447513	pseudobulk	edgeR	QLF
25317	Leukocytes_2	FGFR3	0.473183	0.677	0.63	1.27114	1.07399	0.000617701	0.0196276	pseudobulk	edgeR	QLF
25350	Leukocytes_2	FOXF1	1.17834	0.92	0.612	2.88557	1.18242	2.09e-06	0.00293226	pseudobulk	edgeR	QLF
25373	Leukocytes_2	FZD4	0.411374	0.701	0.677	1.30597	1.19744	0.00155501	0.0310222	pseudobulk	edgeR	QLF
25388	Leukocytes_2	GATA2	0.751943	0.935	0.819	3.22886	2.08974	0.000422434	0.0158483	pseudobulk	edgeR	QLF
25407	Leukocytes_2	GIMAP4	-0.417798	0.43	0.69	0.619403	1.35824	0.0024515	0.039489	pseudobulk	edgeR	QLF
25408	Leukocytes_2	GIMAP7	-0.438217	0.522	0.747	0.766169	1.7293	0.00124793	0.0280666	pseudobulk	edgeR	QLF
25412	Leukocytes_2	GJA4	0.713596	0.386	0.288	0.504975	0.354945	0.000671195	0.0200016	pseudobulk	edgeR	QLF
25437	Leukocytes_2	GOLM1	0.475512	0.988	0.954	5.1393	4.31099	0.0011336	0.0269503	pseudobulk	edgeR	QLF
25454	Leukocytes_2	GPNMB	-0.815182	0.512	0.867	1.20896	3.91136	5.88e-05	0.0077038	pseudobulk	edgeR	QLF
25463	Leukocytes_2	GRASP	0.58342	0.547	0.423	0.793532	0.577656	0.000713476	0.020743	pseudobulk	edgeR	QLF
25475	Leukocytes_2	GSN	0.673761	0.881	0.789	2.53234	1.87692	0.000861193	0.022812	pseudobulk	edgeR	QLF
25505	Leukocytes_2	HBD	1.18752	0.383	0.193	0.813433	0.313919	2.72e-05	0.0056232	pseudobulk	edgeR	QLF
25510	Leukocytes_2	HCLS1	-0.617433	0.341	0.632	0.445274	1.17912	0.00105498	0.0257955	pseudobulk	edgeR	QLF
25526	Leukocytes_2	HECW2	0.89716	0.532	0.347	0.833333	0.449817	7.11e-05	0.00811106	pseudobulk	edgeR	QLF
25527	Leukocytes_2	HEG1	0.597008	0.562	0.461	0.865672	0.63956	0.000376165	0.0158137	pseudobulk	edgeR	QLF
25535	Leukocytes_2	HERPUD1	-0.65381	0.774	0.947	1.63433	4.53114	0.00248472	0.0397554	pseudobulk	edgeR	QLF
25537	Leukocytes_2	HES1	0.555654	0.786	0.688	1.65174	1.28059	0.000138115	0.00940761	pseudobulk	edgeR	QLF
25559	Leukocytes_2	HLF	0.524108	0.56	0.5	0.878109	0.735897	0.000621595	0.0196276	pseudobulk	edgeR	QLF
25561	Leukocytes_2	HLX	0.588561	0.488	0.404	0.706468	0.536264	0.000409516	0.0158483	pseudobulk	edgeR	QLF
25588	Leukocytes_2	HOPX	0.616989	0.945	0.864	3.54229	2.54249	0.000268082	0.0134549	pseudobulk	edgeR	QLF
25592	Leukocytes_2	HPCAL1	0.711949	0.888	0.799	2.65423	1.75751	2.95e-05	0.0056232	pseudobulk	edgeR	QLF
25593	Leukocytes_2	HPGD	1.35814	1	0.815	9.65423	3.34689	7.39e-06	0.00294177	pseudobulk	edgeR	QLF
25597	Leukocytes_2	HRH1	0.795699	0.423	0.262	0.557214	0.340659	0.00168573	0.0323986	pseudobulk	edgeR	QLF
25605	Leukocytes_2	HSPA12B	0.953492	0.853	0.621	2.09204	1.07949	3.32e-06	0.00293226	pseudobulk	edgeR	QLF
25615	Leukocytes_2	HYAL2	0.576378	0.776	0.709	1.95274	1.44505	9.4e-05	0.00811106	pseudobulk	edgeR	QLF
25622	Leukocytes_2	ID1	0.955325	0.744	0.524	1.69652	0.855678	1.39e-05	0.00351222	pseudobulk	edgeR	QLF
25659	Leukocytes_2	IGFBP6	1.46081	0.662	0.399	1.52985	0.534799	8.87e-05	0.00811106	pseudobulk	edgeR	QLF
25661	Leukocytes_2	IGHM	-1.72019	0.754	0.986	11.0846	91.9919	0.00325742	0.0460872	pseudobulk	edgeR	QLF
25663	Leukocytes_2	IGKC	-2.14394	0.888	1	13.9975	186.591	0.00041471	0.0158483	pseudobulk	edgeR	QLF
25669	Leukocytes_2	IKZF3	-0.660314	0.418	0.713	0.597015	1.68681	0.000879875	0.0230508	pseudobulk	edgeR	QLF
25675	Leukocytes_2	IL2RG	-0.638977	0.577	0.829	0.945274	2.56667	0.00294063	0.043389	pseudobulk	edgeR	QLF
25690	Leukocytes_2	INF2	0.455515	0.863	0.826	2.27861	1.96227	0.00121789	0.0278709	pseudobulk	edgeR	QLF
25744	Leukocytes_2	ITFG2	-0.400886	0.54	0.772	0.776119	1.65897	0.00110494	0.0266079	pseudobulk	edgeR	QLF
25746	Leukocytes_2	ITGA3	0.468369	0.587	0.492	0.868159	0.730769	0.00323739	0.0459401	pseudobulk	edgeR	QLF
25757	Leukocytes_2	ITGB5	0.490233	0.689	0.614	1.19652	1.05055	0.000552958	0.0180744	pseudobulk	edgeR	QLF
25780	Leukocytes_2	JCAD	0.545109	0.697	0.641	1.48507	1.16374	0.000144913	0.00959643	pseudobulk	edgeR	QLF
25781	Leukocytes_2	JCHAIN	-2.03466	0.719	0.999	4.15423	47.2498	8.06e-06	0.00294177	pseudobulk	edgeR	QLF
25782	Leukocytes_2	JDP2	0.462242	0.731	0.687	1.43532	1.23663	0.000479779	0.0171638	pseudobulk	edgeR	QLF
25790	Leukocytes_2	JUP	0.600008	0.789	0.694	1.81343	1.35751	0.000179776	0.011429	pseudobulk	edgeR	QLF
25793	Leukocytes_2	KANK3	0.75662	0.781	0.603	1.67413	1.03333	0.00113612	0.0269503	pseudobulk	edgeR	QLF
25830	Leukocytes_2	KDR	0.586849	0.595	0.494	0.957711	0.749084	0.000227538	0.0130113	pseudobulk	edgeR	QLF
25844	Leukocytes_2	KIAA1217	0.427441	0.734	0.679	1.40796	1.23004	0.0007238	0.0209156	pseudobulk	edgeR	QLF
25854	Leukocytes_2	KIF1C	0.556731	0.831	0.731	1.90796	1.47582	0.00030235	0.0145616	pseudobulk	edgeR	QLF
25864	Leukocytes_2	KLF13	0.472873	0.903	0.864	2.69403	2.29707	0.00115747	0.0273209	pseudobulk	edgeR	QLF
25866	Leukocytes_2	KLF2	0.864126	0.945	0.765	3.17413	1.79011	3.48e-05	0.00571847	pseudobulk	edgeR	QLF
25868	Leukocytes_2	KLF4	1.01694	0.92	0.72	3.33831	1.60073	5.93e-06	0.00294177	pseudobulk	edgeR	QLF
25873	Leukocytes_2	KLF9	0.487754	0.868	0.859	2.70149	2.22967	0.00239852	0.0392673	pseudobulk	edgeR	QLF
25932	Leukocytes_2	LCP1	-0.6404	0.799	0.959	1.99751	5.48938	0.000962149	0.0242023	pseudobulk	edgeR	QLF
25933	Leukocytes_2	LCP2	-0.590918	0.435	0.713	0.619403	1.6	0.0012622	0.0282544	pseudobulk	edgeR	QLF
25944	Leukocytes_2	LFNG	0.538305	0.425	0.36	0.589552	0.475092	0.00234445	0.0390865	pseudobulk	edgeR	QLF
25950	Leukocytes_2	LIFR	0.456032	0.888	0.844	2.72886	2.28608	0.000819574	0.022588	pseudobulk	edgeR	QLF
25960	Leukocytes_2	LIPA	-0.686319	0.517	0.839	1.03483	2.82821	0.000378056	0.0158137	pseudobulk	edgeR	QLF
25974	Leukocytes_2	LMOD1	0.755538	0.716	0.564	1.4801	0.988645	0.000662013	0.0199777	pseudobulk	edgeR	QLF
26021	Leukocytes_2	LTB	-0.802192	0.321	0.671	0.49005	1.56447	0.000334656	0.0152271	pseudobulk	edgeR	QLF
26041	Leukocytes_2	MAB21L4	0.600394	0.55	0.419	0.860697	0.606593	0.000428782	0.0158483	pseudobulk	edgeR	QLF
26071	Leukocytes_2	MAP2	0.694862	0.507	0.367	0.718905	0.473626	0.00238699	0.0392454	pseudobulk	edgeR	QLF
26077	Leukocytes_2	MAP3K11	0.498313	0.95	0.907	3.32587	2.78242	0.000649855	0.0198825	pseudobulk	edgeR	QLF
26088	Leukocytes_2	MAP4K1	-0.638236	0.378	0.692	0.529851	1.4989	0.000100593	0.00811106	pseudobulk	edgeR	QLF
26133	Leukocytes_2	MCC	0.640821	0.535	0.447	0.893035	0.620879	0.000405672	0.0158483	pseudobulk	edgeR	QLF
26149	Leukocytes_2	ME1	0.436184	0.458	0.414	0.656716	0.56337	0.0025991	0.0409223	pseudobulk	edgeR	QLF
26224	Leukocytes_2	MLLT1	0.408509	0.59	0.555	0.91791	0.851282	0.00341948	0.0472582	pseudobulk	edgeR	QLF
26261	Leukocytes_2	MRC1	-0.674327	0.614	0.883	1.06468	2.94615	0.003486	0.0477622	pseudobulk	edgeR	QLF
26275	Leukocytes_2	MSRB3	0.661203	0.759	0.657	1.56468	1.17253	0.00013679	0.00940761	pseudobulk	edgeR	QLF
26315	Leukocytes_2	MYH11	0.824559	0.721	0.566	1.77363	1.0707	0.000426452	0.0158483	pseudobulk	edgeR	QLF
26319	Leukocytes_2	MYL9	0.572667	0.963	0.941	4.6393	3.67619	0.000466761	0.0170099	pseudobulk	edgeR	QLF
26325	Leukocytes_2	MYO1C	0.462602	0.863	0.807	2.21891	1.91538	0.000803806	0.0223165	pseudobulk	edgeR	QLF
26370	Leukocytes_2	NCKAP1L	-0.434889	0.55	0.784	0.883085	1.95897	0.00111058	0.0266094	pseudobulk	edgeR	QLF
26371	Leukocytes_2	NCKAP5	0.599222	0.684	0.534	1.25871	0.89707	0.000337434	0.0152271	pseudobulk	edgeR	QLF
26386	Leukocytes_2	NDRG1	0.527432	0.759	0.673	1.55473	1.23553	0.00221577	0.0378666	pseudobulk	edgeR	QLF
26388	Leukocytes_2	NDRG4	1.06252	0.612	0.358	1.06716	0.477656	9.94e-05	0.00811106	pseudobulk	edgeR	QLF
26418	Leukocytes_2	NEK6	-0.561006	0.652	0.906	1.21642	3.13333	0.000801751	0.0223165	pseudobulk	edgeR	QLF
26456	Leukocytes_2	NKD1	0.534657	0.493	0.39	0.651741	0.516484	0.000561413	0.018125	pseudobulk	edgeR	QLF
26483	Leukocytes_2	NOVA2	0.722371	0.647	0.507	1.19652	0.762637	7.51e-05	0.00811106	pseudobulk	edgeR	QLF
26486	Leukocytes_2	NPDC1	0.458085	0.736	0.684	1.48507	1.25861	0.00121994	0.0278709	pseudobulk	edgeR	QLF
26491	Leukocytes_2	NPR1	0.687985	0.903	0.809	3.04478	2.07582	0.000143095	0.00959643	pseudobulk	edgeR	QLF
26514	Leukocytes_2	NSF	-0.434465	0.338	0.561	0.402985	0.906227	0.00370441	0.0497539	pseudobulk	edgeR	QLF
26516	Leukocytes_2	NSG1	0.511792	0.488	0.401	0.671642	0.571429	0.00155252	0.0310222	pseudobulk	edgeR	QLF
26526	Leukocytes_2	NTNG2	0.828758	0.624	0.407	0.947761	0.571062	0.000119817	0.00878904	pseudobulk	edgeR	QLF
26570	Leukocytes_2	OGT	-0.403014	0.908	0.986	2.8209	6.07875	0.00210245	0.0369908	pseudobulk	edgeR	QLF
26595	Leukocytes_2	P4HA1	-0.49188	0.408	0.692	0.574627	1.29817	0.00263948	0.041276	pseudobulk	edgeR	QLF
26608	Leukocytes_2	PAK4	0.69829	0.851	0.718	2.06219	1.39267	9.14e-05	0.00811106	pseudobulk	edgeR	QLF
26610	Leukocytes_2	PALM2-AKAP2	0.575313	0.905	0.815	2.68905	2.01612	0.000275394	0.0135369	pseudobulk	edgeR	QLF
26613	Leukocytes_2	PAN2	-0.426054	0.567	0.809	0.89801	1.93736	0.00210165	0.0369908	pseudobulk	edgeR	QLF
26623	Leukocytes_2	PARP8	-0.470819	0.311	0.544	0.370647	0.8663	0.00327469	0.0461421	pseudobulk	edgeR	QLF
26641	Leukocytes_2	PCDH1	0.602975	0.684	0.597	1.37811	1.02198	0.000939477	0.0238267	pseudobulk	edgeR	QLF
26647	Leukocytes_2	PCGF2	0.537817	0.806	0.735	1.77114	1.44469	0.000240124	0.0132604	pseudobulk	edgeR	QLF
26665	Leukocytes_2	PDE1C	0.747023	0.438	0.312	0.626866	0.39707	0.000248776	0.0133277	pseudobulk	edgeR	QLF
26667	Leukocytes_2	PDE4D	0.453474	0.612	0.581	1.07463	0.940659	0.000643749	0.0198825	pseudobulk	edgeR	QLF
26669	Leukocytes_2	PDE7A	-0.811764	0.338	0.684	0.437811	1.4326	0.000264449	0.0134549	pseudobulk	edgeR	QLF
26672	Leukocytes_2	PDGFB	0.506272	0.764	0.706	1.73632	1.42711	0.00136957	0.0291522	pseudobulk	edgeR	QLF
26684	Leukocytes_2	PDLIM2	0.420172	0.756	0.721	1.48507	1.35495	0.00218885	0.0378133	pseudobulk	edgeR	QLF
26695	Leukocytes_2	PECAM1	0.468784	0.925	0.915	3.63433	3.10256	0.00270672	0.0413643	pseudobulk	edgeR	QLF
26744	Leukocytes_2	PHLDB1	0.607933	0.94	0.897	3.48259	2.64469	0.0001991	0.0119095	pseudobulk	edgeR	QLF
26759	Leukocytes_2	PIK3AP1	-0.468281	0.316	0.557	0.405473	0.942125	0.00267502	0.041276	pseudobulk	edgeR	QLF
26773	Leukocytes_2	PIM3	0.402257	0.607	0.557	0.927861	0.841392	0.00122339	0.0278709	pseudobulk	edgeR	QLF
26783	Leukocytes_2	PITPNM2	0.574234	0.567	0.491	0.935323	0.709524	0.000361078	0.0157307	pseudobulk	edgeR	QLF
26785	Leukocytes_2	PKD1	0.470195	0.535	0.476	0.813433	0.690476	0.00128217	0.0283766	pseudobulk	edgeR	QLF
26786	Leukocytes_2	PKD2	0.459318	0.838	0.79	1.9403	1.72418	0.00120441	0.0278709	pseudobulk	edgeR	QLF
26787	Leukocytes_2	PKDCC	0.542277	0.794	0.669	1.83333	1.39267	0.00011633	0.00866661	pseudobulk	edgeR	QLF
26792	Leukocytes_2	PKN3	0.532788	0.41	0.338	0.567164	0.432234	0.00130845	0.0285829	pseudobulk	edgeR	QLF
26800	Leukocytes_2	PLAC9	0.584263	0.5	0.442	0.778607	0.628938	0.00308983	0.0447513	pseudobulk	edgeR	QLF
26803	Leukocytes_2	PLCB2	-0.501596	0.386	0.647	0.514925	1.29194	0.00024287	0.0132604	pseudobulk	edgeR	QLF
26835	Leukocytes_2	PLXNC1	-0.55522	0.42	0.728	0.61194	1.51209	0.0010069	0.0250919	pseudobulk	edgeR	QLF
26898	Leukocytes_2	PPP1R14A	0.617694	0.45	0.383	0.651741	0.49707	0.000477056	0.0171638	pseudobulk	edgeR	QLF
26900	Leukocytes_2	PPP1R16A	0.549815	0.45	0.37	0.584577	0.477289	0.00127559	0.0283766	pseudobulk	edgeR	QLF
26912	Leukocytes_2	PPP2R5B	0.512801	0.657	0.605	1.16915	0.96337	0.000507396	0.0177186	pseudobulk	edgeR	QLF
26945	Leukocytes_2	PRICKLE2	0.589504	0.644	0.544	1.11443	0.832967	0.000217338	0.0127934	pseudobulk	edgeR	QLF
26956	Leukocytes_2	PRKCE	0.878697	0.881	0.665	2.47761	1.3022	1.33e-05	0.00351222	pseudobulk	edgeR	QLF
26987	Leukocytes_2	PRUNE2	0.609732	0.363	0.29	0.5	0.354945	0.000795637	0.0223165	pseudobulk	edgeR	QLF
26988	Leukocytes_2	PRX	1.17458	0.856	0.553	2.46269	0.977289	1.91e-06	0.00293226	pseudobulk	edgeR	QLF
27026	Leukocytes_2	PTP4A3	0.488469	0.614	0.576	1.08706	0.900733	0.000658537	0.0199777	pseudobulk	edgeR	QLF
27033	Leukocytes_2	PTPN21	0.556562	0.542	0.448	0.813433	0.621612	0.000294723	0.0143392	pseudobulk	edgeR	QLF
27040	Leukocytes_2	PTPRG	0.408307	0.935	0.886	3.1592	2.82161	0.00273362	0.0416418	pseudobulk	edgeR	QLF
27042	Leukocytes_2	PTPRM	0.533673	0.729	0.636	1.38806	1.12857	0.000569932	0.0182378	pseudobulk	edgeR	QLF
27071	Leukocytes_2	RAB12	0.443059	0.565	0.525	0.895522	0.770696	0.00179282	0.0339213	pseudobulk	edgeR	QLF
27085	Leukocytes_2	RAB3D	0.453494	0.547	0.493	0.80597	0.713187	0.0023649	0.0391069	pseudobulk	edgeR	QLF
27088	Leukocytes_2	RAB3IP	0.419588	0.565	0.523	0.885572	0.794139	0.00207811	0.0368755	pseudobulk	edgeR	QLF
27112	Leukocytes_2	RALA	0.596086	0.639	0.542	1.14428	0.85348	0.00118717	0.0277472	pseudobulk	edgeR	QLF
27116	Leukocytes_2	RALGPS2	-0.806891	0.294	0.61	0.340796	1.07656	8.62e-05	0.00811106	pseudobulk	edgeR	QLF
27118	Leukocytes_2	RAMP2	0.755311	0.861	0.702	2.24876	1.45275	4.98e-05	0.00715229	pseudobulk	edgeR	QLF
27119	Leukocytes_2	RAMP3	0.922968	0.963	0.784	4.5199	2.38315	0.000513067	0.0177186	pseudobulk	edgeR	QLF
27129	Leukocytes_2	RAPGEF5	0.437469	0.823	0.773	1.87562	1.6326	0.00313003	0.0448167	pseudobulk	edgeR	QLF
27139	Leukocytes_2	RASIP1	0.588972	0.629	0.528	1.09701	0.822344	9.76e-05	0.00811106	pseudobulk	edgeR	QLF
27200	Leukocytes_2	RGCC	0.6151	0.968	0.944	5.45025	3.89817	0.000551202	0.0180744	pseudobulk	edgeR	QLF
27208	Leukocytes_2	RGS7BP	0.991598	0.617	0.384	1.02488	0.513187	2.45e-05	0.0055619	pseudobulk	edgeR	QLF
27209	Leukocytes_2	RHBDF1	0.621783	0.438	0.326	0.574627	0.404762	0.00310009	0.0447513	pseudobulk	edgeR	QLF
27212	Leukocytes_2	RHOB	0.777884	0.935	0.814	2.98259	1.92674	5.1e-05	0.00715229	pseudobulk	edgeR	QLF
27214	Leukocytes_2	RHOC	0.450035	0.731	0.686	1.42289	1.23736	0.000505406	0.0177186	pseudobulk	edgeR	QLF
27231	Leukocytes_2	RIPOR1	0.621987	0.458	0.35	0.614428	0.442125	0.000424976	0.0158483	pseudobulk	edgeR	QLF
27236	Leukocytes_2	RNASE1	0.784863	0.948	0.869	5.64677	3.30073	0.00136693	0.0291522	pseudobulk	edgeR	QLF
27249	Leukocytes_2	RNF144B	0.503057	0.659	0.603	1.19403	0.989377	0.000846358	0.0227741	pseudobulk	edgeR	QLF
27287	Leukocytes_2	RRAS	0.400596	0.719	0.68	1.34328	1.22857	0.00166856	0.0323402	pseudobulk	edgeR	QLF
27320	Leukocytes_2	S100A11	0.428244	0.654	0.625	1.1194	1.03993	0.00141297	0.0298099	pseudobulk	edgeR	QLF
27384	Leukocytes_2	SEC11C	-0.62314	0.55	0.834	0.920398	2.56447	0.000183551	0.0115154	pseudobulk	edgeR	QLF
27389	Leukocytes_2	SEC24A	-0.460331	0.44	0.704	0.61194	1.39927	0.000627253	0.0196759	pseudobulk	edgeR	QLF
27400	Leukocytes_2	SEL1L	-0.469684	0.699	0.882	1.26617	2.95788	0.0013587	0.0291522	pseudobulk	edgeR	QLF
27410	Leukocytes_2	SEMA3E	0.663916	0.463	0.339	0.681592	0.458974	0.00106968	0.0259836	pseudobulk	edgeR	QLF
27411	Leukocytes_2	SEMA3F	0.587457	0.816	0.755	2.08706	1.64652	0.000860906	0.022812	pseudobulk	edgeR	QLF
27412	Leukocytes_2	SEMA3G	1.46102	0.542	0.225	0.945274	0.283516	8.64e-06	0.00294177	pseudobulk	edgeR	QLF
27414	Leukocytes_2	SEMA6A	0.711806	0.57	0.416	0.893035	0.586447	0.000357308	0.0157307	pseudobulk	edgeR	QLF
27436	Leukocytes_2	SESN1	-0.488051	0.321	0.585	0.41791	0.953114	0.00224924	0.038165	pseudobulk	edgeR	QLF
27475	Leukocytes_2	SH2D3C	0.697536	0.891	0.778	2.49254	1.7	0.000546318	0.0180744	pseudobulk	edgeR	QLF
27490	Leukocytes_2	SHANK3	0.706476	0.776	0.635	1.68905	1.12637	0.000782977	0.0222216	pseudobulk	edgeR	QLF
27494	Leukocytes_2	SHE	0.565166	0.512	0.431	0.776119	0.591575	0.00154107	0.0310222	pseudobulk	edgeR	QLF
27558	Leukocytes_2	SLC38A2	-0.52813	0.689	0.921	1.3408	3.23993	0.00032587	0.0152271	pseudobulk	edgeR	QLF
27567	Leukocytes_2	SLC44A2	0.445119	0.93	0.897	3.06468	2.71832	0.00148393	0.0306293	pseudobulk	edgeR	QLF
27576	Leukocytes_2	SLC9A3R2	0.724753	0.97	0.882	3.78109	2.49048	0.000374652	0.0158137	pseudobulk	edgeR	QLF
27577	Leukocytes_2	SLCO2A1	0.784267	0.828	0.614	1.87562	1.16447	0.00132682	0.0287559	pseudobulk	edgeR	QLF
27578	Leukocytes_2	SLCO2B1	-0.518601	0.438	0.729	0.646766	1.53663	0.000775029	0.0221278	pseudobulk	edgeR	QLF
27591	Leukocytes_2	SMAD6	1.27437	0.913	0.642	3.44776	1.26081	3.74e-06	0.00293226	pseudobulk	edgeR	QLF
27628	Leukocytes_2	SMURF2	0.468904	0.823	0.762	1.91294	1.65458	0.000516546	0.0177186	pseudobulk	edgeR	QLF
27664	Leukocytes_2	SOCS3	0.420572	0.699	0.622	1.20896	1.13114	0.00124616	0.0280666	pseudobulk	edgeR	QLF
27675	Leukocytes_2	SOX13	0.528044	0.542	0.448	0.768657	0.615751	0.000467345	0.0170099	pseudobulk	edgeR	QLF
27676	Leukocytes_2	SOX18	0.466964	0.764	0.721	1.65174	1.39744	0.00172328	0.0328664	pseudobulk	edgeR	QLF
27693	Leukocytes_2	SPCS3	-0.447348	0.572	0.808	0.915423	2.06777	0.00128552	0.0283766	pseudobulk	edgeR	QLF
27704	Leukocytes_2	SPNS2	0.512974	0.525	0.447	0.766169	0.635897	0.00144535	0.0302255	pseudobulk	edgeR	QLF
27717	Leukocytes_2	SPTBN1	0.505861	0.998	0.988	7.73383	6.42234	0.00189404	0.0345934	pseudobulk	edgeR	QLF
27761	Leukocytes_2	ST6GAL1	-0.544563	0.597	0.851	0.982587	2.43736	0.000190009	0.0116149	pseudobulk	edgeR	QLF
27762	Leukocytes_2	ST6GALNAC5	0.488491	0.552	0.441	0.853234	0.65641	0.00260056	0.0409223	pseudobulk	edgeR	QLF
27766	Leukocytes_2	ST8SIA4	-0.533243	0.4	0.653	0.532338	1.31062	0.000831614	0.0227741	pseudobulk	edgeR	QLF
27786	Leukocytes_2	STK17B	-0.595833	0.54	0.815	0.865672	2.29194	0.000378096	0.0158137	pseudobulk	edgeR	QLF
27815	Leukocytes_2	STXBP6	1.2601	0.587	0.287	0.965174	0.367766	4.92e-06	0.00293226	pseudobulk	edgeR	QLF
27820	Leukocytes_2	SULT1A1	0.773886	0.731	0.556	1.40299	0.88315	1.44e-05	0.00351222	pseudobulk	edgeR	QLF
27833	Leukocytes_2	SVEP1	-0.521741	0.361	0.636	0.472637	1.13516	0.0019522	0.0352579	pseudobulk	edgeR	QLF
27834	Leukocytes_2	SVIL	0.576782	0.448	0.363	0.577114	0.460806	0.00340731	0.0472269	pseudobulk	edgeR	QLF
27842	Leukocytes_2	SYNPO	0.584598	0.622	0.54	1.0398	0.790842	0.000133295	0.00934634	pseudobulk	edgeR	QLF
27852	Leukocytes_2	TACC2	0.578539	0.55	0.46	0.858209	0.654579	0.000312895	0.0149188	pseudobulk	edgeR	QLF
27885	Leukocytes_2	TBC1D10C	-0.5923	0.393	0.653	0.5199	1.31832	0.00339351	0.0472058	pseudobulk	edgeR	QLF
27895	Leukocytes_2	TBC1D9	-0.799327	0.403	0.716	0.524876	1.6989	7.58e-05	0.00811106	pseudobulk	edgeR	QLF
27906	Leukocytes_2	TBX3	1.15746	0.726	0.428	1.46269	0.612454	1.62e-06	0.00293226	pseudobulk	edgeR	QLF
27923	Leukocytes_2	TEAD1	0.444856	0.664	0.623	1.19652	1.05568	0.00190815	0.0345934	pseudobulk	edgeR	QLF
27925	Leukocytes_2	TEK	0.471471	0.741	0.645	1.45522	1.19524	0.000412662	0.0158483	pseudobulk	edgeR	QLF
27930	Leukocytes_2	TENT5C	-1.04624	0.403	0.796	0.544776	2.37839	9.94e-06	0.00316069	pseudobulk	edgeR	QLF
27943	Leukocytes_2	TGFB1I1	0.534945	0.435	0.366	0.604478	0.478388	0.000638172	0.0198825	pseudobulk	edgeR	QLF
27947	Leukocytes_2	TGFBR3	0.418414	0.535	0.478	0.761194	0.703297	0.00298418	0.0437802	pseudobulk	edgeR	QLF
27951	Leukocytes_2	THBD	1.10522	0.841	0.572	2.58706	1.11172	0.000562604	0.018125	pseudobulk	edgeR	QLF
27960	Leukocytes_2	TIA1	-0.410342	0.478	0.739	0.676617	1.43993	0.00156912	0.0311731	pseudobulk	edgeR	QLF
27962	Leukocytes_2	TIE1	0.496689	0.413	0.376	0.569652	0.484249	0.00285612	0.0428239	pseudobulk	edgeR	QLF
27973	Leukocytes_2	TLE4	0.603276	0.59	0.474	0.890547	0.687546	0.00120711	0.0278709	pseudobulk	edgeR	QLF
27978	Leukocytes_2	TLNRD1	0.656517	0.838	0.704	1.95274	1.37143	5.5e-05	0.00749255	pseudobulk	edgeR	QLF
27998	Leukocytes_2	TMEM100	1.43389	0.98	0.628	5.8408	1.84652	4.63e-06	0.00293226	pseudobulk	edgeR	QLF
28020	Leukocytes_2	TMEM204	0.6674	0.607	0.463	0.947761	0.685348	0.000155904	0.0100453	pseudobulk	edgeR	QLF
28052	Leukocytes_2	TNFAIP1	0.444642	0.614	0.566	1.02488	0.882418	0.000877685	0.0230508	pseudobulk	edgeR	QLF
28053	Leukocytes_2	TNFRSF12A	0.59673	0.517	0.424	0.763682	0.594139	0.000393479	0.0158483	pseudobulk	edgeR	QLF
28058	Leukocytes_2	TNFSF10	0.549545	0.94	0.877	3.53731	2.76044	0.0018789	0.0345891	pseudobulk	edgeR	QLF
28068	Leukocytes_2	TNNC1	0.719621	0.97	0.847	3.95025	2.55495	4.56e-05	0.00698446	pseudobulk	edgeR	QLF
28106	Leukocytes_2	TPPP	0.833929	0.525	0.359	0.771144	0.470696	0.000418776	0.0158483	pseudobulk	edgeR	QLF
28107	Leukocytes_2	TPPP3	1.0471	0.876	0.618	2.26617	1.09451	3.2e-06	0.00293226	pseudobulk	edgeR	QLF
28115	Leukocytes_2	TRAC	-0.84145	0.47	0.81	0.733831	2.35751	0.000341716	0.0152271	pseudobulk	edgeR	QLF
28117	Leukocytes_2	TRAF3IP3	-0.700271	0.396	0.7	0.547264	1.58645	0.00117563	0.0276129	pseudobulk	edgeR	QLF
28132	Leukocytes_2	TRBC2	-0.622522	0.557	0.841	1.00498	2.68095	0.00339589	0.0472058	pseudobulk	edgeR	QLF
28150	Leukocytes_2	TRIOBP	0.467459	0.736	0.677	1.45522	1.2674	0.000705422	0.0206347	pseudobulk	edgeR	QLF
28168	Leukocytes_2	TSPAN12	0.536654	0.923	0.863	3.14677	2.4696	0.000523671	0.0177982	pseudobulk	edgeR	QLF
28171	Leukocytes_2	TSPAN18	0.615473	0.495	0.373	0.691542	0.49707	0.000426913	0.0158483	pseudobulk	edgeR	QLF
28196	Leukocytes_2	TUBB6	0.525868	0.58	0.516	0.89801	0.742125	0.000843472	0.0227741	pseudobulk	edgeR	QLF
28211	Leukocytes_2	TXNDC5	-0.662784	0.701	0.891	1.22139	3.42784	0.00159809	0.031617	pseudobulk	edgeR	QLF
28305	Leukocytes_2	USP15	-0.442464	0.577	0.835	0.965174	2.1022	0.000848193	0.0227741	pseudobulk	edgeR	QLF
28340	Leukocytes_2	VAV1	-0.686215	0.281	0.573	0.345771	0.994505	0.000340469	0.0152271	pseudobulk	edgeR	QLF
28352	Leukocytes_2	VIPR1	1.16932	0.744	0.418	1.52239	0.63663	3.39e-05	0.00571847	pseudobulk	edgeR	QLF
28355	Leukocytes_2	VMP1	-0.429462	0.652	0.853	1.08955	2.43297	0.000964436	0.0242023	pseudobulk	edgeR	QLF
28417	Leukocytes_2	WFS1	0.441138	0.507	0.47	0.751244	0.663736	0.00162196	0.0318252	pseudobulk	edgeR	QLF
28429	Leukocytes_2	WWC2	0.509606	0.831	0.743	1.93781	1.5707	0.000323767	0.0152271	pseudobulk	edgeR	QLF
28430	Leukocytes_2	WWC3	0.454124	0.91	0.856	2.52736	2.24396	0.00220984	0.0378666	pseudobulk	edgeR	QLF
28433	Leukocytes_2	XBP1	-0.799087	0.858	0.977	2.29104	7.55018	0.000103961	0.00812602	pseudobulk	edgeR	QLF
28443	Leukocytes_2	YAP1	0.401378	0.848	0.803	1.9801	1.85714	0.00185685	0.0344522	pseudobulk	edgeR	QLF
28468	Leukocytes_2	ZBTB16	0.5034	0.913	0.809	2.60945	2.08864	0.00234453	0.0390865	pseudobulk	edgeR	QLF
30118	Macrophage_1	FOXF1	0.793085	0.962	0.815	3.77792	2.07663	2.38e-05	0.0279517	pseudobulk	edgeR	QLF
30431	Macrophage_1	IGKC	-2.37077	0.599	0.999	2.33506	32.0651	2.11e-06	0.00502581	pseudobulk	edgeR	QLF
30549	Macrophage_1	JCHAIN	-2.11758	0.43	0.968	0.963636	9.85313	7.67e-07	0.00365628	pseudobulk	edgeR	QLF
32359	Macrophage_1	SMAD6	0.934063	0.948	0.797	4.42597	2.08046	2.93e-05	0.0279517	pseudobulk	edgeR	QLF
32875	Macrophage_1	TPPP3	0.775272	0.899	0.711	2.53247	1.41124	2.42e-05	0.0279517	pseudobulk	edgeR	QLF
33385	Smooth Muscle	ABCA3	-0.522165	0.121	0.361	0.135638	0.484293	0.00547602	0.042004	pseudobulk	edgeR	QLF
33388	Smooth Muscle	ABCC4	-0.692585	0.133	0.435	0.142287	0.617801	0.00149494	0.0190383	pseudobulk	edgeR	QLF
33389	Smooth Muscle	ABCD3	-0.543186	0.152	0.393	0.170213	0.544503	0.00412629	0.0351953	pseudobulk	edgeR	QLF
33417	Smooth Muscle	ACE	-0.701307	0.206	0.471	0.259309	0.958115	0.00281577	0.0280871	pseudobulk	edgeR	QLF
33419	Smooth Muscle	ACKR3	0.64823	0.547	0.51	0.988032	0.910995	0.00323167	0.0299196	pseudobulk	edgeR	QLF
33425	Smooth Muscle	ACSL4	-0.453527	0.299	0.571	0.378989	1.10995	0.00428563	0.0359752	pseudobulk	edgeR	QLF
33428	Smooth Muscle	ACTA2	0.931827	0.989	0.963	20.4495	13.1623	0.00581742	0.0434114	pseudobulk	edgeR	QLF
33430	Smooth Muscle	ACTG2	0.597595	0.902	0.838	6.70612	5.91885	0.00611367	0.0445038	pseudobulk	edgeR	QLF
33431	Smooth Muscle	ACTN1	0.970034	0.862	0.838	3.72074	2.24607	0.000115592	0.00511483	pseudobulk	edgeR	QLF
33432	Smooth Muscle	ACTN4	0.663896	0.886	0.898	4.12234	3.47906	0.00112264	0.01647	pseudobulk	edgeR	QLF
33441	Smooth Muscle	ADAMTS1	1.09706	0.91	0.809	4.91489	2.76178	0.000851676	0.0140702	pseudobulk	edgeR	QLF
33443	Smooth Muscle	ADAMTS8	0.715592	0.37	0.319	0.607713	0.439791	0.00596242	0.0439394	pseudobulk	edgeR	QLF
33444	Smooth Muscle	ADAMTSL4	0.567394	0.551	0.537	1.04787	0.929319	0.000132088	0.00547811	pseudobulk	edgeR	QLF
33446	Smooth Muscle	ADARB1	0.862808	0.593	0.487	1.14229	0.801047	1.83e-05	0.00256202	pseudobulk	edgeR	QLF
33450	Smooth Muscle	ADGRF5	-0.917899	0.206	0.581	0.243351	1.19372	0.00236724	0.0248612	pseudobulk	edgeR	QLF
33456	Smooth Muscle	ADIRF	0.730123	0.863	0.804	2.90691	2.45026	0.000652223	0.0124392	pseudobulk	edgeR	QLF
33465	Smooth Muscle	AFAP1	0.630072	0.406	0.398	0.583777	0.531414	0.000333347	0.00887931	pseudobulk	edgeR	QLF
33475	Smooth Muscle	AGER	-0.591443	0.781	0.788	2.27793	8.36126	0.0045924	0.0378179	pseudobulk	edgeR	QLF
33493	Smooth Muscle	AHNAK2	0.461718	0.475	0.471	0.74734	0.753927	0.000674974	0.0125796	pseudobulk	edgeR	QLF
33494	Smooth Muscle	AHR	-0.84303	0.197	0.599	0.231383	1	0.000921114	0.0145426	pseudobulk	edgeR	QLF
33496	Smooth Muscle	AIF1	-0.767407	0.114	0.453	0.125	0.643979	0.000140202	0.00557071	pseudobulk	edgeR	QLF
33505	Smooth Muscle	AKAP9	-0.485029	0.358	0.696	0.473404	1.29319	0.00380417	0.0331349	pseudobulk	edgeR	QLF
33509	Smooth Muscle	AKNA	-0.454487	0.277	0.618	0.360372	1.02356	0.00601601	0.0441298	pseudobulk	edgeR	QLF
33512	Smooth Muscle	AKT1	0.404802	0.578	0.639	1.04787	1.13351	0.00132406	0.0177835	pseudobulk	edgeR	QLF
33518	Smooth Muscle	ALCAM	-0.602529	0.172	0.516	0.199468	0.725131	0.000527014	0.0110696	pseudobulk	edgeR	QLF
33519	Smooth Muscle	ALDH1A1	-0.94806	0.416	0.885	0.601064	2.67801	8.09e-05	0.0045179	pseudobulk	edgeR	QLF
33562	Smooth Muscle	ANTXR1	0.574013	0.89	0.916	3.99202	3.67016	0.00231139	0.0246534	pseudobulk	edgeR	QLF
33563	Smooth Muscle	ANTXR2	0.663449	0.697	0.699	1.4641	1.2356	0.000146003	0.00563464	pseudobulk	edgeR	QLF
33568	Smooth Muscle	ANXA4	0.552479	0.61	0.626	1.19415	1.13874	0.00123905	0.0172238	pseudobulk	edgeR	QLF
33588	Smooth Muscle	APCDD1	0.598946	0.258	0.241	0.329787	0.282723	0.00251859	0.0259927	pseudobulk	edgeR	QLF
33596	Smooth Muscle	APOE	-1.7213	0.566	1	1.28723	12.1623	4.35e-05	0.0033446	pseudobulk	edgeR	QLF
33597	Smooth Muscle	APOL2	-0.713681	0.1	0.343	0.106383	0.45288	0.00295079	0.0285383	pseudobulk	edgeR	QLF
33602	Smooth Muscle	AQP4	-0.944217	0.188	0.547	0.222074	1.28272	0.000821798	0.0139974	pseudobulk	edgeR	QLF
33603	Smooth Muscle	AQP5	-0.866159	0.113	0.398	0.128989	0.698953	0.00406563	0.0348024	pseudobulk	edgeR	QLF
33626	Smooth Muscle	ARHGAP25	-0.669908	0.17	0.503	0.200798	0.732984	0.0013973	0.0182031	pseudobulk	edgeR	QLF
33629	Smooth Muscle	ARHGAP29	-0.585359	0.261	0.602	0.343085	1.04188	0.00135096	0.0178432	pseudobulk	edgeR	QLF
33630	Smooth Muscle	ARHGAP30	-0.681872	0.101	0.401	0.113032	0.526178	0.0011127	0.0163745	pseudobulk	edgeR	QLF
33638	Smooth Muscle	ARHGDIB	-0.65702	0.258	0.628	0.320479	1.16492	0.000511243	0.010931	pseudobulk	edgeR	QLF
33643	Smooth Muscle	ARHGEF17	0.548104	0.404	0.419	0.575798	0.554974	0.0003842	0.00960526	pseudobulk	edgeR	QLF
33662	Smooth Muscle	ARL4C	-0.77291	0.178	0.508	0.212766	0.816754	0.000525536	0.0110696	pseudobulk	edgeR	QLF
33683	Smooth Muscle	ARRDC3	-0.507526	0.493	0.851	0.780585	2.45812	0.00316712	0.029605	pseudobulk	edgeR	QLF
33687	Smooth Muscle	ASAH1	-0.684243	0.261	0.602	0.323138	1.07853	0.000848651	0.0140702	pseudobulk	edgeR	QLF
33689	Smooth Muscle	ASAP2	0.569808	0.543	0.545	0.905585	0.95288	0.000723998	0.013107	pseudobulk	edgeR	QLF
33728	Smooth Muscle	ATP1B3	-0.568684	0.125	0.351	0.138298	0.473822	0.00539083	0.0416472	pseudobulk	edgeR	QLF
33731	Smooth Muscle	ATP2B1	-0.466938	0.23	0.531	0.271277	0.874346	0.00288129	0.0282675	pseudobulk	edgeR	QLF
33747	Smooth Muscle	ATP6V0E2	0.544378	0.355	0.356	0.460106	0.445026	0.000389321	0.00966815	pseudobulk	edgeR	QLF
33748	Smooth Muscle	ATP6V1A	-0.612959	0.269	0.615	0.331117	1.01571	0.00284443	0.028196	pseudobulk	edgeR	QLF
33749	Smooth Muscle	ATP6V1B2	-0.623467	0.223	0.55	0.263298	0.811518	0.00512937	0.0407614	pseudobulk	edgeR	QLF
33752	Smooth Muscle	ATP8A1	-0.513362	0.263	0.571	0.328457	1.25131	0.00462672	0.0379073	pseudobulk	edgeR	QLF
33771	Smooth Muscle	B2M	-0.798009	0.225	0.605	0.268617	1.11518	0.000185634	0.00636763	pseudobulk	edgeR	QLF
33784	Smooth Muscle	BAG2	-0.557209	0.247	0.526	0.31516	0.910995	0.00400542	0.0344105	pseudobulk	edgeR	QLF
33802	Smooth Muscle	BCAT1	-1.21935	0.098	0.427	0.113032	0.743455	0.000380864	0.00960526	pseudobulk	edgeR	QLF
33807	Smooth Muscle	BCL2L11	-0.67038	0.153	0.398	0.170213	0.52356	0.00662677	0.0467403	pseudobulk	edgeR	QLF
33809	Smooth Muscle	BCL2L2	0.527753	0.398	0.374	0.546543	0.539267	0.000700206	0.0129273	pseudobulk	edgeR	QLF
33822	Smooth Muscle	BEX4	0.421207	0.661	0.741	1.36436	1.36126	0.000555163	0.0113746	pseudobulk	edgeR	QLF
33825	Smooth Muscle	BHLHE41	-0.637133	0.169	0.406	0.1875	0.562827	0.00714673	0.0491003	pseudobulk	edgeR	QLF
33867	Smooth Muscle	BTBD1	-0.53293	0.194	0.49	0.226064	0.717277	0.00459234	0.0378179	pseudobulk	edgeR	QLF
33869	Smooth Muscle	BTBD3	-0.476985	0.293	0.599	0.365691	1.06806	0.00559213	0.0425017	pseudobulk	edgeR	QLF
33873	Smooth Muscle	BTG1	-0.506463	0.633	0.932	1.26064	3.57592	0.0058568	0.0435175	pseudobulk	edgeR	QLF
33882	Smooth Muscle	C11orf96	0.66317	0.77	0.699	2.99734	2.48168	0.00488317	0.0394627	pseudobulk	edgeR	QLF
33888	Smooth Muscle	C16orf89	-1.2507	0.114	0.495	0.12234	0.913613	5.97e-05	0.00389444	pseudobulk	edgeR	QLF
33892	Smooth Muscle	C1QB	-0.97166	0.266	0.654	0.349734	1.35864	7.34e-05	0.0043199	pseudobulk	edgeR	QLF
33893	Smooth Muscle	C1QC	-1.05777	0.114	0.38	0.134309	0.536649	0.000753736	0.0135106	pseudobulk	edgeR	QLF
33897	Smooth Muscle	C1orf115	-0.464304	0.225	0.521	0.280585	0.840314	0.00341136	0.0306893	pseudobulk	edgeR	QLF
33898	Smooth Muscle	C1orf122	0.541622	0.461	0.469	0.712766	0.693717	0.000469402	0.0103243	pseudobulk	edgeR	QLF
33902	Smooth Muscle	C2	-1.2661	0.109	0.497	0.135638	0.732984	8.95e-05	0.0046981	pseudobulk	edgeR	QLF
33905	Smooth Muscle	C3	-1.81591	0.408	0.982	0.769947	8.37435	0.0002211	0.00702805	pseudobulk	edgeR	QLF
33907	Smooth Muscle	C5orf24	0.648755	0.467	0.416	0.727394	0.594241	3.94e-05	0.00318145	pseudobulk	edgeR	QLF
33909	Smooth Muscle	C6orf62	-0.836481	0.259	0.673	0.331117	1.2199	0.000296163	0.00831555	pseudobulk	edgeR	QLF
33910	Smooth Muscle	C7	-1.36875	0.499	0.982	1.00532	6.10733	0.000250009	0.00754458	pseudobulk	edgeR	QLF
33923	Smooth Muscle	CADM1	-1.01551	0.202	0.586	0.230053	1.16754	1.03e-05	0.00224017	pseudobulk	edgeR	QLF
33929	Smooth Muscle	CALD1	0.710546	0.971	0.974	12.1277	9.60733	0.00627891	0.0450871	pseudobulk	edgeR	QLF
33935	Smooth Muscle	CAMK2G	0.538746	0.585	0.594	1.06383	0.997382	0.000283741	0.00814986	pseudobulk	edgeR	QLF
33936	Smooth Muscle	CAMK2N1	-0.511805	0.266	0.573	0.345745	1.08377	0.00325066	0.0300021	pseudobulk	edgeR	QLF
33956	Smooth Muscle	CASP2	-0.848721	0.114	0.34	0.121011	0.429319	0.00640451	0.0455772	pseudobulk	edgeR	QLF
33964	Smooth Muscle	CAVIN3	0.999643	0.707	0.529	1.68484	0.960733	5.21e-05	0.00362791	pseudobulk	edgeR	QLF
33967	Smooth Muscle	CBLB	-0.53507	0.242	0.568	0.295213	0.934555	0.00318326	0.029605	pseudobulk	edgeR	QLF
33970	Smooth Muscle	CBX6	0.453529	0.561	0.602	0.974734	0.973822	0.000327793	0.00879719	pseudobulk	edgeR	QLF
33971	Smooth Muscle	CBX7	0.544387	0.481	0.466	0.734043	0.698953	0.000405026	0.00978513	pseudobulk	edgeR	QLF
33979	Smooth Muscle	CCDC3	0.608053	0.758	0.767	2.80585	2.61257	0.00296537	0.0286065	pseudobulk	edgeR	QLF
33983	Smooth Muscle	CCDC6	0.498255	0.57	0.568	0.932181	0.945026	0.00070222	0.0129273	pseudobulk	edgeR	QLF
33990	Smooth Muscle	CCDC88C	-0.490064	0.186	0.453	0.210106	0.646597	0.00495288	0.0397564	pseudobulk	edgeR	QLF
34002	Smooth Muscle	CCND2	1.22163	0.734	0.581	2.02394	0.963351	3.57e-06	0.00209309	pseudobulk	edgeR	QLF
34021	Smooth Muscle	CD163	-0.782725	0.144	0.427	0.164894	0.609948	0.001782	0.0212966	pseudobulk	edgeR	QLF
34026	Smooth Muscle	CD36	-1.38896	0.09	0.432	0.0957447	0.698953	4.57e-05	0.00340618	pseudobulk	edgeR	QLF
34028	Smooth Muscle	CD44	-0.98895	0.457	0.919	0.69016	3.39267	3.3e-05	0.00305689	pseudobulk	edgeR	QLF
34031	Smooth Muscle	CD53	-1.00353	0.122	0.529	0.138298	0.803665	5.25e-05	0.00362791	pseudobulk	edgeR	QLF
34032	Smooth Muscle	CD68	-0.707689	0.104	0.332	0.109043	0.450262	0.00358644	0.0318439	pseudobulk	edgeR	QLF
34052	Smooth Muscle	CDH13	0.90826	0.698	0.584	1.81649	1.24869	0.000217308	0.00696024	pseudobulk	edgeR	QLF
34057	Smooth Muscle	CDK14	-0.461408	0.283	0.565	0.341755	0.942408	0.00476625	0.0388103	pseudobulk	edgeR	QLF
34068	Smooth Muscle	CDKN2B	-0.708703	0.25	0.537	0.307181	1.13613	0.00127253	0.0175868	pseudobulk	edgeR	QLF
34078	Smooth Muscle	CELSR1	-0.625954	0.124	0.382	0.132979	0.568063	0.00525955	0.0411782	pseudobulk	edgeR	QLF
34095	Smooth Muscle	CFL2	0.447456	0.606	0.66	1.26596	1.28534	0.00127853	0.0176185	pseudobulk	edgeR	QLF
34096	Smooth Muscle	CFLAR	-0.466567	0.624	0.898	1.18617	3.54188	0.00529667	0.0414009	pseudobulk	edgeR	QLF
34098	Smooth Muscle	CGN	-0.800072	0.112	0.348	0.119681	0.473822	0.00629347	0.0451237	pseudobulk	edgeR	QLF
34107	Smooth Muscle	CHD7	-0.579833	0.169	0.44	0.195479	0.649215	0.0028786	0.0282675	pseudobulk	edgeR	QLF
34127	Smooth Muscle	CHRDL1	-1.14104	0.257	0.804	0.349734	1.90314	2.94e-05	0.00280522	pseudobulk	edgeR	QLF
34137	Smooth Muscle	CIITA	-0.940763	0.134	0.474	0.152926	0.696335	0.000714771	0.0130915	pseudobulk	edgeR	QLF
34139	Smooth Muscle	CITED2	-0.508763	0.312	0.673	0.388298	1.2356	0.00565402	0.0427717	pseudobulk	edgeR	QLF
34147	Smooth Muscle	CLDN18	-0.864585	0.363	0.67	0.593085	2.83246	0.00103514	0.0156188	pseudobulk	edgeR	QLF
34153	Smooth Muscle	CLEC2B	-1.26011	0.089	0.427	0.0957447	0.58377	8.12e-05	0.0045179	pseudobulk	edgeR	QLF
34178	Smooth Muscle	CMIP	-0.50284	0.376	0.746	0.486702	1.51832	0.00121832	0.0170491	pseudobulk	edgeR	QLF
34201	Smooth Muscle	CNPY3	-0.627192	0.226	0.545	0.256649	0.840314	0.00121084	0.0170303	pseudobulk	edgeR	QLF
34206	Smooth Muscle	COBL	0.751691	0.487	0.395	0.763298	0.58377	2.51e-05	0.00264482	pseudobulk	edgeR	QLF
34212	Smooth Muscle	COL12A1	-0.953457	0.142	0.497	0.170213	0.811518	6.13e-05	0.00389444	pseudobulk	edgeR	QLF
34220	Smooth Muscle	COL4A5	0.628765	0.516	0.487	0.901596	0.811518	0.000469877	0.0103243	pseudobulk	edgeR	QLF
34226	Smooth Muscle	COL6A6	-0.983433	0.213	0.657	0.25266	1.51832	0.000166314	0.00591334	pseudobulk	edgeR	QLF
34227	Smooth Muscle	COLEC12	-0.989978	0.249	0.723	0.331117	1.48429	1.7e-05	0.0025394	pseudobulk	edgeR	QLF
34239	Smooth Muscle	COPG2	-0.542754	0.21	0.492	0.244681	0.753927	0.00265853	0.0270852	pseudobulk	edgeR	QLF
34249	Smooth Muscle	COPZ2	0.454725	0.581	0.55	1.02527	1.06283	0.00553123	0.0422935	pseudobulk	edgeR	QLF
34253	Smooth Muscle	CORO1A	-0.71406	0.218	0.644	0.279255	1.36126	5.41e-05	0.00368244	pseudobulk	edgeR	QLF
34255	Smooth Muscle	CORO1C	0.569397	0.835	0.835	2.78723	2.65445	0.00130146	0.0176791	pseudobulk	edgeR	QLF
34256	Smooth Muscle	COTL1	-0.982699	0.153	0.573	0.19016	0.955497	3.87e-05	0.00318145	pseudobulk	edgeR	QLF
34263	Smooth Muscle	CP	-1.30673	0.059	0.332	0.0651596	0.484293	0.000344615	0.00902815	pseudobulk	edgeR	QLF
34264	Smooth Muscle	CPA3	-1.34974	0.138	0.576	0.1875	1.12042	0.00457984	0.0378179	pseudobulk	edgeR	QLF
34267	Smooth Muscle	CPEB2	0.840852	0.561	0.469	0.993351	0.698953	7.12e-06	0.00209309	pseudobulk	edgeR	QLF
34269	Smooth Muscle	CPED1	1.15018	0.823	0.644	2.89096	1.55236	7e-05	0.00417132	pseudobulk	edgeR	QLF
34280	Smooth Muscle	CPVL	-1.2895	0.157	0.605	0.18617	1.2801	8.97e-05	0.0046981	pseudobulk	edgeR	QLF
34285	Smooth Muscle	CREB5	1.19251	0.523	0.359	1.04122	0.431937	6.94e-06	0.00209309	pseudobulk	edgeR	QLF
34294	Smooth Muscle	CRIP1	-0.78023	0.318	0.712	0.428191	2.01832	0.00538386	0.0416472	pseudobulk	edgeR	QLF
34297	Smooth Muscle	CRISPLD2	-0.59095	0.338	0.67	0.478723	1.36911	0.00211131	0.0233567	pseudobulk	edgeR	QLF
34302	Smooth Muscle	CRTC3	0.428715	0.707	0.764	1.49734	1.61518	0.00171421	0.0207973	pseudobulk	edgeR	QLF
34305	Smooth Muscle	CRYAB	0.897089	0.868	0.817	4.45745	3.02356	0.00128675	0.01763	pseudobulk	edgeR	QLF
34308	Smooth Muscle	CSF1	-0.705229	0.32	0.668	0.417553	1.30105	0.0048172	0.0391285	pseudobulk	edgeR	QLF
34309	Smooth Muscle	CSF1R	-0.979516	0.129	0.466	0.147606	0.651832	0.000516459	0.0109743	pseudobulk	edgeR	QLF
34312	Smooth Muscle	CSK	-0.45658	0.265	0.599	0.319149	1.03665	0.000829021	0.0139974	pseudobulk	edgeR	QLF
34324	Smooth Muscle	CSTF2T	-0.80284	0.14	0.419	0.154255	0.596859	0.000684616	0.0127014	pseudobulk	edgeR	QLF
34337	Smooth Muscle	CTSA	-0.827866	0.342	0.757	0.44016	1.62565	0.00126479	0.0175305	pseudobulk	edgeR	QLF
34339	Smooth Muscle	CTSC	-1.10475	0.185	0.702	0.242021	1.41099	0.000230701	0.00718944	pseudobulk	edgeR	QLF
34340	Smooth Muscle	CTSH	-0.582736	0.184	0.49	0.203457	0.793194	0.000880912	0.0142864	pseudobulk	edgeR	QLF
34341	Smooth Muscle	CTSK	-1.05798	0.394	0.814	0.539894	2.55759	6.45e-05	0.00394251	pseudobulk	edgeR	QLF
34343	Smooth Muscle	CTSS	-0.806194	0.213	0.613	0.24867	1.12827	0.000447552	0.0102113	pseudobulk	edgeR	QLF
34360	Smooth Muscle	CXCL12	-0.908998	0.626	0.937	1.28324	5.20419	0.000439534	0.0101242	pseudobulk	edgeR	QLF
34361	Smooth Muscle	CXCL17	-1.46926	0.142	0.618	0.168883	1.45812	7.93e-05	0.0045179	pseudobulk	edgeR	QLF
34362	Smooth Muscle	CXCR4	-1.00793	0.105	0.432	0.114362	0.623037	0.000107475	0.00491834	pseudobulk	edgeR	QLF
34369	Smooth Muscle	CYBB	-1.39175	0.105	0.521	0.121011	0.882199	1.59e-05	0.0024492	pseudobulk	edgeR	QLF
34376	Smooth Muscle	CYP4B1	-0.674877	0.194	0.518	0.259309	1.17277	0.00462643	0.0379073	pseudobulk	edgeR	QLF
34380	Smooth Muscle	CYTH3	0.468052	0.383	0.408	0.529255	0.544503	0.0013211	0.0177835	pseudobulk	edgeR	QLF
34381	Smooth Muscle	CYTIP	-0.681597	0.094	0.359	0.105053	0.445026	0.00188778	0.0220299	pseudobulk	edgeR	QLF
34386	Smooth Muscle	DAB2	-0.641552	0.274	0.586	0.335106	0.973822	0.0071193	0.0489824	pseudobulk	edgeR	QLF
34388	Smooth Muscle	DACH1	-0.913634	0.082	0.312	0.0864362	0.397906	0.00251309	0.0259922	pseudobulk	edgeR	QLF
34391	Smooth Muscle	DAP	0.624343	0.485	0.458	0.711436	0.649215	0.000115856	0.00511483	pseudobulk	edgeR	QLF
34395	Smooth Muscle	DAPK3	0.528932	0.61	0.641	1.32048	1.22251	0.000237146	0.00729491	pseudobulk	edgeR	QLF
34399	Smooth Muscle	DBNDD2	0.484264	0.444	0.463	0.672872	0.664921	0.000363471	0.00931736	pseudobulk	edgeR	QLF
34408	Smooth Muscle	DCBLD2	0.417953	0.488	0.487	0.816489	0.837696	0.00133907	0.0178132	pseudobulk	edgeR	QLF
34424	Smooth Muscle	DDAH2	0.500102	0.79	0.853	2.22739	2.18063	0.00118806	0.0169095	pseudobulk	edgeR	QLF
34431	Smooth Muscle	DDR2	0.438688	0.606	0.584	1.10505	1.12565	0.000460023	0.0102976	pseudobulk	edgeR	QLF
34457	Smooth Muscle	DENND2D	-0.627066	0.081	0.288	0.0851064	0.350785	0.0053452	0.0415705	pseudobulk	edgeR	QLF
34489	Smooth Muscle	DIPK2A	0.740031	0.632	0.579	1.25266	0.926702	5.07e-05	0.00360589	pseudobulk	edgeR	QLF
34491	Smooth Muscle	DIXDC1	0.573194	0.577	0.579	1.03324	0.937173	0.000166621	0.00591334	pseudobulk	edgeR	QLF
34498	Smooth Muscle	DLGAP4	0.548214	0.664	0.662	1.37633	1.36126	0.000384774	0.00960526	pseudobulk	edgeR	QLF
34501	Smooth Muscle	DMD	0.799806	0.592	0.518	1.18218	0.829843	2.46e-05	0.00264482	pseudobulk	edgeR	QLF
34502	Smooth Muscle	DMPK	1.19622	0.694	0.513	1.75665	0.895288	1.36e-05	0.00224017	pseudobulk	edgeR	QLF
34504	Smooth Muscle	DMWD	0.520405	0.496	0.476	0.773936	0.790576	0.000937044	0.0146968	pseudobulk	edgeR	QLF
34513	Smooth Muscle	DNAJB4	0.479944	0.54	0.55	0.972074	0.97644	0.000427317	0.0100101	pseudobulk	edgeR	QLF
34529	Smooth Muscle	DOCK2	-0.646353	0.105	0.38	0.111702	0.534031	0.000452387	0.0102181	pseudobulk	edgeR	QLF
34530	Smooth Muscle	DOCK4	-0.613905	0.443	0.78	0.6875	2.2644	0.00201514	0.0225544	pseudobulk	edgeR	QLF
34536	Smooth Muscle	DOT1L	-0.616736	0.138	0.372	0.152926	0.489529	0.00610113	0.0444804	pseudobulk	edgeR	QLF
34542	Smooth Muscle	DPT	-1.0774	0.289	0.743	0.426862	1.80366	0.00241597	0.0251514	pseudobulk	edgeR	QLF
34547	Smooth Muscle	DPYSL3	0.827606	0.79	0.738	2.55984	1.68586	0.000192372	0.00650517	pseudobulk	edgeR	QLF
34549	Smooth Muscle	DRAM1	-1.15522	0.049	0.28	0.0531915	0.350785	0.000769974	0.0135247	pseudobulk	edgeR	QLF
34558	Smooth Muscle	DTNBP1	0.512741	0.428	0.432	0.615691	0.609948	0.000426511	0.0100101	pseudobulk	edgeR	QLF
34566	Smooth Muscle	DUSP3	0.934949	0.673	0.555	1.42553	0.960733	1.21e-05	0.00224017	pseudobulk	edgeR	QLF
34578	Smooth Muscle	DYNLRB1	0.493494	0.418	0.455	0.591755	0.67801	0.00198798	0.0224428	pseudobulk	edgeR	QLF
34598	Smooth Muscle	EDEM1	-0.676459	0.422	0.791	0.595745	2.09424	0.0004476	0.0102113	pseudobulk	edgeR	QLF
34600	Smooth Muscle	EDNRA	-1.21036	0.134	0.552	0.150266	0.910995	0.000271907	0.00795369	pseudobulk	edgeR	QLF
34612	Smooth Muscle	EFCC1	-0.938588	0.205	0.602	0.24867	1.2356	0.000562634	0.011415	pseudobulk	edgeR	QLF
34614	Smooth Muscle	EFEMP2	0.472183	0.414	0.448	0.62367	0.641361	0.000860428	0.0140702	pseudobulk	edgeR	QLF
34615	Smooth Muscle	EFHD2	-0.709458	0.218	0.607	0.264628	1.08901	0.000136675	0.00556979	pseudobulk	edgeR	QLF
34617	Smooth Muscle	EFNA1	-0.730052	0.274	0.694	0.351064	1.32199	0.000177165	0.00616587	pseudobulk	edgeR	QLF
34619	Smooth Muscle	EFNB2	0.480997	0.54	0.555	0.912234	1.05497	0.00178211	0.0212966	pseudobulk	edgeR	QLF
34631	Smooth Muscle	EHD4	0.490301	0.364	0.414	0.503989	0.58377	0.00559197	0.0425017	pseudobulk	edgeR	QLF
34673	Smooth Muscle	ELMO1	-0.476321	0.237	0.573	0.297872	0.903141	0.00179694	0.0214196	pseudobulk	edgeR	QLF
34692	Smooth Muscle	EML2	0.606018	0.289	0.301	0.352394	0.353403	0.00519327	0.0408605	pseudobulk	edgeR	QLF
34693	Smooth Muscle	EML4	-0.584116	0.311	0.636	0.388298	1.15969	0.0014458	0.0186818	pseudobulk	edgeR	QLF
34704	Smooth Muscle	ENPP2	-1.32503	0.106	0.461	0.111702	0.751309	1.13e-05	0.00224017	pseudobulk	edgeR	QLF
34708	Smooth Muscle	EOGT	0.448204	0.54	0.547	0.864362	0.934555	0.000767565	0.0135247	pseudobulk	edgeR	QLF
34714	Smooth Muscle	EPB41L4B	0.711895	0.285	0.225	0.351064	0.248691	0.000102988	0.00486216	pseudobulk	edgeR	QLF
34718	Smooth Muscle	EPCAM	-1.40476	0.047	0.277	0.0518617	0.358639	0.00199639	0.0224499	pseudobulk	edgeR	QLF
34719	Smooth Muscle	EPHX1	-0.951982	0.584	0.963	1.0625	4.86126	0.000255505	0.00761405	pseudobulk	edgeR	QLF
34724	Smooth Muscle	EPS8L2	-0.820164	0.098	0.34	0.111702	0.486911	0.00196598	0.0224428	pseudobulk	edgeR	QLF
34725	Smooth Muscle	EPSTI1	-1.02227	0.077	0.343	0.081117	0.41623	0.00103133	0.0156108	pseudobulk	edgeR	QLF
34727	Smooth Muscle	ERBB3	-0.827605	0.093	0.301	0.0984043	0.424084	0.00689844	0.0478774	pseudobulk	edgeR	QLF
34748	Smooth Muscle	ERRFI1	-0.647365	0.271	0.602	0.320479	1.1178	0.000429947	0.0100101	pseudobulk	edgeR	QLF
34759	Smooth Muscle	ETV1	-0.569376	0.133	0.359	0.147606	0.497382	0.00646526	0.0459409	pseudobulk	edgeR	QLF
34761	Smooth Muscle	ETV5	-1.06159	0.178	0.537	0.208777	0.992147	3.79e-05	0.00318145	pseudobulk	edgeR	QLF
34765	Smooth Muscle	EVI2B	-1.03869	0.069	0.296	0.0731383	0.41623	0.000541952	0.0113073	pseudobulk	edgeR	QLF
34766	Smooth Muscle	EVL	-0.661014	0.471	0.856	0.75	2.57853	0.00129902	0.0176791	pseudobulk	edgeR	QLF
34774	Smooth Muscle	EXT1	0.508669	0.801	0.853	2.42819	2.46335	0.00423262	0.0357188	pseudobulk	edgeR	QLF
34782	Smooth Muscle	FABP4	-2.82876	0.059	0.432	0.0678191	1.15707	0.0023545	0.0248369	pseudobulk	edgeR	QLF
34789	Smooth Muscle	FAM114A1	0.561578	0.508	0.482	0.805851	0.730366	0.000236413	0.00729491	pseudobulk	edgeR	QLF
34806	Smooth Muscle	FAM20B	0.808654	0.5	0.458	0.792553	0.636126	3.91e-05	0.00318145	pseudobulk	edgeR	QLF
34808	Smooth Muscle	FAM214A	-0.533144	0.221	0.474	0.253989	0.719895	0.00615408	0.0445691	pseudobulk	edgeR	QLF
34819	Smooth Muscle	FARP1	-0.782263	0.255	0.715	0.328457	1.60209	0.00016034	0.00589522	pseudobulk	edgeR	QLF
34820	Smooth Muscle	FAS	-1.04553	0.078	0.34	0.0864362	0.431937	0.00108796	0.0161099	pseudobulk	edgeR	QLF
34822	Smooth Muscle	FBLIM1	1.82158	0.843	0.51	3.14362	0.863874	6.69e-07	0.0015946	pseudobulk	edgeR	QLF
34824	Smooth Muscle	FBLN5	0.487388	0.705	0.738	1.68883	1.77487	0.00373374	0.0327251	pseudobulk	edgeR	QLF
34825	Smooth Muscle	FBN1	0.468247	0.746	0.746	1.87766	1.80105	0.000725724	0.013107	pseudobulk	edgeR	QLF
34826	Smooth Muscle	FBP1	-0.94681	0.116	0.39	0.12234	0.664921	0.00101904	0.0156108	pseudobulk	edgeR	QLF
34838	Smooth Muscle	FBXW5	0.556986	0.372	0.38	0.50133	0.520942	0.00115736	0.0165883	pseudobulk	edgeR	QLF
34841	Smooth Muscle	FCER1G	-1.10512	0.271	0.764	0.347074	1.86387	7.11e-06	0.00209309	pseudobulk	edgeR	QLF
34842	Smooth Muscle	FCGRT	-0.41608	0.46	0.796	0.679521	1.80366	0.00632207	0.0451929	pseudobulk	edgeR	QLF
34845	Smooth Muscle	FEM1B	0.401651	0.42	0.526	0.656915	0.777487	0.00318527	0.029605	pseudobulk	edgeR	QLF
34848	Smooth Muscle	FERMT2	0.519766	0.492	0.5	0.787234	0.777487	0.00037655	0.00960101	pseudobulk	edgeR	QLF
34849	Smooth Muscle	FEZ1	1.11062	0.577	0.429	1.07979	0.552356	5.85e-05	0.00387709	pseudobulk	edgeR	QLF
34851	Smooth Muscle	FGF7	-0.807885	0.217	0.539	0.271277	0.939791	0.0016685	0.0203872	pseudobulk	edgeR	QLF
34852	Smooth Muscle	FGFR2	-0.725366	0.428	0.725	0.651596	2.36126	0.000161678	0.00589522	pseudobulk	edgeR	QLF
34853	Smooth Muscle	FGFR3	0.575332	0.4	0.393	0.607713	0.581152	0.00151712	0.0191365	pseudobulk	edgeR	QLF
34855	Smooth Muscle	FHL1	1.08733	0.806	0.704	2.55585	1.42147	2.55e-05	0.00264482	pseudobulk	edgeR	QLF
34858	Smooth Muscle	FILIP1	0.609326	0.723	0.723	1.84574	1.68586	0.000311949	0.00851477	pseudobulk	edgeR	QLF
34866	Smooth Muscle	FLNA	1.01087	0.984	0.966	19.3138	11.644	0.00292735	0.0283692	pseudobulk	edgeR	QLF
34871	Smooth Muscle	FMNL1	-0.610155	0.157	0.458	0.1875	0.667539	0.00134122	0.0178132	pseudobulk	edgeR	QLF
34874	Smooth Muscle	FMO2	-1.1762	0.398	0.738	0.643617	4.14136	0.00113814	0.0164943	pseudobulk	edgeR	QLF
34895	Smooth Muscle	FSTL1	0.553397	0.79	0.806	2.27261	2.12827	0.00164424	0.0202055	pseudobulk	edgeR	QLF
34899	Smooth Muscle	FUCA1	-0.466924	0.453	0.791	0.671543	1.87958	0.00532541	0.0414949	pseudobulk	edgeR	QLF
34905	Smooth Muscle	FXYD1	0.696183	0.86	0.843	3.17686	2.56806	0.00055669	0.0113746	pseudobulk	edgeR	QLF
34911	Smooth Muscle	G0S2	-0.936156	0.129	0.432	0.135638	0.599476	0.00187531	0.0219918	pseudobulk	edgeR	QLF
34922	Smooth Muscle	GAS6	0.570164	0.625	0.594	1.11037	1.09686	0.000554475	0.0113746	pseudobulk	edgeR	QLF
34923	Smooth Muscle	GASK1B	1.08859	0.608	0.448	1.1383	0.696335	7.46e-06	0.00209309	pseudobulk	edgeR	QLF
34933	Smooth Muscle	GET1	0.438627	0.338	0.346	0.448138	0.450262	0.000888777	0.0143315	pseudobulk	edgeR	QLF
34944	Smooth Muscle	GIMAP7	-0.780947	0.153	0.513	0.174202	0.767016	0.0012229	0.0170491	pseudobulk	edgeR	QLF
34965	Smooth Muscle	GNG2	-0.697963	0.114	0.408	0.12633	0.520942	0.00120409	0.0169855	pseudobulk	edgeR	QLF
34973	Smooth Muscle	GOLM1	-0.752983	0.388	0.754	0.567819	2.37173	0.000771929	0.0135247	pseudobulk	edgeR	QLF
34986	Smooth Muscle	GPC3	-1.51548	0.049	0.319	0.0518617	0.403141	0.000278364	0.00809293	pseudobulk	edgeR	QLF
34990	Smooth Muscle	GPNMB	-1.49328	0.165	0.681	0.195479	1.50524	3.33e-05	0.00305689	pseudobulk	edgeR	QLF
34993	Smooth Muscle	GPRC5A	-0.776275	0.195	0.503	0.236702	1.16754	0.00235069	0.0248369	pseudobulk	edgeR	QLF
34994	Smooth Muscle	GPRC5B	1.13549	0.64	0.49	1.53059	0.706806	0.000650003	0.0124392	pseudobulk	edgeR	QLF
35006	Smooth Muscle	GRN	-0.671468	0.269	0.599	0.316489	1.07068	0.00167969	0.0204305	pseudobulk	edgeR	QLF
35012	Smooth Muscle	GSTA3	-1.07974	0.117	0.424	0.134309	0.740838	0.000152656	0.00568644	pseudobulk	edgeR	QLF
35025	Smooth Muscle	GUCY1A2	-0.820198	0.238	0.639	0.307181	1.29843	4.45e-05	0.0033716	pseudobulk	edgeR	QLF
35041	Smooth Muscle	HBD	2.25013	0.43	0.28	2.09441	0.782723	4e-05	0.00318145	pseudobulk	edgeR	QLF
35044	Smooth Muscle	HCFC1R1	0.729808	0.682	0.613	1.49867	1.17539	5.49e-05	0.00368615	pseudobulk	edgeR	QLF
35046	Smooth Muscle	HCLS1	-0.768996	0.096	0.348	0.102394	0.471204	0.00492787	0.0397429	pseudobulk	edgeR	QLF
35063	Smooth Muscle	HEG1	0.769492	0.495	0.453	0.882979	0.725131	0.000360485	0.00929078	pseudobulk	edgeR	QLF
35080	Smooth Muscle	HHIP	-1.0039	0.305	0.691	0.389628	1.93455	1.16e-05	0.00224017	pseudobulk	edgeR	QLF
35086	Smooth Muscle	HIP1	0.722939	0.395	0.366	0.551862	0.492147	0.000201902	0.00668462	pseudobulk	edgeR	QLF
35100	Smooth Muscle	HMCN1	0.749789	0.511	0.432	0.857713	0.628272	4.66e-05	0.00341765	pseudobulk	edgeR	QLF
35102	Smooth Muscle	HMG20B	0.436031	0.672	0.728	1.48803	1.57068	0.000919587	0.0145426	pseudobulk	edgeR	QLF
35130	Smooth Muscle	HPN	-0.772996	0.097	0.343	0.109043	0.447644	0.00267541	0.027199	pseudobulk	edgeR	QLF
35143	Smooth Muscle	HSPB1	0.622749	0.815	0.817	2.92952	2.50524	0.0055498	0.0423384	pseudobulk	edgeR	QLF
35144	Smooth Muscle	HSPB8	0.4865	0.581	0.66	1.29255	1.18586	0.00238418	0.0249841	pseudobulk	edgeR	QLF
35158	Smooth Muscle	ID1	0.61049	0.492	0.508	0.820479	0.803665	0.000851235	0.0140702	pseudobulk	edgeR	QLF
35159	Smooth Muscle	ID2	0.533626	0.71	0.72	1.48936	1.50262	0.00142214	0.0184762	pseudobulk	edgeR	QLF
35162	Smooth Muscle	IDH1	-1.1338	0.09	0.34	0.0944149	0.418848	0.0018496	0.021829	pseudobulk	edgeR	QLF
35167	Smooth Muscle	IDO1	-0.812712	0.089	0.351	0.0930851	0.507853	0.00515291	0.0407801	pseudobulk	edgeR	QLF
35174	Smooth Muscle	IFI16	-0.633076	0.294	0.702	0.382979	1.26963	0.000737173	0.0132636	pseudobulk	edgeR	QLF
35176	Smooth Muscle	IFI30	-1.10415	0.106	0.398	0.118351	0.560209	0.00065526	0.0124473	pseudobulk	edgeR	QLF
35181	Smooth Muscle	IFIT2	-0.577556	0.195	0.469	0.232713	0.719895	0.00396562	0.0341588	pseudobulk	edgeR	QLF
35186	Smooth Muscle	IFT80	-0.71146	0.141	0.387	0.156915	0.549738	0.0054068	0.0416472	pseudobulk	edgeR	QLF
35191	Smooth Muscle	IGFBP2	1.50997	0.887	0.605	4.73936	1.79058	0.000107747	0.00491834	pseudobulk	edgeR	QLF
35197	Smooth Muscle	IGHM	-2.10102	0.441	0.937	1.8484	25.7644	0.000294601	0.00831555	pseudobulk	edgeR	QLF
35199	Smooth Muscle	IGKC	-2.34772	0.57	0.955	2.62766	41.7356	8.63e-05	0.00467454	pseudobulk	edgeR	QLF
35204	Smooth Muscle	IKZF1	-0.477	0.205	0.555	0.269947	0.971204	0.00232063	0.0246534	pseudobulk	edgeR	QLF
35205	Smooth Muscle	IKZF3	-0.737806	0.1	0.348	0.115691	0.473822	0.00609708	0.0444804	pseudobulk	edgeR	QLF
35210	Smooth Muscle	IL1R1	-0.508862	0.29	0.644	0.375	1.1178	0.00157369	0.019652	pseudobulk	edgeR	QLF
35211	Smooth Muscle	IL2RG	-1.12083	0.124	0.534	0.131649	0.866492	1.09e-05	0.00224017	pseudobulk	edgeR	QLF
35213	Smooth Muscle	IL6R	-0.966451	0.074	0.301	0.0757979	0.350785	0.00286395	0.0282675	pseudobulk	edgeR	QLF
35214	Smooth Muscle	IL7R	-1.0742	0.156	0.542	0.175532	1.02356	0.00149833	0.0190383	pseudobulk	edgeR	QLF
35217	Smooth Muscle	ILK	0.592164	0.746	0.728	1.91489	1.71466	0.000296486	0.00831555	pseudobulk	edgeR	QLF
35262	Smooth Muscle	IRF1	-0.45249	0.32	0.683	0.422872	1.41361	0.0019676	0.0224428	pseudobulk	edgeR	QLF
35267	Smooth Muscle	IRF8	-1.17457	0.113	0.44	0.12766	0.657068	6.31e-05	0.00394251	pseudobulk	edgeR	QLF
35271	Smooth Muscle	IRX2	-0.828285	0.117	0.416	0.134309	0.599476	0.00147871	0.0189021	pseudobulk	edgeR	QLF
35283	Smooth Muscle	ITGA4	-0.469605	0.161	0.495	0.175532	0.787958	0.00026051	0.00766736	pseudobulk	edgeR	QLF
35285	Smooth Muscle	ITGA6	-0.82448	0.088	0.309	0.0930851	0.395288	0.00339803	0.0306893	pseudobulk	edgeR	QLF
35286	Smooth Muscle	ITGA8	1.9232	0.831	0.563	4.53989	1.11518	7.91e-05	0.0045179	pseudobulk	edgeR	QLF
35287	Smooth Muscle	ITGA9	0.569735	0.497	0.445	0.727394	0.659686	0.000136017	0.00556979	pseudobulk	edgeR	QLF
35289	Smooth Muscle	ITGAX	-0.565534	0.108	0.322	0.115691	0.410995	0.00711455	0.0489824	pseudobulk	edgeR	QLF
35290	Smooth Muscle	ITGB1	0.58505	0.846	0.851	2.86569	2.65445	0.00157446	0.019652	pseudobulk	edgeR	QLF
35291	Smooth Muscle	ITGB2	-0.422854	0.156	0.411	0.179521	0.594241	0.00708753	0.048905	pseudobulk	edgeR	QLF
35293	Smooth Muscle	ITGB5	0.431881	0.617	0.618	1.18218	1.26178	0.0047269	0.0385923	pseudobulk	edgeR	QLF
35294	Smooth Muscle	ITGB6	-1.43962	0.084	0.403	0.0930851	0.672775	0.000383145	0.00960526	pseudobulk	edgeR	QLF
35296	Smooth Muscle	ITIH5	-1.1377	0.059	0.325	0.0651596	0.426702	0.00104717	0.0157009	pseudobulk	edgeR	QLF
35299	Smooth Muscle	ITM2C	0.498794	0.86	0.887	3.05851	3.01832	0.00346572	0.0310612	pseudobulk	edgeR	QLF
35304	Smooth Muscle	ITPR3	-0.49191	0.239	0.558	0.30984	0.900524	0.00283977	0.028196	pseudobulk	edgeR	QLF
35316	Smooth Muscle	JCAD	0.562675	0.613	0.61	1.16223	1.02094	8.74e-05	0.0046821	pseudobulk	edgeR	QLF
35317	Smooth Muscle	JCHAIN	-2.42179	0.285	0.882	0.730053	12.2539	1.48e-06	0.00170126	pseudobulk	edgeR	QLF
35346	Smooth Muscle	KCNMB1	1.05215	0.816	0.688	3.13032	1.8089	3.75e-05	0.00318145	pseudobulk	edgeR	QLF
35366	Smooth Muscle	KDR	-1.15408	0.082	0.335	0.087766	0.463351	0.00180227	0.0214295	pseudobulk	edgeR	QLF
35367	Smooth Muscle	KDSR	0.41883	0.588	0.634	1.06117	1.1623	0.00145566	0.0187584	pseudobulk	edgeR	QLF
35381	Smooth Muscle	KIAA1324L	-1.07985	0.094	0.411	0.0970745	0.615183	9.49e-05	0.00481533	pseudobulk	edgeR	QLF
35390	Smooth Muscle	KIF1C	0.555178	0.646	0.647	1.26596	1.17539	0.000208686	0.00681517	pseudobulk	edgeR	QLF
35392	Smooth Muscle	KIF5B	0.756238	0.89	0.893	4.5359	3.45812	0.000642963	0.0124115	pseudobulk	edgeR	QLF
35394	Smooth Muscle	KIFC3	0.499278	0.201	0.191	0.238032	0.206806	0.00245403	0.0254648	pseudobulk	edgeR	QLF
35396	Smooth Muscle	KITLG	-0.876647	0.149	0.466	0.170213	0.680628	0.000287759	0.00821578	pseudobulk	edgeR	QLF
35405	Smooth Muscle	KLF5	-0.833945	0.194	0.524	0.224734	0.884817	0.000558232	0.0113746	pseudobulk	edgeR	QLF
35437	Smooth Muscle	KRT7	-0.976962	0.085	0.34	0.099734	0.515707	0.0010451	0.0157009	pseudobulk	edgeR	QLF
35450	Smooth Muscle	LAMP3	-1.21728	0.097	0.445	0.109043	0.803665	6.02e-06	0.00209309	pseudobulk	edgeR	QLF
35457	Smooth Muscle	LAPTM5	-0.854357	0.25	0.647	0.303191	1.36126	9.16e-05	0.0046981	pseudobulk	edgeR	QLF
35463	Smooth Muscle	LBH	-0.601331	0.402	0.723	0.534574	1.81937	0.000426098	0.0100101	pseudobulk	edgeR	QLF
35466	Smooth Muscle	LCK	-0.679027	0.078	0.356	0.0864362	0.434555	0.00427979	0.0359752	pseudobulk	edgeR	QLF
35468	Smooth Muscle	LCP1	-1.05986	0.238	0.725	0.31516	1.89529	5.96e-06	0.00209309	pseudobulk	edgeR	QLF
35469	Smooth Muscle	LCP2	-0.961437	0.086	0.408	0.0957447	0.541885	0.000108614	0.00491834	pseudobulk	edgeR	QLF
35474	Smooth Muscle	LDOC1	0.642295	0.495	0.455	0.764628	0.643979	0.000102995	0.00486216	pseudobulk	edgeR	QLF
35481	Smooth Muscle	LGALS1	0.462478	0.904	0.966	4.78457	4.84293	0.00586549	0.0435175	pseudobulk	edgeR	QLF
35482	Smooth Muscle	LGALS3	-0.738586	0.311	0.702	0.380319	1.35602	0.00194584	0.0224428	pseudobulk	edgeR	QLF
35489	Smooth Muscle	LIMD1	-0.431344	0.282	0.565	0.347074	0.960733	0.0067309	0.0471262	pseudobulk	edgeR	QLF
35493	Smooth Muscle	LIMS2	0.644851	0.85	0.851	3.4109	2.8822	0.000619468	0.0121442	pseudobulk	edgeR	QLF
35496	Smooth Muscle	LIPA	-0.984372	0.165	0.565	0.191489	0.91623	9.79e-05	0.00486216	pseudobulk	edgeR	QLF
35507	Smooth Muscle	LMO3	-0.825094	0.104	0.34	0.111702	0.450262	0.00217387	0.0238198	pseudobulk	edgeR	QLF
35510	Smooth Muscle	LMOD1	1.26541	0.973	0.903	14.8085	6.73298	0.000861683	0.0140702	pseudobulk	edgeR	QLF
35518	Smooth Muscle	LPAR1	-0.728781	0.211	0.516	0.242021	0.84555	0.00536196	0.0415705	pseudobulk	edgeR	QLF
35519	Smooth Muscle	LPCAT1	-0.672413	0.297	0.639	0.386968	1.4267	0.000959066	0.0149929	pseudobulk	edgeR	QLF
35521	Smooth Muscle	LPL	-1.13616	0.182	0.599	0.226064	1.09162	2.91e-05	0.00280522	pseudobulk	edgeR	QLF
35522	Smooth Muscle	LPP	0.801521	0.887	0.893	4.33245	3.11257	0.000406345	0.00978513	pseudobulk	edgeR	QLF
35532	Smooth Muscle	LRP4	-0.609584	0.125	0.343	0.143617	0.497382	0.0033477	0.0306245	pseudobulk	edgeR	QLF
35543	Smooth Muscle	LRRFIP1	0.509563	0.592	0.613	1.10239	1.13351	0.000777216	0.0135247	pseudobulk	edgeR	QLF
35556	Smooth Muscle	LTA4H	-0.700003	0.399	0.785	0.575798	2.02356	0.00071663	0.0130915	pseudobulk	edgeR	QLF
35557	Smooth Muscle	LTB	-1.19201	0.076	0.317	0.0824468	0.429319	0.00616003	0.0445691	pseudobulk	edgeR	QLF
35558	Smooth Muscle	LTBP1	0.491558	0.721	0.749	1.73537	1.82199	0.00516894	0.0407801	pseudobulk	edgeR	QLF
35559	Smooth Muscle	LTBP2	1.11257	0.912	0.887	7.44814	3.99738	0.000852864	0.0140702	pseudobulk	edgeR	QLF
35567	Smooth Muscle	LUM	-1.28649	0.463	0.961	0.859043	5.3089	8.22e-05	0.0045179	pseudobulk	edgeR	QLF
35572	Smooth Muscle	LYZ	-0.988075	0.152	0.524	0.175532	0.874346	0.000187334	0.00638007	pseudobulk	edgeR	QLF
35581	Smooth Muscle	MAF	-0.816503	0.427	0.903	0.722074	2.51571	0.000931946	0.0146651	pseudobulk	edgeR	QLF
35595	Smooth Muscle	MAN1A1	-0.565081	0.44	0.785	0.630319	1.85864	0.00284161	0.028196	pseudobulk	edgeR	QLF
35596	Smooth Muscle	MAN1C1	-0.800383	0.146	0.429	0.162234	0.581152	0.0040189	0.0344642	pseudobulk	edgeR	QLF
35603	Smooth Muscle	MAP1B	2.0539	0.884	0.584	5.69814	1.19895	4.37e-06	0.00209309	pseudobulk	edgeR	QLF
35612	Smooth Muscle	MAP3K1	-0.608338	0.222	0.484	0.261968	0.753927	0.00391978	0.0339193	pseudobulk	edgeR	QLF
35624	Smooth Muscle	MAP4K1	-1.0494	0.066	0.325	0.0731383	0.426702	0.00088971	0.0143315	pseudobulk	edgeR	QLF
35637	Smooth Muscle	MAPKAPK3	-0.597383	0.154	0.421	0.174202	0.560209	0.00409547	0.034995	pseudobulk	edgeR	QLF
35645	Smooth Muscle	MARCKS	-0.927168	0.263	0.728	0.340426	1.48429	1.89e-05	0.00256561	pseudobulk	edgeR	QLF
35646	Smooth Muscle	MARCKSL1	-0.727582	0.189	0.492	0.230053	0.819372	0.00193121	0.022404	pseudobulk	edgeR	QLF
35650	Smooth Muscle	MAST4	0.561866	0.685	0.681	1.64362	1.37435	0.000328419	0.00879719	pseudobulk	edgeR	QLF
35662	Smooth Muscle	MBNL3	-0.783508	0.158	0.474	0.167553	0.704188	0.000602746	0.0119745	pseudobulk	edgeR	QLF
35668	Smooth Muscle	MCAM	0.590511	0.856	0.853	3.81782	3.45026	0.00239208	0.025012	pseudobulk	edgeR	QLF
35671	Smooth Muscle	MCF2L	-0.567519	0.202	0.482	0.239362	0.764398	0.00336682	0.0306893	pseudobulk	edgeR	QLF
35679	Smooth Muscle	MCTP2	-0.949908	0.092	0.335	0.0984043	0.458115	0.00184328	0.021829	pseudobulk	edgeR	QLF
35682	Smooth Muscle	MDK	-0.501341	0.269	0.56	0.328457	0.939791	0.00432855	0.0362716	pseudobulk	edgeR	QLF
35685	Smooth Muscle	ME1	0.423326	0.279	0.285	0.349734	0.397906	0.00631705	0.0451929	pseudobulk	edgeR	QLF
35705	Smooth Muscle	MEGF6	-0.547703	0.168	0.414	0.211436	0.712042	0.00236183	0.0248591	pseudobulk	edgeR	QLF
35710	Smooth Muscle	MET	-0.50183	0.185	0.445	0.208777	0.646597	0.00566044	0.0427717	pseudobulk	edgeR	QLF
35719	Smooth Muscle	MFGE8	0.679316	0.741	0.657	2.20213	1.96597	0.00340081	0.0306893	pseudobulk	edgeR	QLF
35737	Smooth Muscle	MIB1	0.427245	0.491	0.529	0.759309	0.86911	0.00133337	0.0178132	pseudobulk	edgeR	QLF
35739	Smooth Muscle	MICAL2	0.931881	0.746	0.652	1.96809	1.32461	0.000101127	0.00486216	pseudobulk	edgeR	QLF
35751	Smooth Muscle	MINDY2	0.40133	0.343	0.364	0.44016	0.497382	0.00486378	0.0393726	pseudobulk	edgeR	QLF
35766	Smooth Muscle	MME	-1.34415	0.04	0.243	0.0478723	0.324607	0.00113062	0.0164943	pseudobulk	edgeR	QLF
35768	Smooth Muscle	MMP2	-1.18709	0.65	0.984	1.36835	7.17801	0.00082983	0.0139974	pseudobulk	edgeR	QLF
35780	Smooth Muscle	MORC2	0.441702	0.339	0.353	0.453457	0.481675	0.00152539	0.0191901	pseudobulk	edgeR	QLF
35789	Smooth Muscle	MPEG1	-1.04482	0.137	0.505	0.162234	0.887435	0.00043422	0.0100503	pseudobulk	edgeR	QLF
35797	Smooth Muscle	MRC1	-1.20935	0.177	0.644	0.212766	1.18325	9.89e-05	0.00486216	pseudobulk	edgeR	QLF
35799	Smooth Muscle	MRFAP1	0.443152	0.311	0.364	0.394947	0.447644	0.00396342	0.0341588	pseudobulk	edgeR	QLF
35803	Smooth Muscle	MS4A7	-0.744416	0.088	0.312	0.0984043	0.408377	0.00289247	0.0283136	pseudobulk	edgeR	QLF
35811	Smooth Muscle	MSRB3	0.60782	0.803	0.788	2.47074	2.26178	0.00101611	0.0156108	pseudobulk	edgeR	QLF
35822	Smooth Muscle	MTHFR	-0.577738	0.199	0.448	0.222074	0.675393	0.00301035	0.0288219	pseudobulk	edgeR	QLF
35838	Smooth Muscle	MUC1	-1.19104	0.056	0.293	0.0598404	0.395288	0.00205573	0.0228478	pseudobulk	edgeR	QLF
35850	Smooth Muscle	MYH10	1.75077	0.965	0.924	12.996	3.58639	3.62e-05	0.00318145	pseudobulk	edgeR	QLF
35851	Smooth Muscle	MYH11	1.22972	0.976	0.932	17.7181	8.5288	0.000808815	0.0139221	pseudobulk	edgeR	QLF
35852	Smooth Muscle	MYH14	-0.708965	0.309	0.623	0.428191	1.55236	0.00310731	0.0293961	pseudobulk	edgeR	QLF
35855	Smooth Muscle	MYL9	1.17409	0.995	0.979	28.7021	14.4503	0.00292615	0.0283692	pseudobulk	edgeR	QLF
35858	Smooth Muscle	MYO10	-0.812991	0.108	0.38	0.115691	0.5	0.00532611	0.0414949	pseudobulk	edgeR	QLF
35860	Smooth Muscle	MYO1B	-0.988166	0.218	0.644	0.265957	1.33508	0.000252125	0.00756058	pseudobulk	edgeR	QLF
35864	Smooth Muscle	MYO1G	-0.523035	0.105	0.338	0.114362	0.460733	0.00649671	0.0460309	pseudobulk	edgeR	QLF
35867	Smooth Muscle	MYO6	-0.573457	0.211	0.542	0.267287	0.795812	0.00354137	0.0316203	pseudobulk	edgeR	QLF
35885	Smooth Muscle	NADK2	0.464208	0.287	0.327	0.355053	0.374346	0.00656757	0.0464602	pseudobulk	edgeR	QLF
35902	Smooth Muscle	NCF2	-0.896653	0.098	0.361	0.114362	0.486911	0.00150134	0.0190383	pseudobulk	edgeR	QLF
35903	Smooth Muscle	NCK1	-0.577215	0.237	0.571	0.287234	0.931937	0.00225673	0.0242891	pseudobulk	edgeR	QLF
35906	Smooth Muscle	NCKAP1L	-0.820652	0.174	0.479	0.200798	0.732984	0.000473781	0.0103438	pseudobulk	edgeR	QLF
35907	Smooth Muscle	NCKAP5	-0.630787	0.124	0.382	0.132979	0.534031	0.00106244	0.0158304	pseudobulk	edgeR	QLF
35917	Smooth Muscle	NCSTN	-0.606462	0.141	0.385	0.154255	0.539267	0.00270334	0.0273604	pseudobulk	edgeR	QLF
35950	Smooth Muscle	NEDD4L	-0.663707	0.274	0.636	0.345745	1.29319	0.000616511	0.0121442	pseudobulk	edgeR	QLF
35954	Smooth Muscle	NEK6	-0.586103	0.334	0.673	0.432181	1.30105	0.00290216	0.0283136	pseudobulk	edgeR	QLF
35961	Smooth Muscle	NET1	0.938815	0.572	0.463	1.02394	0.685864	9.63e-06	0.00224017	pseudobulk	edgeR	QLF
35963	Smooth Muscle	NEXN	0.905351	0.749	0.654	2.11436	1.40576	4.26e-05	0.00333116	pseudobulk	edgeR	QLF
35970	Smooth Muscle	NFIA	0.883605	0.826	0.767	2.75399	1.90576	0.000165038	0.00591334	pseudobulk	edgeR	QLF
35993	Smooth Muscle	NKD2	-0.86203	0.088	0.306	0.0970745	0.403141	0.00493453	0.0397429	pseudobulk	edgeR	QLF
35997	Smooth Muscle	NKX2-1	-0.880177	0.194	0.51	0.231383	1.06545	0.000898649	0.0143743	pseudobulk	edgeR	QLF
35999	Smooth Muscle	NLRC5	-0.737392	0.213	0.639	0.25133	1.01832	0.000101408	0.00486216	pseudobulk	edgeR	QLF
36011	Smooth Muscle	NOP14	0.508164	0.386	0.377	0.581117	0.52356	0.000145169	0.00563464	pseudobulk	edgeR	QLF
36017	Smooth Muscle	NOSTRIN	-0.784797	0.094	0.338	0.102394	0.437173	0.0041366	0.0352202	pseudobulk	edgeR	QLF
36021	Smooth Muscle	NPC2	-1.23846	0.495	0.887	0.869681	5.61518	2.46e-05	0.00264482	pseudobulk	edgeR	QLF
36027	Smooth Muscle	NPR1	0.479767	0.678	0.723	1.47872	1.5733	0.0020324	0.0226943	pseudobulk	edgeR	QLF
36031	Smooth Muscle	NR1H2	0.447764	0.449	0.466	0.615691	0.696335	0.00335277	0.0306245	pseudobulk	edgeR	QLF
36033	Smooth Muscle	NR2F1	-1.0326	0.146	0.529	0.166223	0.814136	0.000132094	0.00547811	pseudobulk	edgeR	QLF
36045	Smooth Muscle	NRP1	-0.870538	0.214	0.592	0.253989	1.03403	0.000258414	0.00765291	pseudobulk	edgeR	QLF
36046	Smooth Muscle	NRP2	-0.653199	0.229	0.555	0.272606	0.887435	0.00186959	0.0219918	pseudobulk	edgeR	QLF
36077	Smooth Muscle	NUDT8	0.474778	0.339	0.348	0.452128	0.460733	0.000830802	0.0139974	pseudobulk	edgeR	QLF
36098	Smooth Muscle	OCLN	-0.833503	0.177	0.534	0.215426	0.910995	0.000547753	0.0113552	pseudobulk	edgeR	QLF
36123	Smooth Muscle	OSTF1	-0.486826	0.281	0.602	0.339096	1.0445	0.00378406	0.0330447	pseudobulk	edgeR	QLF
36138	Smooth Muscle	PADI2	-1.23012	0.049	0.264	0.0531915	0.353403	0.000667465	0.0125761	pseudobulk	edgeR	QLF
36141	Smooth Muscle	PAG1	-0.814653	0.136	0.432	0.155585	0.625654	0.00102851	0.0156108	pseudobulk	edgeR	QLF
36145	Smooth Muscle	PALLD	0.66392	0.888	0.906	4.82713	4.14398	0.00173622	0.0209577	pseudobulk	edgeR	QLF
36147	Smooth Muscle	PAM	0.447187	0.69	0.723	1.46809	1.59162	0.00131992	0.0177835	pseudobulk	edgeR	QLF
36149	Smooth Muscle	PAN2	-0.487141	0.245	0.576	0.299202	0.905759	0.00156741	0.019652	pseudobulk	edgeR	QLF
36160	Smooth Muscle	PARVA	0.431684	0.742	0.809	1.95213	2.04974	0.00172879	0.020921	pseudobulk	edgeR	QLF
36164	Smooth Muscle	PAWR	0.426678	0.548	0.594	1.01064	1.0288	0.000565005	0.011415	pseudobulk	edgeR	QLF
36175	Smooth Muscle	PCBP4	0.609568	0.452	0.45	0.692819	0.633508	0.00012006	0.00524284	pseudobulk	edgeR	QLF
36202	Smooth Muscle	PDE4B	-0.753594	0.142	0.453	0.167553	0.643979	0.00217286	0.0238198	pseudobulk	edgeR	QLF
36204	Smooth Muscle	PDE5A	0.657613	0.806	0.817	3.06516	2.50785	0.00113759	0.0164943	pseudobulk	edgeR	QLF
36208	Smooth Muscle	PDGFB	-0.598022	0.241	0.547	0.305851	1.02094	0.00147795	0.0189021	pseudobulk	edgeR	QLF
36209	Smooth Muscle	PDGFD	-0.582493	0.225	0.537	0.272606	0.91623	0.000609674	0.0120619	pseudobulk	edgeR	QLF
36218	Smooth Muscle	PDK4	-0.961651	0.221	0.605	0.25266	1.00785	0.000860329	0.0140702	pseudobulk	edgeR	QLF
36228	Smooth Muscle	PDZK1IP1	-0.90156	0.195	0.539	0.219415	1.06283	0.00100141	0.0154915	pseudobulk	edgeR	QLF
36229	Smooth Muscle	PEA15	0.562757	0.771	0.801	1.9867	1.89529	0.000814011	0.0139612	pseudobulk	edgeR	QLF
36246	Smooth Muscle	PFN2	0.732934	0.807	0.749	2.44947	1.9712	0.000181915	0.0062853	pseudobulk	edgeR	QLF
36256	Smooth Muscle	PGM5	0.866756	0.826	0.717	3.10106	2.05236	0.000401311	0.0097625	pseudobulk	edgeR	QLF
36264	Smooth Muscle	PHEX	-0.903319	0.12	0.403	0.142287	0.586387	0.00500141	0.0399933	pseudobulk	edgeR	QLF
36269	Smooth Muscle	PHF19	0.717618	0.508	0.455	0.796543	0.649215	0.000132127	0.00547811	pseudobulk	edgeR	QLF
36291	Smooth Muscle	PID1	0.788167	0.584	0.508	1.16356	0.803665	6.7e-05	0.00404585	pseudobulk	edgeR	QLF
36321	Smooth Muscle	PKD1	0.885003	0.543	0.432	0.952128	0.670157	6.08e-06	0.00209309	pseudobulk	edgeR	QLF
36322	Smooth Muscle	PKD2	0.553642	0.749	0.741	1.90559	1.6911	0.000248942	0.00754458	pseudobulk	edgeR	QLF
36331	Smooth Muscle	PLA2G1B	-0.667123	0.112	0.353	0.117021	0.573298	0.00129791	0.0176791	pseudobulk	edgeR	QLF
36336	Smooth Muscle	PLAC9	0.700727	0.517	0.455	0.881649	0.71466	2.78e-05	0.00280522	pseudobulk	edgeR	QLF
36339	Smooth Muscle	PLCB2	-0.979722	0.098	0.33	0.109043	0.447644	0.00199104	0.0224428	pseudobulk	edgeR	QLF
36341	Smooth Muscle	PLCD1	0.496933	0.332	0.327	0.460106	0.424084	0.00358116	0.0318439	pseudobulk	edgeR	QLF
36357	Smooth Muscle	PLK2	-0.734878	0.188	0.5	0.216755	0.732984	0.000824138	0.0139974	pseudobulk	edgeR	QLF
36360	Smooth Muscle	PLP2	0.751451	0.383	0.348	0.529255	0.439791	0.000120955	0.00524284	pseudobulk	edgeR	QLF
36374	Smooth Muscle	PMEPA1	0.870164	0.573	0.455	1.08511	0.688482	5.79e-06	0.00209309	pseudobulk	edgeR	QLF
36415	Smooth Muscle	PPDPF	0.610294	0.665	0.668	1.39096	1.22775	0.000194699	0.0065375	pseudobulk	edgeR	QLF
36429	Smooth Muscle	PPP1CB	0.469026	0.745	0.788	1.97473	1.91099	0.00103122	0.0156108	pseudobulk	edgeR	QLF
36430	Smooth Muscle	PPP1CC	-0.539035	0.299	0.62	0.381649	1.03927	0.00494388	0.0397511	pseudobulk	edgeR	QLF
36433	Smooth Muscle	PPP1R12B	0.934409	0.951	0.935	9.49601	5.97382	0.000896446	0.0143743	pseudobulk	edgeR	QLF
36434	Smooth Muscle	PPP1R14A	1.90603	0.878	0.623	4.59309	1.10471	1.56e-06	0.00170126	pseudobulk	edgeR	QLF
36448	Smooth Muscle	PPP2R5B	0.557697	0.48	0.45	0.731383	0.719895	0.000343812	0.00902815	pseudobulk	edgeR	QLF
36465	Smooth Muscle	PPT1	-0.459938	0.408	0.725	0.554521	1.48168	0.00620926	0.0447893	pseudobulk	edgeR	QLF
36469	Smooth Muscle	PRCP	-0.905201	0.096	0.385	0.103723	0.47644	0.00263508	0.0269038	pseudobulk	edgeR	QLF
36470	Smooth Muscle	PRDM1	-0.950943	0.093	0.306	0.099734	0.418848	0.00311729	0.0294321	pseudobulk	edgeR	QLF
36472	Smooth Muscle	PRDM6	1.41004	0.751	0.524	2.06782	0.82199	1.78e-06	0.00170126	pseudobulk	edgeR	QLF
36484	Smooth Muscle	PRKACA	0.416315	0.658	0.681	1.25665	1.37435	0.00134602	0.0178272	pseudobulk	edgeR	QLF
36489	Smooth Muscle	PRKAR2B	-0.949062	0.126	0.458	0.134309	0.685864	0.000151129	0.0056739	pseudobulk	edgeR	QLF
36494	Smooth Muscle	PRKCQ	-0.964018	0.105	0.408	0.110372	0.560209	0.000451195	0.0102181	pseudobulk	edgeR	QLF
36498	Smooth Muscle	PRKG1	0.642448	0.815	0.864	3.08245	2.60995	0.000633217	0.0122731	pseudobulk	edgeR	QLF
36516	Smooth Muscle	PRR5L	-0.836814	0.064	0.243	0.0664894	0.298429	0.00688985	0.0478774	pseudobulk	edgeR	QLF
36523	Smooth Muscle	PRUNE2	1.08853	0.572	0.39	1.25665	0.727749	3.42e-06	0.00209309	pseudobulk	edgeR	QLF
36534	Smooth Muscle	PSMB10	-0.837132	0.206	0.55	0.240691	0.934555	0.000355872	0.00922174	pseudobulk	edgeR	QLF
36537	Smooth Muscle	PSMB8	-0.849901	0.242	0.678	0.285904	1.49215	7.91e-06	0.00209422	pseudobulk	edgeR	QLF
36538	Smooth Muscle	PSMB9	-0.751452	0.182	0.518	0.210106	0.874346	0.000201016	0.00668462	pseudobulk	edgeR	QLF
36553	Smooth Muscle	PTBP3	-0.673175	0.255	0.639	0.304521	1.07592	0.0003934	0.0097188	pseudobulk	edgeR	QLF
36556	Smooth Muscle	PTGDS	0.720913	0.642	0.579	1.41755	1.14136	0.000491716	0.0106401	pseudobulk	edgeR	QLF
36559	Smooth Muscle	PTK7	-0.867584	0.08	0.283	0.0890957	0.358639	0.00559796	0.0425017	pseudobulk	edgeR	QLF
36564	Smooth Muscle	PTPN1	-0.55542	0.311	0.639	0.386968	1.16492	0.00167185	0.0203872	pseudobulk	edgeR	QLF
36577	Smooth Muscle	PTPRK	-0.860311	0.17	0.51	0.196809	0.727749	0.00106916	0.0158808	pseudobulk	edgeR	QLF
36587	Smooth Muscle	PXDC1	0.455851	0.463	0.484	0.691489	0.730366	0.00160944	0.019932	pseudobulk	edgeR	QLF
36590	Smooth Muscle	PXMP4	-0.575116	0.207	0.49	0.232713	0.696335	0.00439694	0.03678	pseudobulk	edgeR	QLF
36604	Smooth Muscle	RAB11FIP1	-0.647923	0.168	0.445	0.191489	0.722513	0.00106176	0.0158304	pseudobulk	edgeR	QLF
36626	Smooth Muscle	RAB4A	0.522908	0.451	0.45	0.642287	0.662304	0.000776471	0.0135247	pseudobulk	edgeR	QLF
36643	Smooth Muscle	RAC2	-0.421232	0.13	0.374	0.142287	0.541885	0.00290381	0.0283136	pseudobulk	edgeR	QLF
36652	Smooth Muscle	RALGPS2	-1.36453	0.07	0.366	0.0731383	0.458115	0.000430214	0.0100101	pseudobulk	edgeR	QLF
36659	Smooth Muscle	RAP1A	0.410541	0.674	0.738	1.45612	1.61257	0.00176954	0.0212966	pseudobulk	edgeR	QLF
36674	Smooth Muscle	RASGRP3	-0.890767	0.092	0.356	0.101064	0.434555	0.00184798	0.021829	pseudobulk	edgeR	QLF
36678	Smooth Muscle	RASSF3	0.780869	0.827	0.806	3.35372	2.47906	0.000283266	0.00814986	pseudobulk	edgeR	QLF
36679	Smooth Muscle	RASSF5	-0.640155	0.156	0.474	0.170213	0.672775	0.000397703	0.00972436	pseudobulk	edgeR	QLF
36714	Smooth Muscle	RECK	0.791835	0.505	0.401	0.816489	0.575916	1.11e-05	0.00224017	pseudobulk	edgeR	QLF
36717	Smooth Muscle	RELL1	-0.856496	0.156	0.497	0.180851	0.709424	0.00178216	0.0212966	pseudobulk	edgeR	QLF
36722	Smooth Muscle	RESF1	-0.43691	0.206	0.487	0.235372	0.717277	0.00253395	0.0260948	pseudobulk	edgeR	QLF
36733	Smooth Muscle	RFTN1	-0.802613	0.13	0.448	0.147606	0.625654	0.000543073	0.0113073	pseudobulk	edgeR	QLF
36737	Smooth Muscle	RGL1	-0.61414	0.226	0.605	0.281915	0.871728	0.00414752	0.0352503	pseudobulk	edgeR	QLF
36748	Smooth Muscle	RHOB	1.25871	0.938	0.835	5.60771	2.88482	0.000139851	0.00557071	pseudobulk	edgeR	QLF
36750	Smooth Muscle	RHOC	0.573196	0.638	0.62	1.21543	1.15969	0.000245386	0.0075	pseudobulk	edgeR	QLF
36761	Smooth Muscle	RILPL1	0.526696	0.427	0.424	0.594415	0.591623	0.000675413	0.0125796	pseudobulk	edgeR	QLF
36762	Smooth Muscle	RILPL2	0.542422	0.43	0.403	0.614362	0.560209	0.000342028	0.00902815	pseudobulk	edgeR	QLF
36780	Smooth Muscle	RNF115	0.595417	0.644	0.644	1.26463	1.1623	0.000150491	0.0056739	pseudobulk	edgeR	QLF
36795	Smooth Muscle	RNF216	0.409846	0.364	0.372	0.478723	0.489529	0.000669954	0.0125761	pseudobulk	edgeR	QLF
36823	Smooth Muscle	RRAS	0.584107	0.686	0.686	1.46543	1.37958	0.000304369	0.00848674	pseudobulk	edgeR	QLF
36831	Smooth Muscle	RSPO2	-1.06404	0.065	0.264	0.0678191	0.34555	0.00317798	0.029605	pseudobulk	edgeR	QLF
36841	Smooth Muscle	RTKN2	-0.988468	0.336	0.657	0.480053	2.6178	0.000775178	0.0135247	pseudobulk	edgeR	QLF
36846	Smooth Muscle	RUNX1	-1.10144	0.126	0.508	0.144947	0.743455	4.78e-05	0.00345164	pseudobulk	edgeR	QLF
36860	Smooth Muscle	S100A4	1.0075	0.862	0.767	3.48537	2.31675	0.000145833	0.00563464	pseudobulk	edgeR	QLF
36862	Smooth Muscle	S100A9	-1.4245	0.154	0.644	0.18484	1.62565	1.24e-05	0.00224017	pseudobulk	edgeR	QLF
36868	Smooth Muscle	SAMD4A	0.78126	0.529	0.479	0.964096	0.730366	2.27e-05	0.00264482	pseudobulk	edgeR	QLF
36873	Smooth Muscle	SAP18	0.463732	0.648	0.636	1.24468	1.30105	0.000763027	0.0135247	pseudobulk	edgeR	QLF
36889	Smooth Muscle	SBSPON	-0.550834	0.287	0.618	0.405585	1.29058	0.00066599	0.0125761	pseudobulk	edgeR	QLF
36900	Smooth Muscle	SCEL	-0.823842	0.125	0.408	0.143617	0.704188	0.00119939	0.0169855	pseudobulk	edgeR	QLF
36903	Smooth Muscle	SCN1B	-0.832233	0.274	0.673	0.339096	1.25393	0.00302782	0.0289312	pseudobulk	edgeR	QLF
36908	Smooth Muscle	SDC1	-1.14327	0.053	0.272	0.0611702	0.34555	0.00134028	0.0178132	pseudobulk	edgeR	QLF
36937	Smooth Muscle	SELENBP1	-0.640287	0.605	0.914	1.125	3.56806	0.00235003	0.0248369	pseudobulk	edgeR	QLF
36939	Smooth Muscle	SELENOH	-0.569943	0.279	0.576	0.331117	0.960733	0.00362238	0.0320436	pseudobulk	edgeR	QLF
36941	Smooth Muscle	SELENOP	-0.621929	0.574	0.921	1.01995	3.0733	0.00259526	0.0266112	pseudobulk	edgeR	QLF
36947	Smooth Muscle	SEMA3F	0.416093	0.638	0.723	1.45612	1.73037	0.00365244	0.0321901	pseudobulk	edgeR	QLF
36958	Smooth Muscle	SEPTIN5	0.558353	0.694	0.704	1.73271	1.58115	0.00193736	0.0224207	pseudobulk	edgeR	QLF
36968	Smooth Muscle	SERPINB9	-0.489366	0.324	0.668	0.401596	1.2199	0.00213745	0.0235912	pseudobulk	edgeR	QLF
36974	Smooth Muscle	SESTD1	0.416412	0.316	0.335	0.409574	0.431937	0.00472565	0.0385923	pseudobulk	edgeR	QLF
36994	Smooth Muscle	SFTA3	-1.35966	0.132	0.508	0.159574	1.06545	0.000229264	0.00718944	pseudobulk	edgeR	QLF
36996	Smooth Muscle	SFTPB	-1.34156	0.812	0.901	3.13564	24.2408	0.000651688	0.0124392	pseudobulk	edgeR	QLF
36997	Smooth Muscle	SFTPC	-0.619216	0.371	0.696	0.571809	2.15445	0.000468645	0.0103243	pseudobulk	edgeR	QLF
36998	Smooth Muscle	SFTPD	-1.67826	0.416	0.827	0.808511	8.36387	0.000217507	0.00696024	pseudobulk	edgeR	QLF
37014	Smooth Muscle	SH3BP1	-0.566967	0.121	0.455	0.143617	0.651832	0.000312518	0.00851477	pseudobulk	edgeR	QLF
37016	Smooth Muscle	SH3BP5	-0.603121	0.249	0.589	0.304521	1.06545	0.000430383	0.0100101	pseudobulk	edgeR	QLF
37022	Smooth Muscle	SH3KBP1	-0.515946	0.261	0.545	0.301862	0.910995	0.00187723	0.0219918	pseudobulk	edgeR	QLF
37038	Smooth Muscle	SIGIRR	-0.442658	0.247	0.529	0.31516	0.887435	0.00396895	0.0341588	pseudobulk	edgeR	QLF
37052	Smooth Muscle	SKIL	0.550917	0.379	0.385	0.514628	0.534031	0.00143503	0.018593	pseudobulk	edgeR	QLF
37053	Smooth Muscle	SLA	-0.983476	0.101	0.398	0.111702	0.549738	0.00046777	0.0103243	pseudobulk	edgeR	QLF
37060	Smooth Muscle	SLC15A3	-0.822026	0.219	0.634	0.259309	0.950262	0.000320775	0.00869009	pseudobulk	edgeR	QLF
37075	Smooth Muscle	SLC25A4	0.475011	0.438	0.435	0.603723	0.615183	0.0011002	0.0162407	pseudobulk	edgeR	QLF
37082	Smooth Muscle	SLC2A4RG	0.421022	0.449	0.513	0.695479	0.740838	0.00337985	0.0306893	pseudobulk	edgeR	QLF
37085	Smooth Muscle	SLC34A2	-0.696715	0.148	0.416	0.168883	0.693717	0.00299382	0.0287214	pseudobulk	edgeR	QLF
37099	Smooth Muscle	SLC39A8	-0.95511	0.265	0.696	0.328457	1.78796	0.000109342	0.00491834	pseudobulk	edgeR	QLF
37102	Smooth Muscle	SLC44A1	-0.552009	0.332	0.673	0.412234	1.25393	0.000869847	0.0141551	pseudobulk	edgeR	QLF
37108	Smooth Muscle	SLC6A6	-0.756985	0.172	0.455	0.1875	0.691099	0.000475104	0.0103438	pseudobulk	edgeR	QLF
37112	Smooth Muscle	SLC9A3R2	0.559156	0.69	0.746	1.73138	1.90314	0.00219536	0.0238983	pseudobulk	edgeR	QLF
37114	Smooth Muscle	SLCO2B1	-1.0418	0.105	0.427	0.113032	0.575916	0.000139509	0.00557071	pseudobulk	edgeR	QLF
37116	Smooth Muscle	SLFN5	-0.826285	0.191	0.597	0.228723	0.97644	0.00441099	0.036833	pseudobulk	edgeR	QLF
37118	Smooth Muscle	SLIT3	-0.989165	0.231	0.607	0.277926	1.18063	0.000791668	0.0136763	pseudobulk	edgeR	QLF
37120	Smooth Muscle	SLMAP	1.10337	0.691	0.529	1.78989	0.989529	0.000129518	0.00547811	pseudobulk	edgeR	QLF
37127	Smooth Muscle	SMAD6	0.71702	0.685	0.626	1.58644	1.51571	0.00115088	0.0165783	pseudobulk	edgeR	QLF
37139	Smooth Muscle	SMARCC1	-0.467729	0.406	0.762	0.570479	1.53141	0.00635123	0.0452656	pseudobulk	edgeR	QLF
37146	Smooth Muscle	SMC4	-0.537692	0.249	0.55	0.288564	0.871728	0.00217815	0.0238198	pseudobulk	edgeR	QLF
37163	Smooth Muscle	SMTN	1.50687	0.927	0.785	6.80851	2.36649	1.34e-05	0.00224017	pseudobulk	edgeR	QLF
37184	Smooth Muscle	SNX14	-0.449609	0.347	0.707	0.445479	1.30628	0.00165278	0.0202582	pseudobulk	edgeR	QLF
37199	Smooth Muscle	SOBP	0.5065	0.447	0.432	0.62633	0.602094	0.00022797	0.00718944	pseudobulk	edgeR	QLF
37203	Smooth Muscle	SOD3	0.906494	0.661	0.552	1.54122	1.02094	2.09e-05	0.00264482	pseudobulk	edgeR	QLF
37208	Smooth Muscle	SORT1	0.441094	0.668	0.73	1.50931	1.6178	0.00158907	0.0197825	pseudobulk	edgeR	QLF
37213	Smooth Muscle	SOX4	-0.63357	0.332	0.712	0.454787	1.42147	0.000920591	0.0145426	pseudobulk	edgeR	QLF
37223	Smooth Muscle	SPARC	0.839697	0.977	0.987	12.7327	9.34817	0.00458875	0.0378179	pseudobulk	edgeR	QLF
37229	Smooth Muscle	SPCS3	-0.493426	0.25	0.545	0.303191	0.89267	0.0033924	0.0306893	pseudobulk	edgeR	QLF
37234	Smooth Muscle	SPI1	-0.706084	0.27	0.654	0.344415	1.27225	0.00010757	0.00491834	pseudobulk	edgeR	QLF
37249	Smooth Muscle	SPRYD3	0.443088	0.625	0.665	1.13697	1.25654	0.0022211	0.024061	pseudobulk	edgeR	QLF
37262	Smooth Muscle	SRF	0.592256	0.652	0.647	1.2992	1.18063	0.00016197	0.00589522	pseudobulk	edgeR	QLF
37291	Smooth Muscle	ST13	0.428352	0.297	0.317	0.375	0.39267	0.006758	0.0472466	pseudobulk	edgeR	QLF
37295	Smooth Muscle	ST3GAL5	-0.827415	0.138	0.455	0.155585	0.659686	0.000454326	0.0102181	pseudobulk	edgeR	QLF
37298	Smooth Muscle	ST6GALNAC5	-0.948736	0.076	0.27	0.0824468	0.371728	0.00325316	0.0300021	pseudobulk	edgeR	QLF
37302	Smooth Muscle	ST8SIA4	-1.13949	0.07	0.353	0.0757979	0.450262	0.000352001	0.00917125	pseudobulk	edgeR	QLF
37306	Smooth Muscle	STARD10	-0.658264	0.133	0.382	0.143617	0.492147	0.00360449	0.0319446	pseudobulk	edgeR	QLF
37311	Smooth Muscle	STAT1	-0.83835	0.294	0.73	0.367021	1.59162	0.000517874	0.0109743	pseudobulk	edgeR	QLF
37319	Smooth Muscle	STIMATE	0.495402	0.376	0.435	0.511968	0.539267	0.00115854	0.0165883	pseudobulk	edgeR	QLF
37320	Smooth Muscle	STK10	-0.501063	0.185	0.474	0.216755	0.680628	0.00498646	0.0399587	pseudobulk	edgeR	QLF
37327	Smooth Muscle	STK38L	0.794809	0.763	0.736	2.49468	1.8534	0.000621471	0.0121442	pseudobulk	edgeR	QLF
37329	Smooth Muscle	STK4	-0.681027	0.188	0.479	0.210106	0.701571	0.00274318	0.0275938	pseudobulk	edgeR	QLF
37343	Smooth Muscle	STX2	0.415224	0.379	0.424	0.525266	0.609948	0.00317838	0.029605	pseudobulk	edgeR	QLF
37357	Smooth Muscle	SUMF2	-0.563507	0.267	0.634	0.339096	1.00524	0.00308185	0.0292931	pseudobulk	edgeR	QLF
37369	Smooth Muscle	SVEP1	-1.04513	0.089	0.372	0.105053	0.492147	0.000994764	0.0154496	pseudobulk	edgeR	QLF
37370	Smooth Muscle	SVIL	1.67286	0.735	0.435	2.13032	0.599476	2.97e-07	0.00141578	pseudobulk	edgeR	QLF
37378	Smooth Muscle	SYNPO	1.00894	0.662	0.505	1.49468	0.866492	2.24e-05	0.00264482	pseudobulk	edgeR	QLF
37379	Smooth Muscle	SYNPO2	0.934048	0.883	0.767	4.45213	2.82984	0.000148117	0.00564977	pseudobulk	edgeR	QLF
37410	Smooth Muscle	TAP1	-0.865984	0.281	0.738	0.367021	1.51047	0.000146538	0.00563464	pseudobulk	edgeR	QLF
37411	Smooth Muscle	TAP2	-0.826451	0.185	0.539	0.200798	0.811518	0.00161417	0.0199388	pseudobulk	edgeR	QLF
37418	Smooth Muscle	TAX1BP3	0.48799	0.701	0.707	1.6117	1.53927	0.000858262	0.0140702	pseudobulk	edgeR	QLF
37431	Smooth Muscle	TBC1D9	-0.83542	0.154	0.432	0.180851	0.651832	0.00204895	0.0228257	pseudobulk	edgeR	QLF
37433	Smooth Muscle	TBCB	0.429733	0.427	0.469	0.617021	0.680628	0.00128646	0.01763	pseudobulk	edgeR	QLF
37445	Smooth Muscle	TC2N	-0.64947	0.098	0.34	0.113032	0.434555	0.00421007	0.0356547	pseudobulk	edgeR	QLF
37446	Smooth Muscle	TCEAL1	0.631863	0.472	0.458	0.732713	0.675393	0.00221554	0.024061	pseudobulk	edgeR	QLF
37451	Smooth Muscle	TCF21	-1.13274	0.214	0.66	0.24734	1.62827	1.94e-05	0.00256561	pseudobulk	edgeR	QLF
37455	Smooth Muscle	TCIM	-0.995479	0.191	0.618	0.219415	1.2644	9.13e-05	0.0046981	pseudobulk	edgeR	QLF
37469	Smooth Muscle	TES	0.765174	0.706	0.636	1.59707	1.34817	0.00113642	0.0164943	pseudobulk	edgeR	QLF
37479	Smooth Muscle	TGFB1I1	0.809615	0.642	0.505	1.2992	0.910995	2.53e-05	0.00264482	pseudobulk	edgeR	QLF
37480	Smooth Muscle	TGFB2	0.945198	0.5	0.401	0.864362	0.539267	1.78e-05	0.00256202	pseudobulk	edgeR	QLF
37505	Smooth Muscle	TINAGL1	0.427947	0.638	0.675	1.35638	1.48953	0.00257414	0.0264515	pseudobulk	edgeR	QLF
37513	Smooth Muscle	TLN1	0.608702	0.922	0.948	5.18218	4.63351	0.00261076	0.0267126	pseudobulk	edgeR	QLF
37541	Smooth Muscle	TMEM125	-0.902611	0.106	0.401	0.121011	0.617801	0.000216274	0.00696024	pseudobulk	edgeR	QLF
37551	Smooth Muscle	TMEM176B	-1.35583	0.068	0.45	0.0757979	0.625654	1.44e-05	0.00228074	pseudobulk	edgeR	QLF
37558	Smooth Muscle	TMEM245	0.581552	0.644	0.618	1.27261	1.15183	0.00017472	0.00612548	pseudobulk	edgeR	QLF
37566	Smooth Muscle	TMEM47	0.451334	0.467	0.474	0.703457	0.688482	0.000584642	0.0116635	pseudobulk	edgeR	QLF
37579	Smooth Muscle	TMOD3	-0.546987	0.378	0.736	0.505319	1.55497	0.00098535	0.0153534	pseudobulk	edgeR	QLF
37589	Smooth Muscle	TNFRSF12A	1.33248	0.548	0.317	1.08112	0.458115	1.31e-05	0.00224017	pseudobulk	edgeR	QLF
37593	Smooth Muscle	TNFRSF21	-0.824586	0.154	0.469	0.172872	0.693717	0.00198314	0.0224428	pseudobulk	edgeR	QLF
37596	Smooth Muscle	TNFSF13	-0.558879	0.246	0.594	0.292553	0.973822	0.00208744	0.0231463	pseudobulk	edgeR	QLF
37597	Smooth Muscle	TNIK	-0.85643	0.273	0.688	0.332447	1.39529	6.07e-05	0.00389444	pseudobulk	edgeR	QLF
37604	Smooth Muscle	TNNC1	1.35028	0.852	0.668	3.95878	1.79843	0.000167429	0.00591334	pseudobulk	edgeR	QLF
37607	Smooth Muscle	TNRC18	0.704613	0.469	0.45	0.739362	0.646597	8.24e-05	0.0045179	pseudobulk	edgeR	QLF
37611	Smooth Muscle	TNS1	1.2534	0.71	0.518	1.79122	0.746073	2.41e-06	0.00191885	pseudobulk	edgeR	QLF
37613	Smooth Muscle	TNS3	-0.775416	0.177	0.518	0.216755	0.790576	0.000503309	0.0108098	pseudobulk	edgeR	QLF
37640	Smooth Muscle	TPM2	1.0107	0.995	0.984	29.6463	17.1675	0.00580473	0.0434114	pseudobulk	edgeR	QLF
37646	Smooth Muscle	TPRG1L	0.474885	0.605	0.67	1.1383	1.24607	0.00195614	0.0224428	pseudobulk	edgeR	QLF
37651	Smooth Muscle	TRAC	-1.11632	0.109	0.458	0.125	0.780105	2.29e-05	0.00264482	pseudobulk	edgeR	QLF
37653	Smooth Muscle	TRAF3IP3	-0.865653	0.088	0.374	0.0970745	0.479058	0.000719913	0.0131013	pseudobulk	edgeR	QLF
37656	Smooth Muscle	TRAK2	0.461762	0.398	0.406	0.551862	0.596859	0.00214293	0.0235969	pseudobulk	edgeR	QLF
37668	Smooth Muscle	TRBC2	-0.795292	0.199	0.61	0.240691	1.09686	6.41e-05	0.00394251	pseudobulk	edgeR	QLF
37674	Smooth Muscle	TRIM22	-0.563614	0.544	0.908	0.909574	2.89529	0.00276321	0.0277368	pseudobulk	edgeR	QLF
37704	Smooth Muscle	TSPAN12	-0.645236	0.309	0.628	0.400266	1.39005	0.000493174	0.0106401	pseudobulk	edgeR	QLF
37708	Smooth Muscle	TSPAN2	0.598389	0.473	0.427	0.69016	0.594241	0.000122664	0.00526904	pseudobulk	edgeR	QLF
37740	Smooth Muscle	TUT7	-0.460454	0.426	0.751	0.591755	1.65183	0.00240033	0.0250433	pseudobulk	edgeR	QLF
37742	Smooth Muscle	TWSG1	0.515713	0.387	0.385	0.543883	0.52356	0.000312172	0.00851477	pseudobulk	edgeR	QLF
37747	Smooth Muscle	TXNDC5	-0.430259	0.392	0.657	0.507979	1.38482	0.00386266	0.0334858	pseudobulk	edgeR	QLF
37748	Smooth Muscle	TXNIP	-0.816147	0.806	0.992	2.20479	8.68063	0.00678558	0.0473699	pseudobulk	edgeR	QLF
37774	Smooth Muscle	UBE2L6	-0.456648	0.157	0.427	0.175532	0.591623	0.00229728	0.0246144	pseudobulk	edgeR	QLF
37799	Smooth Muscle	UBTF	0.467292	0.354	0.39	0.457447	0.528796	0.00270849	0.0273604	pseudobulk	edgeR	QLF
37807	Smooth Muscle	UCP2	-0.544687	0.165	0.445	0.198138	0.670157	0.00540477	0.0416472	pseudobulk	edgeR	QLF
37813	Smooth Muscle	UHMK1	-0.697324	0.391	0.783	0.523936	1.78272	0.000312212	0.00851477	pseudobulk	edgeR	QLF
37819	Smooth Muscle	UNC13D	-0.719463	0.222	0.565	0.297872	1.33508	0.00222544	0.024061	pseudobulk	edgeR	QLF
37858	Smooth Muscle	USP54	-0.702712	0.13	0.374	0.140957	0.528796	0.00339361	0.0306893	pseudobulk	edgeR	QLF
37868	Smooth Muscle	VAMP8	-0.884739	0.258	0.673	0.3125	1.41885	2.91e-05	0.00280522	pseudobulk	edgeR	QLF
37877	Smooth Muscle	VCL	1.234	0.92	0.877	6.59441	3.20419	0.000100005	0.00486216	pseudobulk	edgeR	QLF
37880	Smooth Muscle	VEGFA	-0.824739	0.407	0.751	0.599734	2.57853	0.000582321	0.0116635	pseudobulk	edgeR	QLF
37893	Smooth Muscle	VPS13A	-0.508028	0.21	0.492	0.235372	0.743455	0.00718563	0.0492966	pseudobulk	edgeR	QLF
37918	Smooth Muscle	VWA1	0.44929	0.315	0.346	0.430851	0.410995	0.00122163	0.0170491	pseudobulk	edgeR	QLF
37922	Smooth Muscle	WARS	-0.903573	0.366	0.822	0.489362	2.37696	0.000783753	0.0135889	pseudobulk	edgeR	QLF
37952	Smooth Muscle	WFDC2	-0.913688	0.182	0.534	0.228723	1.01571	0.000203286	0.00668462	pseudobulk	edgeR	QLF
37953	Smooth Muscle	WFS1	0.52218	0.338	0.322	0.441489	0.408377	0.00120189	0.0169855	pseudobulk	edgeR	QLF
37968	Smooth Muscle	WWTR1	0.551464	0.786	0.785	2.27926	2.17801	0.000767089	0.0135247	pseudobulk	edgeR	QLF
37969	Smooth Muscle	XBP1	-0.647889	0.501	0.838	0.793883	2.59948	0.000630502	0.0122703	pseudobulk	edgeR	QLF
37979	Smooth Muscle	YAP1	0.582984	0.715	0.728	1.75399	1.60209	0.000397621	0.00972436	pseudobulk	edgeR	QLF
37985	Smooth Muscle	YIF1A	0.501209	0.297	0.33	0.381649	0.397906	0.00296985	0.0286065	pseudobulk	edgeR	QLF
38012	Smooth Muscle	ZBTB47	0.608227	0.493	0.49	0.797872	0.67801	3.99e-05	0.00318145	pseudobulk	edgeR	QLF
38025	Smooth Muscle	ZCCHC24	0.435589	0.753	0.772	1.75399	1.78534	0.00100396	0.0154915	pseudobulk	edgeR	QLF
38041	Smooth Muscle	ZEB1	0.866719	0.702	0.66	1.78989	1.19634	2.17e-05	0.00264482	pseudobulk	edgeR	QLF
38068	Smooth Muscle	ZMYND8	-0.474363	0.311	0.636	0.378989	1.13089	0.00150556	0.0190412	pseudobulk	edgeR	QLF
38091	Smooth Muscle	ZNF362	0.52383	0.596	0.589	1.05984	1.04712	0.000414341	0.00992752	pseudobulk	edgeR	QLF
38093	Smooth Muscle	ZNF385B	-1.05876	0.049	0.28	0.0505319	0.348168	0.00103071	0.0156108	pseudobulk	edgeR	QLF
38106	Smooth Muscle	ZNF521	-0.688476	0.23	0.524	0.292553	0.842932	0.00364022	0.0321418	pseudobulk	edgeR	QLF
38107	Smooth Muscle	ZNF532	0.424501	0.476	0.542	0.75133	0.863874	0.00137553	0.018017	pseudobulk	edgeR	QLF
38137	Smooth Muscle	ZRANB1	0.401742	0.527	0.571	0.844415	0.942408	0.00085551	0.0140702	pseudobulk	edgeR	QLF
38139	Smooth Muscle	ZSCAN18	0.493979	0.375	0.374	0.492021	0.489529	0.000901406	0.0143743	pseudobulk	edgeR	QLF
38144	Smooth Muscle	ZYX	0.884691	0.557	0.461	1.12766	0.704188	0.00219432	0.0238983	pseudobulk	edgeR	QLF
