# Supplementary material for: Granulomatous cellular signatures in nontuberculous and tuberculous mycobacterial infections
Source: Front Microbiol. 2026 Jan 8;16:1741883. doi: 10.3389/fmicb.2025.1741883 (PMC12823825; doi:10.3389/fmicb.2025.1741883)
Supplement: Supplementary file 5 [file Table_5.XLSX]

## Sheet: TE4_Left and right rhesus macaq
	cell_type	gene	avg_logFC	Macrophage_2.pct	Macrophage_1.pct	Macrophage_2.exp	Macrophage_1.exp	p_val	p_val_adj	de_family	de_method	de_type
2	right_young	A4GALT	0.411599	0.476	0.506	1.27633	0.747126	0.0079945	0.0262158	pseudobulk	edgeR	QLF
1406	right_young	FABP4	-2.7261	0.104	0.808	0.116908	3.61558	0.00069287	0.00447643	pseudobulk	edgeR	QLF
5	right_young	AAMDC	-0.528904	0.258	0.502	0.356039	0.748404	0.011127	0.0333075	pseudobulk	edgeR	QLF
1000	right_young	CYP4B1	-2.41012	0.151	0.967	0.211594	4.07535	2.51e-05	0.000712559	pseudobulk	edgeR	QLF
99	right_young	AGER	-2.36884	0.593	1	1.63478	31.0792	2.89e-05	0.000755315	pseudobulk	edgeR	QLF
1498	right_young	FMO2	-2.34923	0.371	0.997	0.7343	13.3448	0.000438066	0.00333125	pseudobulk	edgeR	QLF
782	right_young	CLIC5	-2.34475	0.124	0.847	0.148309	2.33333	7.77e-06	0.000572597	pseudobulk	edgeR	QLF
4158	right_young	TMEM100	-2.33715	0.187	0.939	0.285024	4.84163	7.89e-06	0.000572597	pseudobulk	edgeR	QLF
3279	right_young	RAMP3	-2.33472	0.192	0.943	0.286957	4.96552	0.000115416	0.00156628	pseudobulk	edgeR	QLF
771	right_young	CLDN18	-2.32146	0.308	0.997	0.577778	10.143	0.000219753	0.0021966	pseudobulk	edgeR	QLF
30	right_young	ABR	0.409849	0.672	0.794	2.90483	1.66667	0.00562788	0.0202163	pseudobulk	edgeR	QLF
33	right_young	ACACA	-0.440691	0.188	0.494	0.229952	0.696041	0.0044818	0.0167997	pseudobulk	edgeR	QLF
541	right_young	CA4	-2.30091	0.052	0.602	0.057971	0.969349	2.92e-05	0.000757255	pseudobulk	edgeR	QLF
587	right_young	CAVIN2	-2.29192	0.096	0.802	0.111111	1.91826	0.000121611	0.00159584	pseudobulk	edgeR	QLF
2947	right_young	PKDCC	-2.27708	0.13	0.884	0.147343	2.54278	1.03e-06	0.000572597	pseudobulk	edgeR	QLF
1617	right_young	GPRC5A	-2.2606	0.184	0.932	0.238647	3.7433	8.73e-06	0.000572597	pseudobulk	edgeR	QLF
3835	right_young	SOX13	-2.2214	0.066	0.508	0.0700483	0.765006	2.32e-05	0.000696922	pseudobulk	edgeR	QLF
3465	right_young	RTKN2	-2.2035	0.334	0.996	0.542029	8.63091	3.83e-05	0.000857355	pseudobulk	edgeR	QLF
64	right_young	ADAM17	0.524092	0.657	0.682	2.39324	1.33972	0.000482403	0.00356052	pseudobulk	edgeR	QLF
3731	right_young	SLC6A4	-2.1966	0.05	0.521	0.0550725	0.96424	0.00370032	0.0144616	pseudobulk	edgeR	QLF
224	right_young	AQP1	-2.18157	0.494	0.999	1.45845	19.516	7.21e-05	0.0012775	pseudobulk	edgeR	QLF
3116	right_young	PRKCE	-2.17353	0.159	0.886	0.184541	2.65006	3.56e-06	0.000572597	pseudobulk	edgeR	QLF
80	right_young	ADIRF	-2.15453	0.211	0.957	0.295169	4.18135	8.88e-06	0.000572597	pseudobulk	edgeR	QLF
3	right_young	AADAT	-2.14413	0.074	0.628	0.0830918	1.25926	0.000738353	0.00468332	pseudobulk	edgeR	QLF
2133	right_young	LMO7	-2.13653	0.211	0.941	0.288406	3.80715	2.32e-05	0.000696922	pseudobulk	edgeR	QLF
3618	right_young	SFTA3	-2.12356	0.167	0.921	0.237198	2.96552	0.000123448	0.00160381	pseudobulk	edgeR	QLF
585	right_young	CAV1	-2.09482	0.494	1	1.03333	11.5951	1.81e-05	0.000645009	pseudobulk	edgeR	QLF
2650	right_young	NPNT	-2.07827	0.239	0.972	0.372464	4.91826	0.000103517	0.00146895	pseudobulk	edgeR	QLF
3119	right_young	PRKCZ	-2.07591	0.093	0.566	0.108696	0.952746	1.16e-05	0.000595845	pseudobulk	edgeR	QLF
3524	right_young	SCEL	-2.07221	0.124	0.866	0.147826	2.29119	1.79e-05	0.000645009	pseudobulk	edgeR	QLF
98	right_young	AGAP3	0.467322	0.527	0.52	1.38647	0.794381	0.00412735	0.0158193	pseudobulk	edgeR	QLF
3396	right_young	RNASE1	-2.01644	0.265	0.983	0.445894	5.75607	5.31e-06	0.000572597	pseudobulk	edgeR	QLF
107	right_young	AGPAT3	0.46156	0.571	0.618	1.94396	1.06003	0.00282203	0.0118655	pseudobulk	edgeR	QLF
109	right_young	AGR2	-0.434144	0.101	0.321	0.12657	0.425287	0.00922394	0.0291836	pseudobulk	edgeR	QLF
4067	right_young	TBX4	-2.0113	0.067	0.625	0.0729469	1.09706	1.23e-05	0.000617693	pseudobulk	edgeR	QLF
2112	right_young	LIMCH1	-2.00899	0.371	0.997	0.742512	9.10856	0.000188545	0.0020293	pseudobulk	edgeR	QLF
2095	right_young	LDB2	-2.00308	0.23	0.94	0.342029	4.17241	1.58e-05	0.000629319	pseudobulk	edgeR	QLF
117	right_young	AHNAK2	0.410686	0.434	0.439	0.880193	0.609195	0.00449625	0.0168406	pseudobulk	edgeR	QLF
1906	right_young	ITGA3	-1.98662	0.092	0.586	0.101449	0.994891	0.000183141	0.00198459	pseudobulk	edgeR	QLF
1334	right_young	EPAS1	-1.9798	0.826	1	5.57295	49.6756	0.000437837	0.00333125	pseudobulk	edgeR	QLF
422	right_young	BCAM	-1.96536	0.326	0.994	0.550242	6.38186	2.5e-05	0.000712559	pseudobulk	edgeR	QLF
3513	right_young	SBSPON	-1.96517	0.164	0.894	0.217391	2.81098	8.67e-06	0.000572597	pseudobulk	edgeR	QLF
1156	right_young	DOCK6	-1.96227	0.164	0.842	0.208213	2.01916	0.000234974	0.00224985	pseudobulk	edgeR	QLF
1753	right_young	HPGD	-1.95887	0.353	0.976	0.65942	7.06897	0.000129325	0.00164432	pseudobulk	edgeR	QLF
142	right_young	ALCAM	0.479479	0.64	0.676	1.81836	1.3014	0.00612563	0.0216028	pseudobulk	edgeR	QLF
77	right_young	ADH1B	-1.94903	0.098	0.691	0.118357	1.34866	0.000173327	0.00192191	pseudobulk	edgeR	QLF
2110	right_young	LIFR	-1.94701	0.211	0.943	0.280676	3.29119	1.35e-06	0.000572597	pseudobulk	edgeR	QLF
146	right_young	ALDH9A1	0.407844	0.627	0.688	2.17343	1.36526	0.0161279	0.044501	pseudobulk	edgeR	QLF
3848	right_young	SPARCL1	-1.94295	0.295	0.977	0.483575	5.62708	2.83e-05	0.000748372	pseudobulk	edgeR	QLF
4228	right_young	TNNC1	-1.9416	0.214	0.96	0.27971	4.19157	8.66e-06	0.000572597	pseudobulk	edgeR	QLF
266	right_young	ARHGEF15	-1.94125	0.044	0.378	0.0512077	0.499361	0.00137657	0.0071028	pseudobulk	edgeR	QLF
269	right_young	ARHGEF26	-1.92684	0.095	0.738	0.105797	1.54023	6.66e-06	0.000572597	pseudobulk	edgeR	QLF
1246	right_young	EGFL7	-1.91933	0.21	0.946	0.274879	3.20562	5.62e-05	0.00110825	pseudobulk	edgeR	QLF
1339	right_young	EPB41L5	-1.9022	0.137	0.828	0.167633	1.98595	9.87e-06	0.000595825	pseudobulk	edgeR	QLF
1159	right_young	DOK4	-1.87971	0.268	0.953	0.383575	4.17114	1.53e-06	0.000572597	pseudobulk	edgeR	QLF
2415	right_young	MPP3	-1.87786	0.055	0.51	0.0594203	0.748404	1.29e-05	0.000621435	pseudobulk	edgeR	QLF
75	right_young	ADGRL2	-1.87786	0.307	0.968	0.449758	4.13538	2.35e-06	0.000572597	pseudobulk	edgeR	QLF
3367	right_young	RGS5	-1.86844	0.42	0.992	0.917391	9.03831	0.000526003	0.00373212	pseudobulk	edgeR	QLF
552	right_young	CALCRL	-1.86623	0.359	0.969	0.617874	5.61303	1.45e-05	0.000629319	pseudobulk	edgeR	QLF
2495	right_young	MYRF	-1.86536	0.147	0.794	0.178744	1.8378	1.03e-05	0.000595845	pseudobulk	edgeR	QLF
195	right_young	ANXA7	0.5311	0.555	0.536	1.52512	0.842912	0.00463709	0.0172732	pseudobulk	edgeR	QLF
226	right_young	AQP4	-1.85732	0.22	0.955	0.288406	3.70498	2.94e-06	0.000572597	pseudobulk	edgeR	QLF
201	right_young	AP1M1	0.448626	0.592	0.65	1.93478	1.06769	0.00736032	0.024907	pseudobulk	edgeR	QLF
41	right_young	ACE	-1.85589	0.171	0.876	0.215942	2.38442	4.97e-06	0.000572597	pseudobulk	edgeR	QLF
2476	right_young	MYH14	-1.85195	0.286	0.963	0.424638	4.90294	6.63e-06	0.000572597	pseudobulk	edgeR	QLF
1427	right_young	FAM189A2	-1.84748	0.1	0.724	0.117874	1.44828	8.47e-06	0.000572597	pseudobulk	edgeR	QLF
3741	right_young	SLIT2	-1.84584	0.089	0.618	0.0985507	1.05236	4.64e-06	0.000572597	pseudobulk	edgeR	QLF
253	right_young	ARHGAP29	-1.83583	0.166	0.837	0.217874	1.94381	2.57e-06	0.000572597	pseudobulk	edgeR	QLF
4628	right_young	ZBTB16	-1.82304	0.251	0.921	0.325604	3.32439	1.84e-05	0.000645009	pseudobulk	edgeR	QLF
2484	right_young	MYO1B	-1.80654	0.315	0.969	0.451691	4.14815	1.57e-05	0.000629319	pseudobulk	edgeR	QLF
246	right_young	ARHGAP18	-0.414663	0.247	0.469	0.333816	0.648787	0.0155395	0.0432335	pseudobulk	edgeR	QLF
1649	right_young	GUCY1A2	-1.80187	0.181	0.842	0.236715	2.37292	1.34e-05	0.000626726	pseudobulk	edgeR	QLF
650	right_young	CD36	-1.79825	0.165	0.824	0.213043	2.04087	3.3e-05	0.000776533	pseudobulk	edgeR	QLF
3198	right_young	PTPRB	-1.7981	0.162	0.806	0.201449	2.24777	8.1e-06	0.000572597	pseudobulk	edgeR	QLF
2651	right_young	NPR1	-1.78905	0.194	0.903	0.247826	3.04215	6.03e-06	0.000572597	pseudobulk	edgeR	QLF
830	right_young	COBL	-1.78189	0.106	0.708	0.123188	1.35632	2.71e-06	0.000572597	pseudobulk	edgeR	QLF
2852	right_young	PDZK1IP1	-1.77073	0.17	0.866	0.21401	2.62835	2.8e-05	0.000747634	pseudobulk	edgeR	QLF
2803	right_young	PCDH17	-1.76891	0.06	0.45	0.0637681	0.628352	0.000733796	0.00468332	pseudobulk	edgeR	QLF
3103	right_young	PREX2	-1.76857	0.241	0.911	0.334783	3.39719	1.43e-05	0.000629319	pseudobulk	edgeR	QLF
3737	right_young	SLCO2A1	-1.76853	0.148	0.774	0.189855	1.90166	6.06e-05	0.00116922	pseudobulk	edgeR	QLF
703	right_young	CEMIP2	-1.75676	0.244	0.84	0.336715	2.27075	1.42e-05	0.000629319	pseudobulk	edgeR	QLF
621	right_young	CCM2L	-1.75661	0.08	0.517	0.0869565	0.803321	0.000823788	0.00498455	pseudobulk	edgeR	QLF
4512	right_young	VIPR1	-1.75639	0.098	0.603	0.110145	1.09323	1.9e-05	0.000645009	pseudobulk	edgeR	QLF
296	right_young	ARPC1A	-0.407229	0.358	0.603	0.536232	1.00128	0.0127464	0.0371485	pseudobulk	edgeR	QLF
3572	right_young	SEMA3G	-1.75631	0.053	0.402	0.0565217	0.609195	7.31e-05	0.00128534	pseudobulk	edgeR	QLF
586	right_young	CAV2	-1.75522	0.352	0.981	0.501932	4.79821	5.03e-06	0.000572597	pseudobulk	edgeR	QLF
299	right_young	ARPC3	0.543828	0.621	0.656	1.89372	1.12388	0.00280521	0.0118467	pseudobulk	edgeR	QLF
300	right_young	ARPC4	0.584778	0.717	0.773	3.31691	1.70115	0.00144952	0.00739176	pseudobulk	edgeR	QLF
74	right_young	ADGRF5	-1.75266	0.223	0.913	0.297101	2.94636	9.18e-06	0.000572597	pseudobulk	edgeR	QLF
780	right_young	CLIC3	-1.75082	0.142	0.833	0.161353	1.93487	3.46e-06	0.000572597	pseudobulk	edgeR	QLF
322	right_young	ASPH	-0.476386	0.548	0.861	1.09952	2.2567	0.00514119	0.018784	pseudobulk	edgeR	QLF
338	right_young	ATG7	0.444906	0.438	0.433	0.893237	0.574713	0.000893062	0.00529048	pseudobulk	edgeR	QLF
4592	right_young	WWTR1	-1.74892	0.305	0.936	0.447343	3.28863	2.28e-05	0.000690965	pseudobulk	edgeR	QLF
258	right_young	ARHGAP44	-1.73301	0.117	0.769	0.136715	1.65645	8.73e-06	0.000572597	pseudobulk	edgeR	QLF
3561	right_young	SELENBP1	-1.73231	0.395	0.99	0.780193	7.43167	0.000180678	0.0019804	pseudobulk	edgeR	QLF
2531	right_young	NCKAP5	-1.72574	0.122	0.779	0.133333	1.62708	1.63e-06	0.000572597	pseudobulk	edgeR	QLF
1548	right_young	GATA2	-1.72494	0.177	0.865	0.219807	2.5811	4.61e-06	0.000572597	pseudobulk	edgeR	QLF
347	right_young	ATP11C	-0.550694	0.262	0.496	0.35942	0.685824	0.0122739	0.0360579	pseudobulk	edgeR	QLF
560	right_young	CAMK2N1	-1.71952	0.195	0.858	0.257005	2.71137	1.52e-05	0.000629319	pseudobulk	edgeR	QLF
352	right_young	ATP1B3	0.487937	0.55	0.549	1.84831	0.909323	0.0109282	0.0329168	pseudobulk	edgeR	QLF
3619	right_young	SFTPA1	-1.71843	0.159	0.72	0.197585	2.01149	0.00581006	0.0207508	pseudobulk	edgeR	QLF
355	right_young	ATP2B1	-0.433053	0.443	0.716	0.768599	1.38825	0.00830793	0.0269287	pseudobulk	edgeR	QLF
363	right_young	ATP5MC3	0.504666	0.569	0.563	1.65894	0.936143	0.00467993	0.0174055	pseudobulk	edgeR	QLF
3278	right_young	RAMP2	-1.71375	0.166	0.811	0.218357	1.98851	3.12e-06	0.000572597	pseudobulk	edgeR	QLF
4075	right_young	TCF21	-1.70324	0.258	0.909	0.362319	3.42656	9.12e-05	0.00139306	pseudobulk	edgeR	QLF
367	right_young	ATP6V0B	0.44152	0.648	0.742	2.85362	1.53895	0.00267921	0.0114467	pseudobulk	edgeR	QLF
1373	right_young	ESAM	-1.6894	0.124	0.716	0.143961	1.34355	0.000128917	0.00164352	pseudobulk	edgeR	QLF
3377	right_young	RHOJ	-1.68369	0.138	0.687	0.157005	1.27203	8.51e-05	0.00133915	pseudobulk	edgeR	QLF
370	right_young	ATP6V0E1	0.404013	0.687	0.785	2.85121	1.73691	0.0031854	0.012915	pseudobulk	edgeR	QLF
3709	right_young	SLC34A2	-1.68241	0.158	0.78	0.209179	1.89527	1.9e-05	0.000645009	pseudobulk	edgeR	QLF
850	right_young	COL6A6	-1.67209	0.309	0.951	0.495169	4.66028	0.000182915	0.00198459	pseudobulk	edgeR	QLF
2652	right_young	NPR3	-1.67052	0.126	0.72	0.144928	1.68072	7.46e-06	0.000572597	pseudobulk	edgeR	QLF
3753	right_young	SMAD9	-1.66481	0.185	0.77	0.230435	1.659	6.23e-05	0.00118877	pseudobulk	edgeR	QLF
4202	right_young	TMOD1	-1.66422	0.209	0.849	0.25942	2.21328	1.65e-06	0.000572597	pseudobulk	edgeR	QLF
3200	right_young	PTPRG	-1.66301	0.291	0.936	0.419324	3.7931	1.27e-05	0.000617693	pseudobulk	edgeR	QLF
378	right_young	ATP9B	0.455865	0.527	0.545	1.37971	0.864623	0.000908172	0.00532616	pseudobulk	edgeR	QLF
383	right_young	ATXN1L	-0.41563	0.407	0.679	0.669082	1.27458	0.0027156	0.0115607	pseudobulk	edgeR	QLF
723	right_young	CGNL1	-1.6569	0.195	0.851	0.250242	2.19413	1.94e-06	0.000572597	pseudobulk	edgeR	QLF
4328	right_young	TSPAN12	-1.65381	0.24	0.925	0.344928	3.23627	4.18e-06	0.000572597	pseudobulk	edgeR	QLF
579	right_young	CASKIN2	-1.6524	0.189	0.725	0.233816	1.39208	2.63e-05	0.000732833	pseudobulk	edgeR	QLF
29	right_young	ABLIM3	-1.65047	0.186	0.857	0.232367	2.34355	3.51e-05	0.000805639	pseudobulk	edgeR	QLF
405	right_young	BACE2	-0.559947	0.363	0.622	0.596135	1.07918	0.00821988	0.0266978	pseudobulk	edgeR	QLF
1158	right_young	DOCK9	-1.64862	0.311	0.918	0.433816	3.66667	1.82e-05	0.000645009	pseudobulk	edgeR	QLF
1236	right_young	EFCC1	-1.64815	0.307	0.917	0.423188	3.23499	5e-06	0.000572597	pseudobulk	edgeR	QLF
2685	right_young	NTN4	-1.6409	0.251	0.916	0.333816	2.91826	2.42e-05	0.000712503	pseudobulk	edgeR	QLF
415	right_young	BASP1	0.533834	0.488	0.478	1.2087	0.689655	0.00942094	0.0296495	pseudobulk	edgeR	QLF
183	right_young	ANOS1	-1.64	0.136	0.759	0.183575	1.77139	0.00114816	0.00629966	pseudobulk	edgeR	QLF
4218	right_young	TNFSF10	-1.63948	0.396	0.946	0.653623	4.30013	5.67e-05	0.00111225	pseudobulk	edgeR	QLF
462	right_young	BMP4	-1.63865	0.069	0.434	0.0758454	0.624521	3.77e-05	0.000852862	pseudobulk	edgeR	QLF
3289	right_young	RAPGEF5	-1.63857	0.169	0.837	0.203865	2.04087	4.12e-06	0.000572597	pseudobulk	edgeR	QLF
429	right_young	BCL10	0.431961	0.477	0.484	1.08551	0.698595	0.00277422	0.0117369	pseudobulk	edgeR	QLF
1597	right_young	GOLM1	-1.63599	0.403	0.976	0.672464	5.80843	1.13e-05	0.000595845	pseudobulk	edgeR	QLF
3877	right_young	SPTBN1	-1.63421	0.541	0.997	1.25362	8.23372	4.41e-05	0.000947769	pseudobulk	edgeR	QLF
4085	right_young	TEK	-1.63178	0.19	0.794	0.228502	1.82631	5.78e-06	0.000572597	pseudobulk	edgeR	QLF
1704	right_young	HHIP	-1.62969	0.32	0.963	0.561836	5.4189	0.0004647	0.00346743	pseudobulk	edgeR	QLF
1629	right_young	GRK5	-1.6275	0.148	0.676	0.178744	1.29885	5.95e-06	0.000572597	pseudobulk	edgeR	QLF
3621	right_young	SFTPC	-1.6268	0.331	0.964	0.585024	5.19157	1.71e-05	0.000645009	pseudobulk	edgeR	QLF
4012	right_young	TACC2	-1.6206	0.119	0.575	0.136715	0.88378	2.84e-05	0.000748382	pseudobulk	edgeR	QLF
2842	right_young	PDK4	-1.61547	0.164	0.816	0.197101	2.01022	1.98e-06	0.000572597	pseudobulk	edgeR	QLF
2686	right_young	NTNG2	-1.61479	0.113	0.66	0.123188	1.20179	2.59e-05	0.00072711	pseudobulk	edgeR	QLF
3620	right_young	SFTPB	-1.6092	0.743	1	6.75749	52.894	0.00317657	0.0129144	pseudobulk	edgeR	QLF
2201	right_young	MAB21L4	-1.60607	0.073	0.586	0.078744	0.936143	2.01e-05	0.000659332	pseudobulk	edgeR	QLF
1910	right_young	ITGA8	-1.60231	0.214	0.844	0.301932	2.21201	2.64e-06	0.000572597	pseudobulk	edgeR	QLF
476	right_young	BRD3	-0.547652	0.386	0.679	0.616908	1.2848	0.00148412	0.00751997	pseudobulk	edgeR	QLF
478	right_young	BRD7	-0.415703	0.516	0.805	1.15362	1.87739	0.0128709	0.0374224	pseudobulk	edgeR	QLF
479	right_young	BRD8	-0.463281	0.422	0.748	0.816425	1.35504	0.0134821	0.0387479	pseudobulk	edgeR	QLF
1510	right_young	FOXF1	-1.59956	0.213	0.815	0.274396	2.07663	3.55e-06	0.000572597	pseudobulk	edgeR	QLF
1448	right_young	FBLN5	-1.59699	0.247	0.872	0.367633	2.56066	0.000493889	0.00360071	pseudobulk	edgeR	QLF
497	right_young	BTG1	0.541529	0.905	0.976	8.68309	5.38825	0.00769363	0.0255989	pseudobulk	edgeR	QLF
2426	right_young	MRTFB	-1.59634	0.217	0.792	0.261836	1.81226	3.53e-06	0.000572597	pseudobulk	edgeR	QLF
509	right_young	C14orf132	-0.436086	0.141	0.356	0.156522	0.452107	0.00757653	0.0253497	pseudobulk	edgeR	QLF
3193	right_young	PTPN21	-1.5956	0.08	0.502	0.0888889	0.785441	1.65e-05	0.000633858	pseudobulk	edgeR	QLF
722	right_young	CGN	-1.59441	0.11	0.656	0.135266	1.22605	1.53e-05	0.000629319	pseudobulk	edgeR	QLF
4544	right_young	VWF	-1.59344	0.413	0.963	0.798068	5.41507	0.000281997	0.0025369	pseudobulk	edgeR	QLF
3299	right_young	RASIP1	-1.59272	0.114	0.614	0.131401	1.09579	0.000584275	0.00402057	pseudobulk	edgeR	QLF
1348	right_young	EPS8L2	-1.59242	0.136	0.742	0.155556	1.53768	5.8e-06	0.000572597	pseudobulk	edgeR	QLF
4131	right_young	TJP1	-1.59185	0.218	0.805	0.279227	1.88633	5.65e-06	0.000572597	pseudobulk	edgeR	QLF
522	right_young	C1orf122	0.45717	0.533	0.552	1.24976	0.83908	0.00276768	0.0117196	pseudobulk	edgeR	QLF
1450	right_young	FBP1	-1.59113	0.159	0.775	0.196618	1.68327	3.36e-06	0.000572597	pseudobulk	edgeR	QLF
1219	right_young	ECSCR	-1.58718	0.143	0.683	0.176812	1.35377	2.75e-05	0.000747634	pseudobulk	edgeR	QLF
2143	right_young	LPCAT1	-1.5849	0.406	0.928	0.685507	4.53384	0.000206342	0.00212657	pseudobulk	edgeR	QLF
1482	right_young	FILIP1	-1.58371	0.173	0.799	0.216908	1.98978	9.5e-06	0.000580504	pseudobulk	edgeR	QLF
536	right_young	C9orf16	0.563537	0.434	0.372	0.903865	0.505747	0.00227112	0.0102145	pseudobulk	edgeR	QLF
538	right_young	C9orf72	0.569857	0.496	0.461	1.22077	0.639847	0.000272602	0.00248047	pseudobulk	edgeR	QLF
2621	right_young	NKX2-1	-1.57845	0.207	0.902	0.294203	2.77139	3.98e-05	0.000880801	pseudobulk	edgeR	QLF
1117	right_young	DKK3	-1.56602	0.201	0.847	0.25942	2.24904	1.34e-05	0.000626726	pseudobulk	edgeR	QLF
544	right_young	CABIN1	-0.460654	0.4	0.674	0.727053	1.26309	0.00706884	0.0240573	pseudobulk	edgeR	QLF
2722	right_young	OCLN	-1.56464	0.178	0.829	0.22029	2.01149	4.21e-06	0.000572597	pseudobulk	edgeR	QLF
2061	right_young	KRT7	-1.56196	0.132	0.679	0.161353	1.25926	0.000164563	0.00186374	pseudobulk	edgeR	QLF
90	right_young	AFAP1L1	-1.55714	0.11	0.564	0.121256	0.873563	0.000270064	0.00246679	pseudobulk	edgeR	QLF
442	right_young	BCR	-1.55217	0.079	0.455	0.0845411	0.627075	9.35e-05	0.00140666	pseudobulk	edgeR	QLF
2547	right_young	NDRG2	-1.54686	0.131	0.639	0.147343	1.13538	2.59e-05	0.00072711	pseudobulk	edgeR	QLF
917	right_young	CRIM1	-1.54616	0.372	0.928	0.672947	4.03576	0.000166475	0.00187649	pseudobulk	edgeR	QLF
1950	right_young	JUP	-1.54536	0.152	0.777	0.188889	1.66794	6.72e-06	0.000572597	pseudobulk	edgeR	QLF
559	right_young	CAMK2G	-0.559962	0.3	0.564	0.439614	0.879949	0.00406838	0.0156436	pseudobulk	edgeR	QLF
521	right_young	C1orf115	-1.54463	0.181	0.814	0.218357	2.17497	2.46e-06	0.000572597	pseudobulk	edgeR	QLF
566	right_young	CAP1	0.583009	0.527	0.464	1.14348	0.690932	0.00381221	0.0148381	pseudobulk	edgeR	QLF
2462	right_young	MUC1	-1.54265	0.122	0.641	0.147343	1.21839	0.00330871	0.0133355	pseudobulk	edgeR	QLF
3523	right_young	SCD5	-1.54065	0.1	0.576	0.111594	0.931034	6.3e-05	0.0011915	pseudobulk	edgeR	QLF
1895	right_young	IRX2	-1.5373	0.143	0.765	0.169565	1.60153	2.27e-05	0.000690965	pseudobulk	edgeR	QLF
2788	right_young	PAWR	-1.5312	0.137	0.613	0.15942	1.05875	2.18e-05	0.000690965	pseudobulk	edgeR	QLF
3570	right_young	SEMA3E	-1.53101	0.07	0.522	0.0792271	0.816092	9.26e-05	0.00140136	pseudobulk	edgeR	QLF
578	right_young	CASK	-0.573179	0.428	0.799	0.719324	1.69604	0.00385118	0.0149531	pseudobulk	edgeR	QLF
934	right_young	CSGALNACT1	-1.52976	0.081	0.442	0.0859903	0.595147	0.00103843	0.00585252	pseudobulk	edgeR	QLF
1765	right_young	HSPA12B	-1.52733	0.154	0.748	0.177778	1.59004	2.24e-06	0.000572597	pseudobulk	edgeR	QLF
1342	right_young	EPCAM	-1.52618	0.093	0.51	0.115942	0.804598	0.000425075	0.00328486	pseudobulk	edgeR	QLF
957	right_young	CTNNAL1	-1.52486	0.309	0.944	0.445411	3.52235	6.43e-06	0.000572597	pseudobulk	edgeR	QLF
3528	right_young	SCNN1A	-1.51911	0.112	0.512	0.128986	0.780332	7.82e-05	0.00130575	pseudobulk	edgeR	QLF
602	right_young	CCDC186	-0.446706	0.353	0.595	0.526087	0.98212	0.00596172	0.0211342	pseudobulk	edgeR	QLF
677	right_young	CDH5	-1.51891	0.253	0.9	0.35942	2.68455	0.000493715	0.00360071	pseudobulk	edgeR	QLF
606	right_young	CCDC50	-0.500712	0.516	0.839	1.18502	1.97829	0.0100869	0.0311897	pseudobulk	edgeR	QLF
1123	right_young	DLL4	-1.51648	0.112	0.593	0.134783	1.09195	0.0103314	0.0316785	pseudobulk	edgeR	QLF
610	right_young	CCDC69	0.511704	0.382	0.347	0.705797	0.438059	0.00185625	0.00883292	pseudobulk	edgeR	QLF
668	right_young	CDC42BPG	-1.51446	0.14	0.768	0.162802	1.6258	1.15e-05	0.000595845	pseudobulk	edgeR	QLF
2569	right_young	NEBL	-1.50892	0.143	0.769	0.170048	1.5977	3e-05	0.000757394	pseudobulk	edgeR	QLF
1443	right_young	FARP1	-1.50642	0.362	0.95	0.529469	3.56194	4.53e-06	0.000572597	pseudobulk	edgeR	QLF
620	right_young	CCM2	0.494828	0.711	0.81	2.8971	1.71264	0.00112407	0.00619601	pseudobulk	edgeR	QLF
1784	right_young	ID3	-1.49884	0.31	0.917	0.456039	2.8493	2.45e-05	0.000712503	pseudobulk	edgeR	QLF
512	right_young	C16orf89	-1.49851	0.198	0.819	0.270531	1.98595	0.000750369	0.00473004	pseudobulk	edgeR	QLF
3871	right_young	SPRY1	-1.49467	0.273	0.894	0.375845	2.6705	1.26e-05	0.000617693	pseudobulk	edgeR	QLF
625	right_young	CCND1	-0.510565	0.628	0.944	2.01401	3.25032	0.0184122	0.0492094	pseudobulk	edgeR	QLF
638	right_young	CCSER1	-0.467716	0.22	0.457	0.284541	0.676884	0.00233559	0.0103495	pseudobulk	edgeR	QLF
641	right_young	CCT8	0.444465	0.483	0.462	1.10338	0.701149	0.0116573	0.0345246	pseudobulk	edgeR	QLF
2888	right_young	PHEX	-1.4925	0.119	0.645	0.1343	1.2401	8.39e-05	0.00133377	pseudobulk	edgeR	QLF
1080	right_young	DENND2A	-1.48928	0.083	0.502	0.0908213	0.739464	3.1e-05	0.000762911	pseudobulk	edgeR	QLF
1241	right_young	EFNA1	-1.48855	0.254	0.907	0.358937	2.85057	0.000179196	0.00196868	pseudobulk	edgeR	QLF
2004	right_young	KIAA1217	-1.48855	0.195	0.742	0.254106	1.4917	0.000234763	0.00224985	pseudobulk	edgeR	QLF
4001	right_young	SYNE2	-1.48502	0.46	0.98	0.785024	5.51852	8.47e-06	0.000572597	pseudobulk	edgeR	QLF
2474	right_young	MYH10	-1.48048	0.399	0.941	0.716425	4.33461	3.96e-05	0.000880801	pseudobulk	edgeR	QLF
460	right_young	BMP1	-1.47919	0.33	0.881	0.504831	2.74457	0.000109913	0.00151027	pseudobulk	edgeR	QLF
583	right_young	CASZ1	-1.47787	0.182	0.78	0.213527	1.60153	1.6e-05	0.000631903	pseudobulk	edgeR	QLF
67	right_young	ADAMTS8	-1.47155	0.062	0.485	0.0642512	0.678161	6.23e-05	0.00118877	pseudobulk	edgeR	QLF
191	right_young	ANXA3	-1.46896	0.329	0.928	0.478261	2.89911	6.69e-06	0.000572597	pseudobulk	edgeR	QLF
3148	right_young	PRX	-1.46716	0.177	0.796	0.210145	1.84674	1.65e-06	0.000572597	pseudobulk	edgeR	QLF
3328	right_young	RBMS3	-1.46528	0.335	0.918	0.513043	3.03704	6.19e-06	0.000572597	pseudobulk	edgeR	QLF
4588	right_young	WTIP	-1.46405	0.224	0.839	0.288406	2.13155	2.63e-06	0.000572597	pseudobulk	edgeR	QLF
1343	right_young	EPHX1	-1.46111	0.507	0.98	1.16232	7.11494	0.00160198	0.00794823	pseudobulk	edgeR	QLF
3368	right_young	RGS7BP	-1.45873	0.081	0.507	0.0903382	0.743295	0.00013678	0.00168085	pseudobulk	edgeR	QLF
1328	right_young	ENPP2	-1.45415	0.273	0.75	0.415942	2.89911	0.0011606	0.00633084	pseudobulk	edgeR	QLF
3622	right_young	SFTPD	-1.44788	0.599	0.997	2.91353	19.9119	0.00757175	0.0253497	pseudobulk	edgeR	QLF
376	right_young	ATP8A1	-1.44348	0.344	0.894	0.5343	3.06513	0.000460537	0.00344716	pseudobulk	edgeR	QLF
1990	right_young	KDR	-1.4404	0.121	0.609	0.141546	1.05492	0.000806196	0.00492813	pseudobulk	edgeR	QLF
684	right_young	CDK2	-0.562818	0.39	0.697	0.639614	1.32439	0.0140083	0.0398754	pseudobulk	edgeR	QLF
687	right_young	CDK6	-0.562362	0.235	0.506	0.311594	0.715198	0.00230743	0.0102743	pseudobulk	edgeR	QLF
3455	right_young	RSPO2	-1.43728	0.098	0.61	0.101449	1.03321	3.29e-05	0.000776533	pseudobulk	edgeR	QLF
2341	right_young	MFAP4	-1.43726	0.462	0.985	1.03333	6.68327	6.49e-05	0.00122397	pseudobulk	edgeR	QLF
2616	right_young	NKD1	-1.43399	0.067	0.458	0.0724638	0.630907	5.23e-05	0.00106627	pseudobulk	edgeR	QLF
2595	right_young	NFIB	-1.43017	0.238	0.851	0.314493	2.20051	7.93e-06	0.000572597	pseudobulk	edgeR	QLF
4236	right_young	TNS2	-1.42865	0.346	0.897	0.550725	2.47765	0.000507598	0.00364111	pseudobulk	edgeR	QLF
4013	right_young	TACSTD2	-1.42376	0.194	0.829	0.241546	2.09195	3.05e-05	0.000757394	pseudobulk	edgeR	QLF
811	right_young	CNN3	-1.42342	0.543	0.992	1.29662	6.75096	5.28e-05	0.00107062	pseudobulk	edgeR	QLF
4065	right_young	TBX2	-1.4191	0.129	0.704	0.143478	1.26564	8.7e-06	0.000572597	pseudobulk	edgeR	QLF
2828	right_young	PDE5A	-1.41869	0.23	0.842	0.285507	1.9834	5.43e-06	0.000572597	pseudobulk	edgeR	QLF
1185	right_young	DUSP1	-1.41689	0.299	0.857	0.414976	2.18135	0.000182599	0.00198459	pseudobulk	edgeR	QLF
1529	right_young	FXYD1	-1.41555	0.166	0.678	0.208696	1.29119	0.000218922	0.0021929	pseudobulk	edgeR	QLF
1918	right_young	ITGB6	-1.41367	0.187	0.798	0.245894	1.74713	2.73e-05	0.000747634	pseudobulk	edgeR	QLF
4735	right_young	ZNF608	-1.41354	0.113	0.631	0.125121	1.06641	7.14e-06	0.000572597	pseudobulk	edgeR	QLF
744	right_young	CHMP3	-0.559713	0.53	0.833	1.23671	2.26948	0.0185211	0.0494172	pseudobulk	edgeR	QLF
2669	right_young	NRP1	-1.41044	0.222	0.733	0.29372	1.5364	8.11e-05	0.0013201	pseudobulk	edgeR	QLF
377	right_young	ATP9A	-1.40994	0.098	0.571	0.109662	0.90166	9.66e-05	0.00143966	pseudobulk	edgeR	QLF
2756	right_young	P4HA2	-1.40641	0.337	0.872	0.481159	2.41252	0.00013125	0.00164551	pseudobulk	edgeR	QLF
4377	right_young	UACA	-1.40436	0.198	0.719	0.250242	1.42401	0.000399441	0.00313868	pseudobulk	edgeR	QLF
227	right_young	AQP5	-1.40406	0.141	0.746	0.177778	1.56066	0.000192685	0.00204616	pseudobulk	edgeR	QLF
761	right_young	CIITA	0.408214	0.598	0.686	2.26232	1.26564	0.000936493	0.00543212	pseudobulk	edgeR	QLF
1940	right_young	JCAD	-1.40233	0.218	0.754	0.274396	1.56577	1.09e-05	0.000595845	pseudobulk	edgeR	QLF
540	right_young	CA11	-1.401	0.107	0.536	0.118357	0.854406	0.000132977	0.00164684	pseudobulk	edgeR	QLF
772	right_young	CLDN5	-1.3986	0.127	0.693	0.146377	1.30779	0.000291463	0.00258307	pseudobulk	edgeR	QLF
4717	right_young	ZNF385B	-1.39856	0.102	0.544	0.115459	0.854406	0.000480622	0.00355297	pseudobulk	edgeR	QLF
2641	right_young	NOSTRIN	-1.39731	0.152	0.69	0.171981	1.31034	4.76e-06	0.000572597	pseudobulk	edgeR	QLF
775	right_young	CLEC14A	-1.39524	0.169	0.752	0.200483	1.53129	7.72e-05	0.00130575	pseudobulk	edgeR	QLF
2884	right_young	PHACTR2	-1.39465	0.37	0.909	0.574879	2.98851	8.97e-06	0.000572597	pseudobulk	edgeR	QLF
1351	right_young	ERBB3	-1.39438	0.121	0.659	0.136715	1.16731	5.43e-06	0.000572597	pseudobulk	edgeR	QLF
2331	right_young	MEIS2	-1.39288	0.114	0.57	0.127053	0.983397	0.00027687	0.00250022	pseudobulk	edgeR	QLF
2776	right_young	PAPSS2	-1.39252	0.426	0.95	0.767633	3.54023	0.000156268	0.00179973	pseudobulk	edgeR	QLF
692	right_young	CDKN2B	-1.38904	0.373	0.937	0.607729	3.26437	0.000105759	0.00147876	pseudobulk	edgeR	QLF
1254	right_young	EHD2	-1.38789	0.41	0.946	0.692271	3.68327	9.03e-06	0.000572597	pseudobulk	edgeR	QLF
801	right_young	CMBL	-0.429727	0.3	0.539	0.442512	0.871009	0.0169153	0.0462189	pseudobulk	edgeR	QLF
802	right_young	CMIP	0.506728	0.766	0.891	4.54686	2.4802	0.00197667	0.00924531	pseudobulk	edgeR	QLF
2643	right_young	NOVA2	-1.38523	0.118	0.59	0.130918	0.94636	0.000426945	0.00328865	pseudobulk	edgeR	QLF
1748	right_young	HOPX	-1.38427	0.412	0.939	0.657005	3.74202	4.31e-05	0.000933159	pseudobulk	edgeR	QLF
808	right_young	CNIH1	0.443687	0.408	0.406	0.742512	0.545338	0.0119121	0.0351032	pseudobulk	edgeR	QLF
1011	right_young	DAB2IP	-1.37947	0.152	0.608	0.17971	0.971903	0.000166084	0.00187649	pseudobulk	edgeR	QLF
4079	right_young	TCIM	-1.37464	0.316	0.856	0.51401	2.8493	0.00245711	0.0107679	pseudobulk	edgeR	QLF
816	right_young	CNOT11	0.421347	0.63	0.688	1.92319	1.29502	0.00182377	0.00872188	pseudobulk	edgeR	QLF
820	right_young	CNOT6	-0.435615	0.39	0.632	0.654589	1.15198	0.00918888	0.029092	pseudobulk	edgeR	QLF
2117	right_young	LIMS2	-1.37325	0.195	0.787	0.232367	1.80077	7.04e-05	0.00126666	pseudobulk	edgeR	QLF
3105	right_young	PRICKLE2	-1.37182	0.159	0.656	0.187923	1.19029	0.000161135	0.00183512	pseudobulk	edgeR	QLF
2157	right_young	LRP5	-1.37083	0.264	0.828	0.34058	2.05875	4.36e-06	0.000572597	pseudobulk	edgeR	QLF
2067	right_young	LAMA5	-1.36936	0.099	0.481	0.117391	0.692209	8.04e-05	0.0013169	pseudobulk	edgeR	QLF
840	right_young	COL1A2	0.472694	0.874	0.976	8.66763	5.86845	0.0109286	0.0329168	pseudobulk	edgeR	QLF
841	right_young	COL3A1	0.479243	0.895	0.986	10.7208	7.23883	0.0134077	0.0386271	pseudobulk	edgeR	QLF
110	right_young	AGRN	-1.36724	0.339	0.894	0.478261	2.72669	6.53e-06	0.000572597	pseudobulk	edgeR	QLF
846	right_young	COL5A2	0.495514	0.575	0.621	1.58309	1.02554	0.0107034	0.0324892	pseudobulk	edgeR	QLF
848	right_young	COL6A2	0.504882	0.902	0.994	13.6285	7.39208	0.0053203	0.0193347	pseudobulk	edgeR	QLF
849	right_young	COL6A3	0.566681	0.742	0.853	4.34734	2.38314	0.00174515	0.00842192	pseudobulk	edgeR	QLF
160	right_young	ANGPT1	-1.36479	0.258	0.857	0.342512	2.53768	1.02e-05	0.000595845	pseudobulk	edgeR	QLF
2529	right_young	NCKAP1	-1.3618	0.295	0.852	0.403865	2.12644	3.3e-05	0.000776533	pseudobulk	edgeR	QLF
852	right_young	COMMD2	-0.467523	0.373	0.644	0.616425	1.14304	0.00884183	0.0282181	pseudobulk	edgeR	QLF
861	right_young	COPE	0.547287	0.612	0.64	2.01111	1.08301	0.0020301	0.00942505	pseudobulk	edgeR	QLF
862	right_young	COPG1	0.424645	0.749	0.857	3.57778	2.28352	0.0163006	0.0448479	pseudobulk	edgeR	QLF
877	right_young	CORO1A	0.546259	0.763	0.839	3.54831	2.10089	0.00151569	0.00763935	pseudobulk	edgeR	QLF
879	right_young	CORO1C	0.521376	0.814	0.922	5.557	3.04981	0.0138821	0.0396199	pseudobulk	edgeR	QLF
4589	right_young	WWC2	-1.36069	0.324	0.856	0.478744	2.09195	0.000105334	0.00147876	pseudobulk	edgeR	QLF
1237	right_young	EFEMP1	-1.35575	0.214	0.76	0.292754	1.61686	1.57e-05	0.000629319	pseudobulk	edgeR	QLF
3202	right_young	PTPRM	-1.35484	0.186	0.742	0.229469	1.54662	1.49e-05	0.000629319	pseudobulk	edgeR	QLF
2545	right_young	NDNF	-1.35437	0.083	0.538	0.0917874	0.796935	2.03e-05	0.000661839	pseudobulk	edgeR	QLF
91	right_young	AFDN	-1.35176	0.302	0.808	0.452657	1.82886	0.00014908	0.00176381	pseudobulk	edgeR	QLF
891	right_young	CPEB2	-0.454217	0.345	0.571	0.538164	0.900383	0.0147648	0.0417549	pseudobulk	edgeR	QLF
1937	right_young	JAM2	-1.35166	0.222	0.794	0.283092	1.69476	1.79e-05	0.000645009	pseudobulk	edgeR	QLF
1247	right_young	EGFR	-1.35042	0.205	0.756	0.260386	1.54789	2.72e-05	0.000747634	pseudobulk	edgeR	QLF
4107	right_young	TGFBR3	-1.35014	0.126	0.609	0.141546	0.996169	5.45e-05	0.00109694	pseudobulk	edgeR	QLF
905	right_young	CRBN	-0.406243	0.412	0.663	0.739614	1.21073	0.0170907	0.0465117	pseudobulk	edgeR	QLF
909	right_young	CREB5	0.519775	0.389	0.336	0.717874	0.416347	0.00274242	0.0116406	pseudobulk	edgeR	QLF
910	right_young	CREBBP	-0.497049	0.439	0.748	0.784058	1.43423	0.0160875	0.0444409	pseudobulk	edgeR	QLF
2490	right_young	MYO5B	-1.34756	0.06	0.411	0.0671498	0.577267	7.08e-05	0.00126961	pseudobulk	edgeR	QLF
2953	right_young	PKNOX2	-1.34755	0.094	0.563	0.105797	0.895275	1.92e-05	0.000645009	pseudobulk	edgeR	QLF
2801	right_young	PCDH1	-1.3474	0.145	0.685	0.168116	1.24138	5.54e-05	0.00109938	pseudobulk	edgeR	QLF
4238	right_young	TNXB	-1.34676	0.263	0.918	0.38744	3.12771	2.78e-05	0.000747634	pseudobulk	edgeR	QLF
1894	right_young	IRX1	-1.34605	0.092	0.52	0.102415	0.757344	8.28e-05	0.00133377	pseudobulk	edgeR	QLF
2617	right_young	NKD2	-1.34583	0.108	0.571	0.12029	0.948914	3.04e-05	0.000757394	pseudobulk	edgeR	QLF
2128	right_young	LMCD1	-1.34477	0.241	0.771	0.307246	1.80587	0.000333896	0.00276872	pseudobulk	edgeR	QLF
1318	right_young	EMP2	-1.34187	0.141	0.69	0.1657	1.21328	9.05e-05	0.00139188	pseudobulk	edgeR	QLF
2241	right_young	MAP3K20	-1.34062	0.36	0.903	0.548309	2.85313	2.26e-05	0.000690965	pseudobulk	edgeR	QLF
51	right_young	ACSS3	-1.33966	0.089	0.548	0.0975845	0.859515	3.15e-05	0.000762911	pseudobulk	edgeR	QLF
1502	right_young	FNBP1L	-1.3348	0.165	0.619	0.19372	1.08046	0.000124058	0.00160736	pseudobulk	edgeR	QLF
3574	right_young	SEMA6A	-1.33464	0.111	0.607	0.121256	1.0281	2.39e-05	0.000706366	pseudobulk	edgeR	QLF
3617	right_young	SFTA2	-1.33278	0.218	0.793	0.33913	2.23244	0.00654113	0.0226658	pseudobulk	edgeR	QLF
177	right_young	ANKRD50	-1.33161	0.163	0.71	0.189372	1.36015	3.64e-06	0.000572597	pseudobulk	edgeR	QLF
3199	right_young	PTPRF	-1.32755	0.338	0.939	0.538164	3.43423	7.48e-06	0.000572597	pseudobulk	edgeR	QLF
2548	right_young	NDRG4	-1.3271	0.104	0.499	0.115459	0.765006	0.000227908	0.00224052	pseudobulk	edgeR	QLF
1610	right_young	GPC3	-1.32161	0.093	0.502	0.109179	0.776501	7.56e-05	0.00130123	pseudobulk	edgeR	QLF
1323	right_young	ENG	-1.321	0.642	0.989	2.04589	9.20179	0.00101767	0.00579027	pseudobulk	edgeR	QLF
154	right_young	AMOTL2	-1.31926	0.271	0.842	0.376812	2.02427	0.000491019	0.00359076	pseudobulk	edgeR	QLF
2213	right_young	MAGI3	-1.31911	0.101	0.547	0.108213	0.832695	3.49e-05	0.000804806	pseudobulk	edgeR	QLF
3922	right_young	ST6GALNAC5	-1.31888	0.112	0.656	0.121256	1.12005	1.97e-05	0.000653175	pseudobulk	edgeR	QLF
265	right_young	ARHGEF12	-1.31747	0.341	0.86	0.503382	2.3461	1.67e-05	0.000636249	pseudobulk	edgeR	QLF
2185	right_young	LTBP4	-1.31717	0.685	1	2.5628	12.0447	0.000758461	0.00476461	pseudobulk	edgeR	QLF
2460	right_young	MTURN	-1.31231	0.292	0.875	0.421739	2.29374	4.17e-05	0.000916671	pseudobulk	edgeR	QLF
2516	right_young	NAV2	-1.31154	0.129	0.633	0.146377	1.07918	2.26e-05	0.000690965	pseudobulk	edgeR	QLF
3751	right_young	SMAD6	-1.30764	0.183	0.797	0.230435	2.08046	1.32e-05	0.000626726	pseudobulk	edgeR	QLF
2330	right_young	MEIS1	-1.30572	0.273	0.798	0.402899	1.8378	4.35e-05	0.000938409	pseudobulk	edgeR	QLF
2786	right_young	PATJ	-1.3053	0.116	0.557	0.128019	0.859515	3.46e-05	0.00080066	pseudobulk	edgeR	QLF
919	right_young	CRIP2	-1.30327	0.335	0.926	0.498551	2.74202	1.86e-05	0.000645009	pseudobulk	edgeR	QLF
349	right_young	ATP13A4	-1.30005	0.162	0.745	0.194686	1.42912	9.25e-06	0.000572597	pseudobulk	edgeR	QLF
4184	right_young	TMEM25	-1.29708	0.143	0.59	0.159903	1	2.72e-05	0.000747634	pseudobulk	edgeR	QLF
2642	right_young	NOTCH3	-1.29393	0.357	0.885	0.594203	2.68838	0.000121063	0.00159584	pseudobulk	edgeR	QLF
3648	right_young	SH3RF1	-1.29377	0.219	0.762	0.26715	1.63474	1.54e-05	0.000629319	pseudobulk	edgeR	QLF
2156	right_young	LRP4	-1.29276	0.119	0.692	0.136232	1.30268	2.1e-06	0.000572597	pseudobulk	edgeR	QLF
126	right_young	AKAP12	-1.29133	0.205	0.705	0.270531	1.38697	5.54e-05	0.00109938	pseudobulk	edgeR	QLF
3736	right_young	SLC9A3R2	-1.29119	0.288	0.908	0.39372	2.76245	2.22e-05	0.000690965	pseudobulk	edgeR	QLF
3139	right_young	PRR15L	-1.29097	0.105	0.589	0.119807	0.950192	4.63e-05	0.000976687	pseudobulk	edgeR	QLF
1003	right_young	CYTH2	-0.572783	0.367	0.677	0.566667	1.19923	0.00991139	0.030758	pseudobulk	edgeR	QLF
955	right_young	CTDSPL	-1.29069	0.275	0.798	0.369565	1.84036	7.8e-05	0.00130575	pseudobulk	edgeR	QLF
2482	right_young	MYO10	-1.28675	0.234	0.705	0.341546	1.40485	0.000691539	0.00447643	pseudobulk	edgeR	QLF
2573	right_young	NECTIN3	-1.28534	0.252	0.802	0.349758	1.83397	1.27e-05	0.000617693	pseudobulk	edgeR	QLF
3387	right_young	RIN2	-1.2851	0.394	0.911	0.680193	2.82248	6.64e-05	0.00123536	pseudobulk	edgeR	QLF
3571	right_young	SEMA3F	-1.28499	0.225	0.773	0.298551	1.70243	0.00215898	0.00983192	pseudobulk	edgeR	QLF
609	right_young	CCDC68	-1.28227	0.072	0.494	0.0772947	0.759898	2.95e-05	0.000757255	pseudobulk	edgeR	QLF
1014	right_young	DAG1	-0.467332	0.394	0.67	0.613527	1.23627	0.00255772	0.0110765	pseudobulk	edgeR	QLF
1016	right_young	DAP3	0.416735	0.433	0.441	0.82029	0.601533	0.00741774	0.0250126	pseudobulk	edgeR	QLF
929	right_young	CRYAB	-1.28112	0.178	0.725	0.22029	1.46488	2.22e-05	0.000690965	pseudobulk	edgeR	QLF
2183	right_young	LTBP2	-1.28101	0.511	0.981	1.27488	5.59132	0.00135836	0.00703984	pseudobulk	edgeR	QLF
1476	right_young	FGFR2	-1.2803	0.475	0.962	0.950725	4.92465	0.000270884	0.00246955	pseudobulk	edgeR	QLF
1048	right_young	DDAH2	-0.530424	0.441	0.801	0.688406	1.69093	0.000429694	0.00329916	pseudobulk	edgeR	QLF
1052	right_young	DDIT3	0.504333	0.43	0.439	0.98599	0.597701	0.00488262	0.0180608	pseudobulk	edgeR	QLF
689	right_young	CDKL5	-1.27989	0.115	0.602	0.133816	0.994891	1.11e-05	0.000595845	pseudobulk	edgeR	QLF
1009	right_young	DAAM2	-1.27986	0.225	0.766	0.3	1.72286	7.4e-06	0.000572597	pseudobulk	edgeR	QLF
1055	right_young	DDR2	0.565783	0.516	0.557	1.97633	0.837803	0.00194508	0.00912807	pseudobulk	edgeR	QLF
844	right_young	COL4A5	-1.27612	0.106	0.593	0.127053	0.952746	0.000139678	0.00170015	pseudobulk	edgeR	QLF
1062	right_young	DDX39A	0.416624	0.614	0.663	1.71449	1.15326	0.00298485	0.0123326	pseudobulk	edgeR	QLF
4111	right_young	THBD	-1.27501	0.258	0.739	0.350725	1.89272	7.38e-05	0.00128859	pseudobulk	edgeR	QLF
1075	right_young	DEGS1	0.473064	0.602	0.632	1.77053	1.07152	0.00417043	0.0159204	pseudobulk	edgeR	QLF
1078	right_young	DENND11	-0.532441	0.278	0.556	0.371981	0.816092	0.0114249	0.0340037	pseudobulk	edgeR	QLF
4083	right_young	TEAD1	-1.27416	0.191	0.663	0.229952	1.22861	1e-05	0.000595845	pseudobulk	edgeR	QLF
1081	right_young	DENND2D	0.4474	0.49	0.473	1.08937	0.688378	0.00208643	0.00957467	pseudobulk	edgeR	QLF
2964	right_young	PLCB4	-1.27401	0.117	0.576	0.128019	0.893997	5.56e-05	0.00109938	pseudobulk	edgeR	QLF
70	right_young	ADARB1	-1.27399	0.174	0.605	0.213043	0.968072	6.91e-05	0.00126273	pseudobulk	edgeR	QLF
1108	right_young	DHX58	0.567842	0.533	0.502	1.31981	0.748404	0.000405235	0.00315712	pseudobulk	edgeR	QLF
3742	right_young	SLIT3	-1.2725	0.123	0.645	0.144928	1.19157	7.83e-05	0.00130575	pseudobulk	edgeR	QLF
1115	right_young	DIXDC1	-0.466904	0.261	0.566	0.349758	0.877395	0.00117085	0.00636476	pseudobulk	edgeR	QLF
2394	right_young	MMP28	-1.2659	0.079	0.443	0.0845411	0.623244	0.000141058	0.00170015	pseudobulk	edgeR	QLF
1118	right_young	DLC1	-0.535538	0.163	0.51	0.184541	0.773946	0.000627697	0.00420937	pseudobulk	edgeR	QLF
1952	right_young	KANK2	-1.26148	0.266	0.766	0.352657	1.72031	1.76e-05	0.000645009	pseudobulk	edgeR	QLF
1125	right_young	DMD	-0.543959	0.14	0.42	0.15314	0.598978	0.000313064	0.00270534	pseudobulk	edgeR	QLF
2486	right_young	MYO1D	-1.25948	0.407	0.909	0.635749	3.2516	0.00124664	0.00665734	pseudobulk	edgeR	QLF
1707	right_young	HID1	-1.25824	0.086	0.439	0.0995169	0.625798	0.0022326	0.0100901	pseudobulk	edgeR	QLF
1148	right_young	DNMT1	0.578449	0.659	0.69	2.55024	1.32184	0.00333258	0.0133752	pseudobulk	edgeR	QLF
4548	right_young	WASF3	-1.25815	0.089	0.432	0.0932367	0.587484	0.000396186	0.00312751	pseudobulk	edgeR	QLF
1151	right_young	DOCK1	-0.581798	0.374	0.658	0.685507	1.13665	0.0179395	0.0481889	pseudobulk	edgeR	QLF
1152	right_young	DOCK11	0.561174	0.644	0.632	2.03913	1.12388	0.00119476	0.00646525	pseudobulk	edgeR	QLF
3839	right_young	SOX7	-1.25764	0.104	0.554	0.114976	0.867178	0.000506859	0.00364111	pseudobulk	edgeR	QLF
1154	right_young	DOCK4	-0.553075	0.709	0.969	2.78647	4.94636	0.0179545	0.0482021	pseudobulk	edgeR	QLF
2029	right_young	KLF5	-1.25154	0.269	0.815	0.378261	1.85568	3.28e-05	0.000776533	pseudobulk	edgeR	QLF
2946	right_young	PKD2	-1.25037	0.228	0.771	0.294203	1.69093	3.83e-05	0.000857355	pseudobulk	edgeR	QLF
61	right_young	ACVRL1	-1.24727	0.36	0.847	0.575845	2.19029	3.4e-05	0.000790322	pseudobulk	edgeR	QLF
1165	right_young	DPP9	0.457118	0.52	0.496	1.41884	0.767561	0.00504454	0.0185303	pseudobulk	edgeR	QLF
2597	right_young	NFIX	-1.24602	0.338	0.898	0.526087	2.81354	0.000103043	0.00146895	pseudobulk	edgeR	QLF
1167	right_young	DPY19L4	-0.465463	0.296	0.54	0.418841	0.845466	0.00337216	0.0135113	pseudobulk	edgeR	QLF
1169	right_young	DPYD	0.571962	0.765	0.862	4.72077	2.32312	0.00573102	0.0205146	pseudobulk	edgeR	QLF
2070	right_young	LAMB3	-1.24148	0.191	0.69	0.242995	1.32184	8.13e-06	0.000572597	pseudobulk	edgeR	QLF
1177	right_young	DROSHA	-0.48722	0.376	0.626	0.638164	1.06258	0.0101957	0.0314039	pseudobulk	edgeR	QLF
1916	right_young	ITGB4	-1.24116	0.115	0.453	0.136232	0.65645	0.000257757	0.00238638	pseudobulk	edgeR	QLF
2825	right_young	PDE1C	-1.23869	0.1	0.439	0.111111	0.597701	0.00906004	0.0287858	pseudobulk	edgeR	QLF
1782	right_young	ID1	-1.23689	0.128	0.631	0.143478	1.12261	4.24e-05	0.000922892	pseudobulk	edgeR	QLF
1191	right_young	DUSP6	-0.56508	0.365	0.655	0.650242	1.15326	0.00586678	0.0209064	pseudobulk	edgeR	QLF
1201	right_young	DYNLL2	-0.481955	0.696	0.962	2.38309	4.36909	0.0142209	0.0404083	pseudobulk	edgeR	QLF
1204	right_young	DYRK1B	-0.400388	0.297	0.519	0.422705	0.791826	0.00869815	0.0279355	pseudobulk	edgeR	QLF
1207	right_young	DZIP1	-0.52172	0.197	0.489	0.234783	0.738186	0.000339141	0.00280733	pseudobulk	edgeR	QLF
1813	right_young	IGF1R	-1.2353	0.279	0.792	0.388889	1.77522	0.000766133	0.00477506	pseudobulk	edgeR	QLF
691	right_young	CDKN1C	-1.23439	0.169	0.743	0.198068	1.4751	1.92e-05	0.000645009	pseudobulk	edgeR	QLF
445	right_young	BEX3	-1.23269	0.512	0.966	1.29372	4.44317	0.000191452	0.00204492	pseudobulk	edgeR	QLF
267	right_young	ARHGEF17	-1.23248	0.103	0.47	0.110628	0.667944	0.000104591	0.00147876	pseudobulk	edgeR	QLF
4654	right_young	ZDHHC1	-1.22928	0.1	0.391	0.111594	0.518519	0.000525893	0.00373212	pseudobulk	edgeR	QLF
2833	right_young	PDGFD	-1.22855	0.16	0.697	0.184541	1.26948	1.38e-05	0.000629319	pseudobulk	edgeR	QLF
4066	right_young	TBX3	-1.22818	0.143	0.586	0.168599	0.911877	0.000781608	0.00483872	pseudobulk	edgeR	QLF
1099	right_young	DHCR24	-1.2278	0.395	0.918	0.771981	3.2567	0.00237701	0.0104844	pseudobulk	edgeR	QLF
888	right_young	CPA3	-1.2276	0.232	0.722	0.32029	1.77011	0.000849679	0.00510236	pseudobulk	edgeR	QLF
2751	right_young	OTUD7B	-1.22683	0.179	0.679	0.213043	1.27458	0.000201048	0.00208592	pseudobulk	edgeR	QLF
515	right_young	C19orf33	-1.22583	0.114	0.642	0.125604	1.08174	7.16e-06	0.000572597	pseudobulk	edgeR	QLF
1749	right_young	HOXA5	-1.22544	0.131	0.604	0.14686	1.02171	9.86e-05	0.00144061	pseudobulk	edgeR	QLF
1248	right_young	EGLN1	0.511082	0.648	0.704	1.68309	1.27842	0.0109472	0.0329521	pseudobulk	edgeR	QLF
1321	right_young	ENAH	-1.2245	0.404	0.937	0.664251	3.35121	9.26e-05	0.00140136	pseudobulk	edgeR	QLF
2020	right_young	KITLG	-1.22236	0.186	0.719	0.228986	1.43295	8.36e-05	0.00133377	pseudobulk	edgeR	QLF
4068	right_young	TBX5	-1.22169	0.135	0.621	0.149758	1.00639	0.000228088	0.00224052	pseudobulk	edgeR	QLF
1258	right_young	EI24	-0.56545	0.353	0.704	0.546377	1.29757	0.0111884	0.0334041	pseudobulk	edgeR	QLF
1267	right_young	EIF2D	-0.558992	0.385	0.664	0.654589	1.21328	0.0102659	0.0315792	pseudobulk	edgeR	QLF
4485	right_young	UTRN	-1.22071	0.395	0.884	0.627536	2.47382	0.000138004	0.00168719	pseudobulk	edgeR	QLF
3146	right_young	PRSS8	-1.21932	0.153	0.658	0.184541	1.14432	8.37e-05	0.00133377	pseudobulk	edgeR	QLF
4116	right_young	THSD1	-1.21699	0.088	0.43	0.0961353	0.606641	0.000677982	0.00444041	pseudobulk	edgeR	QLF
2357	right_young	MGP	-1.21423	0.571	0.994	2.17778	10.7969	0.00139623	0.00717372	pseudobulk	edgeR	QLF
4354	right_young	TUB	-1.21368	0.064	0.415	0.0695652	0.561941	0.000457539	0.0034355	pseudobulk	edgeR	QLF
1299	right_young	ELMSAN1	-0.541323	0.581	0.908	1.443	2.72158	0.00340655	0.0135806	pseudobulk	edgeR	QLF
985	right_young	CXCL17	-1.21248	0.302	0.856	0.575845	2.89911	0.0134053	0.0386271	pseudobulk	edgeR	QLF
1311	right_young	EMC6	0.556674	0.378	0.349	0.588889	0.436782	0.0073862	0.0249592	pseudobulk	edgeR	QLF
809	right_young	CNKSR1	-1.21119	0.078	0.494	0.0845411	0.673052	4.57e-05	0.000969958	pseudobulk	edgeR	QLF
3471	right_young	RUNX1T1	-1.20698	0.116	0.471	0.132367	0.675607	0.000173165	0.00192191	pseudobulk	edgeR	QLF
3136	right_young	PRPSAP1	-1.20667	0.367	0.825	0.595169	2.13538	7.18e-05	0.0012775	pseudobulk	edgeR	QLF
4443	right_young	UNC13D	-1.20603	0.568	0.985	1.54879	4.89527	0.000191712	0.00204492	pseudobulk	edgeR	QLF
1322	right_young	ENDOD1	-0.418997	0.19	0.393	0.220773	0.514687	0.0060484	0.0213779	pseudobulk	edgeR	QLF
1404	right_young	F11R	-1.20527	0.31	0.77	0.517391	1.55811	0.000495002	0.00360331	pseudobulk	edgeR	QLF
1697	right_young	HES1	-1.20446	0.222	0.745	0.290338	1.50319	0.00102758	0.005812	pseudobulk	edgeR	QLF
1327	right_young	ENPEP	-0.472146	0.092	0.289	0.0995169	0.378033	0.00783643	0.0258623	pseudobulk	edgeR	QLF
1012	right_young	DACH1	-1.20441	0.085	0.49	0.0884058	0.708812	0.000434746	0.00331659	pseudobulk	edgeR	QLF
883	right_young	COX4I2	-1.19927	0.099	0.556	0.113527	0.91954	0.000970162	0.0056035	pseudobulk	edgeR	QLF
1337	right_young	EPB41L3	0.584647	0.653	0.685	2.51304	1.24266	0.00115489	0.00632935	pseudobulk	edgeR	QLF
4583	right_young	WLS	-1.19768	0.36	0.894	0.716908	2.81609	0.000192605	0.00204616	pseudobulk	edgeR	QLF
1911	right_young	ITGA9	-1.19733	0.2	0.561	0.260386	0.88378	0.000705974	0.00454262	pseudobulk	edgeR	QLF
1006	right_young	CYYR1	-1.19729	0.133	0.612	0.152657	1.01022	0.000174008	0.00192499	pseudobulk	edgeR	QLF
2283	right_young	MBIP	-1.19135	0.382	0.877	0.584058	2.63729	0.000115631	0.00156628	pseudobulk	edgeR	QLF
1345	right_young	EPRS	0.472533	0.527	0.545	1.61353	0.825032	0.00656701	0.0227083	pseudobulk	edgeR	QLF
2658	right_young	NR2F2	-1.19125	0.254	0.812	0.341546	1.92848	1.63e-05	0.000633858	pseudobulk	edgeR	QLF
173	right_young	ANKRD29	-1.19047	0.132	0.614	0.148792	1.04725	1.12e-05	0.000595845	pseudobulk	edgeR	QLF
2226	right_young	MAOA	-1.18811	0.219	0.61	0.277778	1.07663	0.00147347	0.0074979	pseudobulk	edgeR	QLF
1383	right_young	ETV1	-1.18691	0.157	0.633	0.175845	1.17625	3e-05	0.000757394	pseudobulk	edgeR	QLF
2005	right_young	KIAA1324L	-1.18595	0.154	0.678	0.187923	1.24649	2.45e-05	0.000712503	pseudobulk	edgeR	QLF
1364	right_young	ERI3	-0.418307	0.343	0.582	0.563768	0.920817	0.0138678	0.0396176	pseudobulk	edgeR	QLF
463	right_young	BMP5	-1.1856	0.101	0.513	0.112077	0.748404	8.08e-05	0.00131873	pseudobulk	edgeR	QLF
1612	right_young	GPD1L	-1.18497	0.243	0.683	0.360386	1.24393	0.00540122	0.0195247	pseudobulk	edgeR	QLF
3483	right_young	S100A16	-1.18283	0.334	0.881	0.529952	2.52235	6.87e-05	0.00126072	pseudobulk	edgeR	QLF
248	right_young	ARHGAP23	-1.17867	0.208	0.612	0.268599	1.00766	0.000245241	0.00231088	pseudobulk	edgeR	QLF
3972	right_young	STXBP1	-1.17563	0.211	0.72	0.24686	1.41252	7.22e-06	0.000572597	pseudobulk	edgeR	QLF
2955	right_young	PLA2G1B	-1.17009	0.171	0.664	0.229952	1.26181	0.000568422	0.00393929	pseudobulk	edgeR	QLF
1386	right_young	ETV6	0.456141	0.699	0.798	2.63043	1.59259	0.00111086	0.00614455	pseudobulk	edgeR	QLF
3486	right_young	S100A9	-1.16899	0.338	0.886	0.585507	3.48787	0.000692563	0.00447643	pseudobulk	edgeR	QLF
3727	right_young	SLC44A2	-1.16777	0.473	0.94	1.03913	3.26054	0.000736984	0.00468332	pseudobulk	edgeR	QLF
153	right_young	AMOTL1	-1.16765	0.184	0.582	0.230918	0.94636	0.00119596	0.00646525	pseudobulk	edgeR	QLF
1472	right_young	FERMT2	-1.16509	0.167	0.567	0.203382	0.924649	4.58e-05	0.000969958	pseudobulk	edgeR	QLF
1400	right_young	EXTL2	-0.460482	0.27	0.504	0.376329	0.752235	0.012688	0.0370236	pseudobulk	edgeR	QLF
2287	right_young	MBOAT2	-1.16061	0.177	0.542	0.249275	0.816092	0.000429089	0.00329916	pseudobulk	edgeR	QLF
716	right_young	CFD	-1.16057	0.354	0.874	0.568599	2.80715	0.00163964	0.0080557	pseudobulk	edgeR	QLF
4603	right_young	YAP1	-1.159	0.277	0.797	0.383575	1.81609	7.15e-05	0.00127729	pseudobulk	edgeR	QLF
3832	right_young	SORT1	-1.15767	0.378	0.854	0.61256	2.26309	3.62e-05	0.000824728	pseudobulk	edgeR	QLF
2014	right_young	KIF1C	-1.15625	0.328	0.81	0.494686	1.72797	6.62e-05	0.00123536	pseudobulk	edgeR	QLF
649	right_young	CD34	-1.15568	0.207	0.727	0.265217	1.54278	0.000780915	0.00483872	pseudobulk	edgeR	QLF
2285	right_young	MBNL2	-1.15521	0.283	0.742	0.402899	1.51469	0.000107092	0.00149302	pseudobulk	edgeR	QLF
2089	right_young	LCAT	-1.15445	0.319	0.751	0.493237	1.49681	0.000679236	0.00444252	pseudobulk	edgeR	QLF
2295	right_young	MCF2L	-1.15389	0.247	0.815	0.308213	2.06641	0.000125748	0.00162342	pseudobulk	edgeR	QLF
4318	right_young	TRPC6	-1.15371	0.143	0.58	0.166184	0.904215	0.00355027	0.0139898	pseudobulk	edgeR	QLF
1768	right_young	HSPB8	-1.15271	0.302	0.816	0.434783	1.84802	0.000456856	0.0034355	pseudobulk	edgeR	QLF
1785	right_young	ID4	-1.15086	0.244	0.801	0.316425	1.95019	1.25e-05	0.000617693	pseudobulk	edgeR	QLF
1453	right_young	FBXL3	-0.498581	0.394	0.67	0.705797	1.17369	0.0111351	0.0333075	pseudobulk	edgeR	QLF
493	right_young	BTBD3	-1.14916	0.367	0.842	0.615459	2.29885	0.000703259	0.00453127	pseudobulk	edgeR	QLF
3191	right_young	PTPN14	-1.14886	0.245	0.75	0.314976	1.55683	9.77e-05	0.00144061	pseudobulk	edgeR	QLF
2475	right_young	MYH11	-1.14711	0.144	0.598	0.172947	1.08174	0.000116206	0.0015696	pseudobulk	edgeR	QLF
2873	right_young	PGC	-1.14434	0.148	0.608	0.197585	1.14304	0.000750973	0.00473004	pseudobulk	edgeR	QLF
4082	right_young	TDRP	-1.14287	0.135	0.548	0.149758	0.794381	0.00825008	0.0267777	pseudobulk	edgeR	QLF
773	right_young	CLDN7	-1.14002	0.175	0.72	0.216425	1.45466	1.53e-05	0.000629319	pseudobulk	edgeR	QLF
1385	right_young	ETV5	-1.13949	0.401	0.851	0.7	2.57854	0.000391599	0.0031171	pseudobulk	edgeR	QLF
2479	right_young	MYL9	-1.13904	0.463	0.937	0.86715	3.57216	2.81e-05	0.000747634	pseudobulk	edgeR	QLF
3100	right_young	PRELP	-1.13848	0.317	0.861	0.498068	2.41252	1.54e-05	0.000629319	pseudobulk	edgeR	QLF
3311	right_young	RBFOX2	-1.13715	0.345	0.833	0.514976	1.92337	0.00114276	0.00627725	pseudobulk	edgeR	QLF
1480	right_young	FIBIN	-0.577527	0.147	0.424	0.1657	0.565773	0.0029876	0.0123332	pseudobulk	edgeR	QLF
2960	right_young	PLAC9	-1.13539	0.087	0.396	0.0956522	0.510856	0.000241509	0.00228929	pseudobulk	edgeR	QLF
1492	right_young	FLOT2	-0.549631	0.536	0.848	1.26908	2.4802	0.00269925	0.0115219	pseudobulk	edgeR	QLF
2245	right_young	MAP3K6	-1.13298	0.123	0.436	0.139614	0.63857	0.00111316	0.00615009	pseudobulk	edgeR	QLF
3635	right_young	SH2D3C	-1.1305	0.35	0.865	0.543478	2.02171	0.000897933	0.00529869	pseudobulk	edgeR	QLF
4002	right_young	SYNPO	-1.13	0.136	0.544	0.155556	0.827586	0.000742098	0.00469897	pseudobulk	edgeR	QLF
4658	right_young	ZDHHC2	-1.12999	0.112	0.515	0.125121	0.757344	0.000117988	0.0015847	pseudobulk	edgeR	QLF
1501	right_young	FNBP1	0.511509	0.755	0.826	3.7401	2.13921	0.00111031	0.00614455	pseudobulk	edgeR	QLF
1834	right_young	IL1R1	-1.12894	0.271	0.77	0.368116	1.62963	1.64e-05	0.000633858	pseudobulk	edgeR	QLF
3649	right_young	SHANK2	-1.12855	0.088	0.521	0.0961353	0.758621	0.000101804	0.00145767	pseudobulk	edgeR	QLF
25	right_young	ABI2	-1.12829	0.278	0.754	0.398068	1.51213	3.01e-05	0.000757394	pseudobulk	edgeR	QLF
3980	right_young	SULT1A1	-1.12792	0.218	0.7	0.271498	1.31673	1.04e-05	0.000595845	pseudobulk	edgeR	QLF
2657	right_young	NR2F1	-1.12694	0.247	0.719	0.316425	1.341	0.000114824	0.00156628	pseudobulk	edgeR	QLF
2435	right_young	MSRB3	-1.12655	0.236	0.69	0.314493	1.24138	0.00021034	0.00214295	pseudobulk	edgeR	QLF
1523	right_young	FUCA1	0.482403	0.781	0.908	4.92705	2.90166	0.00280762	0.0118467	pseudobulk	edgeR	QLF
1527	right_young	FUT11	0.429706	0.471	0.469	0.895652	0.66539	0.00644477	0.0224133	pseudobulk	edgeR	QLF
2420	right_young	MRAP2	-1.12269	0.109	0.536	0.121256	0.893997	0.00100499	0.00574555	pseudobulk	edgeR	QLF
1224	right_young	EDNRA	-1.12258	0.132	0.591	0.154106	0.956577	0.00637304	0.0222287	pseudobulk	edgeR	QLF
2074	right_young	LAMP3	-1.12097	0.377	0.854	0.68599	2.31673	0.00435508	0.0164671	pseudobulk	edgeR	QLF
3624	right_young	SGCE	-1.11722	0.153	0.585	0.178744	0.897829	0.00310332	0.0126901	pseudobulk	edgeR	QLF
3794	right_young	SNRK	-1.11568	0.567	0.968	1.26184	4.67178	0.000309472	0.00269755	pseudobulk	edgeR	QLF
3975	right_young	STXBP6	-1.11529	0.106	0.471	0.113043	0.683269	0.000317434	0.00272707	pseudobulk	edgeR	QLF
3503	right_young	SASH1	-1.11218	0.179	0.458	0.232367	0.641124	0.00324717	0.0131319	pseudobulk	edgeR	QLF
1576	right_young	GLI3	-0.548026	0.248	0.576	0.330435	0.893997	0.0015218	0.00764925	pseudobulk	edgeR	QLF
1583	right_young	GNAI2	0.461781	0.719	0.803	3.28406	1.91571	0.00309757	0.0126775	pseudobulk	edgeR	QLF
1585	right_young	GNAQ	-0.565317	0.721	0.986	2.70386	5.04981	0.00821046	0.0266978	pseudobulk	edgeR	QLF
3703	right_young	SLC26A5	-1.11114	0.089	0.522	0.0961353	0.763729	0.000453766	0.00342335	pseudobulk	edgeR	QLF
3757	right_young	SMARCA1	-1.10987	0.2	0.63	0.243478	1.0613	0.000100991	0.00145038	pseudobulk	edgeR	QLF
2594	right_young	NFIA	-1.10959	0.299	0.76	0.441063	1.57344	0.000215873	0.00217126	pseudobulk	edgeR	QLF
1601	right_young	GOSR2	0.464783	0.42	0.428	0.742512	0.57599	0.0067683	0.0232502	pseudobulk	edgeR	QLF
2068	right_young	LAMB1	-1.10776	0.273	0.741	0.382126	1.44061	0.0044371	0.0166996	pseudobulk	edgeR	QLF
2145	right_young	LPL	-1.10701	0.358	0.858	0.578744	2.32312	0.000604022	0.00411425	pseudobulk	edgeR	QLF
669	right_young	CDC42EP1	-1.10562	0.254	0.76	0.320773	1.47893	3.14e-05	0.000762911	pseudobulk	edgeR	QLF
646	right_young	CD164L2	-1.10364	0.077	0.464	0.0821256	0.613027	0.000268129	0.00245382	pseudobulk	edgeR	QLF
1128	right_young	DMWD	-1.10201	0.201	0.545	0.244928	0.822478	0.00116147	0.00633084	pseudobulk	edgeR	QLF
3920	right_young	ST5	-1.10023	0.279	0.773	0.393237	1.659	0.0012869	0.00678756	pseudobulk	edgeR	QLF
3331	right_young	RBPMS	-1.09818	0.521	0.941	1.21449	3.75862	0.000238455	0.00226808	pseudobulk	edgeR	QLF
1619	right_young	GPS1	-0.446424	0.483	0.778	1.00918	1.63091	0.0148292	0.0418128	pseudobulk	edgeR	QLF
1621	right_young	GRAMD1A	0.448766	0.494	0.485	1.26812	0.708812	0.000286389	0.00255712	pseudobulk	edgeR	QLF
3654	right_young	SHE	-1.0939	0.118	0.515	0.127536	0.738186	5.4e-05	0.00109027	pseudobulk	edgeR	QLF
2312	right_young	MECOM	-1.09038	0.126	0.513	0.143478	0.817369	0.000148949	0.00176381	pseudobulk	edgeR	QLF
4165	right_young	TMEM125	-1.08984	0.181	0.759	0.227053	1.6143	1.95e-05	0.000649477	pseudobulk	edgeR	QLF
3482	right_young	S100A14	-1.08913	0.085	0.434	0.0913043	0.633461	0.000243496	0.00230355	pseudobulk	edgeR	QLF
1678	right_young	HDGFL3	-1.08902	0.187	0.553	0.230918	0.85696	0.000200633	0.00208592	pseudobulk	edgeR	QLF
393	right_young	AXL	-1.08806	0.269	0.7	0.381159	1.41507	0.000175572	0.0019378	pseudobulk	edgeR	QLF
1637	right_young	GSTK1	0.537768	0.418	0.372	0.988406	0.492976	0.00916594	0.0290546	pseudobulk	edgeR	QLF
447	right_young	BGN	-1.08568	0.365	0.866	0.593237	2.36654	0.00098378	0.00565022	pseudobulk	edgeR	QLF
1466	right_young	FCGRT	-1.08465	0.518	0.931	1.05314	3.53384	0.00166172	0.00814295	pseudobulk	edgeR	QLF
1654	right_young	H2AFZ	0.422274	0.52	0.52	1.28357	0.779055	0.00439708	0.0166127	pseudobulk	edgeR	QLF
3864	right_young	SPNS2	-1.08433	0.11	0.484	0.119807	0.698595	0.000212479	0.00215452	pseudobulk	edgeR	QLF
3140	right_young	PRR5L	-1.08374	0.203	0.549	0.244928	0.941252	0.00153404	0.00769929	pseudobulk	edgeR	QLF
2215	right_young	MAL2	-1.0818	0.137	0.587	0.162319	0.948914	0.000226696	0.00224052	pseudobulk	edgeR	QLF
3122	right_young	PRKG1	-1.08127	0.329	0.805	0.535266	1.7433	0.000251742	0.00236281	pseudobulk	edgeR	QLF
2026	right_young	KLF2	-1.07767	0.31	0.766	0.470531	1.91826	0.000134576	0.00166233	pseudobulk	edgeR	QLF
3670	right_young	SIPA1L3	-1.07608	0.304	0.722	0.464251	1.43934	8.44e-05	0.0013373	pseudobulk	edgeR	QLF
2784	right_young	PARVA	-1.07588	0.416	0.86	0.762319	2.37548	0.00067599	0.00443956	pseudobulk	edgeR	QLF
1699	right_young	HEXB	0.500351	0.717	0.833	4.03575	2.11239	0.000805358	0.00492813	pseudobulk	edgeR	QLF
4608	right_young	YES1	-1.07543	0.249	0.668	0.336715	1.16731	0.00251561	0.0109638	pseudobulk	edgeR	QLF
2481	right_young	MYLK	-1.07471	0.537	0.94	1.30193	4.57599	0.00213994	0.00977322	pseudobulk	edgeR	QLF
1708	right_young	HIF1A	0.509906	0.411	0.372	0.945411	0.482759	0.00319193	0.0129304	pseudobulk	edgeR	QLF
446	right_young	BEX4	-1.07441	0.313	0.793	0.460386	1.80843	2.79e-05	0.000747634	pseudobulk	edgeR	QLF
4128	right_young	TIMP3	-1.07343	0.829	1	6.7628	21.7854	0.00870296	0.0279355	pseudobulk	edgeR	QLF
1166	right_young	DPT	-1.072	0.198	0.659	0.250725	1.26564	0.00429746	0.0163139	pseudobulk	edgeR	QLF
1720	right_young	HLTF	-0.507667	0.329	0.61	0.513527	0.971903	0.00461485	0.0172172	pseudobulk	edgeR	QLF
2610	right_young	NID1	-1.06589	0.298	0.732	0.47971	1.58748	0.00199121	0.00927879	pseudobulk	edgeR	QLF
420	right_young	BAZ2B	-1.06559	0.288	0.683	0.410628	1.22605	0.000117819	0.0015847	pseudobulk	edgeR	QLF
1724	right_young	HMCN1	-0.573851	0.134	0.395	0.151691	0.523627	0.000856903	0.00513926	pseudobulk	edgeR	QLF
1727	right_young	HMGB2	0.469554	0.483	0.467	1.03768	0.696041	0.00255004	0.0110533	pseudobulk	edgeR	QLF
2364	right_young	MICAL3	-1.0651	0.134	0.452	0.154589	0.627075	0.000315459	0.0027199	pseudobulk	edgeR	QLF
1731	right_young	HMOX2	0.426605	0.637	0.696	2.12271	1.33333	0.00148971	0.00753225	pseudobulk	edgeR	QLF
4207	right_young	TMTC1	-1.06003	0.141	0.527	0.157971	0.877395	0.000894711	0.00529278	pseudobulk	edgeR	QLF
1479	right_young	FHL1	-1.05956	0.2	0.718	0.251691	1.4636	4.98e-05	0.0010375	pseudobulk	edgeR	QLF
623	right_young	CCN2	-1.05929	0.487	0.935	1.07681	4.17497	0.00318209	0.0129144	pseudobulk	edgeR	QLF
2158	right_young	LRP6	-1.05872	0.233	0.736	0.289855	1.40868	2.9e-05	0.000755315	pseudobulk	edgeR	QLF
3682	right_young	SLC12A4	-1.05703	0.495	0.941	1.07923	3.13538	0.000163734	0.00185877	pseudobulk	edgeR	QLF
2309	right_young	ME1	-1.05692	0.166	0.517	0.202899	0.800766	0.000804687	0.00492813	pseudobulk	edgeR	QLF
4760	right_young	ZNRF3	-1.05556	0.134	0.613	0.147343	1.00128	1.16e-05	0.000595845	pseudobulk	edgeR	QLF
4337	right_young	TSPAN9	-1.05493	0.245	0.618	0.33285	1.06897	0.00138576	0.00712762	pseudobulk	edgeR	QLF
1769	right_young	HSPE1	0.475271	0.557	0.585	1.43527	0.932312	0.00236442	0.0104481	pseudobulk	edgeR	QLF
1770	right_young	HSPH1	0.507133	0.56	0.568	1.62995	0.896552	0.000291396	0.00258307	pseudobulk	edgeR	QLF
3994	right_young	SVIL	-1.05425	0.112	0.446	0.119324	0.609195	0.000227373	0.00224052	pseudobulk	edgeR	QLF
2904	right_young	PHLDB1	-1.05397	0.443	0.898	0.871014	2.62197	0.000917048	0.00534533	pseudobulk	edgeR	QLF
4084	right_young	TEF	-1.05394	0.299	0.75	0.405314	1.45977	9.1e-05	0.00139306	pseudobulk	edgeR	QLF
2804	right_young	PCDH18	-1.05393	0.122	0.549	0.134783	0.87484	0.000324713	0.00274704	pseudobulk	edgeR	QLF
1783	right_young	ID2	-0.522813	0.575	0.889	1.43092	2.59004	0.0180033	0.0482789	pseudobulk	edgeR	QLF
3642	right_young	SH3D19	-1.04829	0.141	0.498	0.157488	0.731801	0.000115246	0.00156628	pseudobulk	edgeR	QLF
1350	right_young	ERBB2	-1.04651	0.124	0.496	0.13285	0.707535	7.28e-05	0.00128534	pseudobulk	edgeR	QLF
2303	right_young	MCTP2	-1.04443	0.214	0.662	0.26715	1.12899	0.000910766	0.0053348	pseudobulk	edgeR	QLF
84	right_young	ADRB2	-1.04372	0.134	0.557	0.148309	0.809706	0.000122499	0.00159584	pseudobulk	edgeR	QLF
2045	right_young	KLHL8	-1.04322	0.286	0.743	0.392271	1.61047	0.000130517	0.00164551	pseudobulk	edgeR	QLF
3872	right_young	SPRY2	-1.04258	0.295	0.778	0.421739	1.65517	5.95e-05	0.00115333	pseudobulk	edgeR	QLF
1808	right_young	IFT172	-0.583852	0.201	0.415	0.248309	0.573436	0.0142018	0.0403781	pseudobulk	edgeR	QLF
2770	right_young	PALM2-AKAP2	-1.04111	0.429	0.888	0.712077	2.84419	0.000196097	0.002064	pseudobulk	edgeR	QLF
4329	right_young	TSPAN13	-1.0388	0.142	0.522	0.1657	0.721584	0.00163681	0.00805396	pseudobulk	edgeR	QLF
1812	right_young	IFT88	-0.524623	0.388	0.662	0.629469	1.16347	0.00650403	0.0225865	pseudobulk	edgeR	QLF
2777	right_young	PARD3	-1.03844	0.276	0.714	0.38599	1.29502	0.00102146	0.00579613	pseudobulk	edgeR	QLF
2666	right_young	NREP	-1.03801	0.219	0.685	0.278261	1.25798	0.00238681	0.0105081	pseudobulk	edgeR	QLF
1817	right_young	IGFBP4	0.478004	0.77	0.879	4.53768	2.61686	0.00129362	0.0068079	pseudobulk	edgeR	QLF
1820	right_young	IGFBP7	0.404732	0.85	0.954	7.12126	4.64623	0.0172516	0.0467628	pseudobulk	edgeR	QLF
1822	right_young	IGIP	-0.507077	0.23	0.474	0.296618	0.680715	0.00510503	0.0186806	pseudobulk	edgeR	QLF
1828	right_young	IKZF1	0.411497	0.699	0.817	2.95604	1.8493	0.00281149	0.0118525	pseudobulk	edgeR	QLF
530	right_young	C5	-1.03745	0.151	0.571	0.182609	0.959132	0.00026651	0.0024477	pseudobulk	edgeR	QLF
4509	right_young	VGLL3	-1.03513	0.314	0.822	0.448309	1.88889	0.000340382	0.00280786	pseudobulk	edgeR	QLF
13	right_young	ABCD3	-1.03218	0.223	0.632	0.290338	1.09195	5.17e-05	0.00105859	pseudobulk	edgeR	QLF
1901	right_young	ISOC1	-1.03147	0.184	0.511	0.233333	0.727969	0.000800032	0.004922	pseudobulk	edgeR	QLF
3580	right_young	SEPTIN10	-1.0313	0.209	0.659	0.259903	1.17241	0.000135965	0.00167514	pseudobulk	edgeR	QLF
1863	right_young	INPP5D	0.428308	0.438	0.41	0.885507	0.597701	0.00155023	0.00777235	pseudobulk	edgeR	QLF
1877	right_young	IP6K2	-0.558283	0.384	0.731	0.607729	1.34866	0.00183632	0.00877162	pseudobulk	edgeR	QLF
3057	right_young	PPP1R12B	-1.03118	0.423	0.884	0.684541	2.5811	0.000120746	0.00159584	pseudobulk	edgeR	QLF
2989	right_young	PLS3	-1.03024	0.353	0.815	0.561836	1.96807	0.000261226	0.00241381	pseudobulk	edgeR	QLF
1775	right_young	HYAL2	-1.02991	0.314	0.779	0.43285	1.7433	5.81e-05	0.00113536	pseudobulk	edgeR	QLF
523	right_young	C1orf198	-1.02622	0.236	0.635	0.313527	1.09579	9.14e-05	0.00139306	pseudobulk	edgeR	QLF
576	right_young	CARMIL1	-1.02606	0.236	0.599	0.366184	0.950192	0.00163349	0.00804596	pseudobulk	edgeR	QLF
4006	right_young	SYTL2	-1.02587	0.201	0.562	0.248309	0.9106	0.000160179	0.00183149	pseudobulk	edgeR	QLF
3854	right_young	SPECC1L	-1.02443	0.429	0.883	0.83913	2.42401	0.000420738	0.0032619	pseudobulk	edgeR	QLF
1902	right_young	ITCH	0.434232	0.729	0.838	3.66039	2.12516	0.00351751	0.0139067	pseudobulk	edgeR	QLF
2905	right_young	PHLDB2	-1.02349	0.205	0.733	0.250242	1.52235	0.00025083	0.00235889	pseudobulk	edgeR	QLF
2661	right_young	NR3C2	-1.0225	0.156	0.571	0.183575	0.927203	0.000118982	0.00159072	pseudobulk	edgeR	QLF
2854	right_young	PEAK1	-1.0208	0.354	0.826	0.543478	1.92082	0.000897481	0.00529869	pseudobulk	edgeR	QLF
805	right_young	CMTM8	-1.02	0.124	0.499	0.13913	0.791826	4.2e-05	0.000919209	pseudobulk	edgeR	QLF
785	right_young	CLIP4	-1.01885	0.25	0.625	0.336715	1.05747	0.000838609	0.00506137	pseudobulk	edgeR	QLF
3836	right_young	SOX18	-1.01642	0.223	0.748	0.279227	1.52618	0.000366108	0.00295364	pseudobulk	edgeR	QLF
4344	right_young	TTC28	-1.01636	0.219	0.681	0.265217	1.22989	0.000288953	0.00257039	pseudobulk	edgeR	QLF
1754	right_young	HPN	-1.01484	0.278	0.679	0.407246	1.35377	0.000103439	0.00146895	pseudobulk	edgeR	QLF
1919	right_young	ITGBL1	-0.55455	0.258	0.558	0.407246	0.938697	0.00140426	0.0072072	pseudobulk	edgeR	QLF
1388	right_young	EVC	-1.013	0.137	0.418	0.160386	0.564496	0.015575	0.0432601	pseudobulk	edgeR	QLF
4267	right_young	TPPP3	-1.01293	0.196	0.711	0.238647	1.41124	1.77e-05	0.000645009	pseudobulk	edgeR	QLF
469	right_young	BOC	-1.01056	0.23	0.706	0.294686	1.36526	1.44e-05	0.000629319	pseudobulk	edgeR	QLF
947	right_young	CST6	-1.01055	0.127	0.543	0.148792	0.895275	0.00355831	0.0140099	pseudobulk	edgeR	QLF
1936	right_young	JAK2	0.498226	0.642	0.688	2.37778	1.25287	0.000357331	0.00291739	pseudobulk	edgeR	QLF
1359	right_young	ERG	-1.00935	0.157	0.626	0.186473	1.106	0.000738036	0.00468332	pseudobulk	edgeR	QLF
4497	right_young	VASH1	-1.00871	0.349	0.839	0.526087	2.46488	0.000761164	0.0047685	pseudobulk	edgeR	QLF
2123	right_young	LLGL2	-1.00862	0.169	0.572	0.188406	0.91954	9.77e-05	0.00144061	pseudobulk	edgeR	QLF
4129	right_young	TINAGL1	-1.00609	0.114	0.452	0.129469	0.642401	0.000528958	0.00374751	pseudobulk	edgeR	QLF
2069	right_young	LAMB2	-1.00393	0.506	0.932	1.34928	3.16603	0.0013449	0.00698526	pseudobulk	edgeR	QLF
3993	right_young	SVEP1	-1.00318	0.146	0.544	0.163768	0.868455	3.73e-05	0.000847211	pseudobulk	edgeR	QLF
3629	right_young	SGMS2	-1.00271	0.146	0.489	0.175845	0.666667	0.000734519	0.00468332	pseudobulk	edgeR	QLF
2778	right_young	PARD3B	-0.997392	0.112	0.436	0.129469	0.595147	0.000401916	0.00314153	pseudobulk	edgeR	QLF
2231	right_young	MAP2	-0.997334	0.1	0.501	0.10628	0.759898	0.000253077	0.00236457	pseudobulk	edgeR	QLF
751	right_young	CHRDL1	-0.996361	0.32	0.831	0.472464	2.19668	1.88e-05	0.000645009	pseudobulk	edgeR	QLF
3532	right_young	SDC1	-0.995714	0.153	0.527	0.180193	0.759898	0.000186212	0.00200873	pseudobulk	edgeR	QLF
1970	right_young	KCNMB1	0.478723	0.502	0.513	1.42802	0.775223	0.0013147	0.00688088	pseudobulk	edgeR	QLF
1973	right_young	KCTD2	-0.57653	0.37	0.64	0.637198	1.16603	0.0118613	0.03504	pseudobulk	edgeR	QLF
547	right_young	CADM1	-0.994213	0.433	0.899	0.749275	2.61686	0.000172101	0.00192172	pseudobulk	edgeR	QLF
1225	right_young	EDNRB	-0.993643	0.249	0.589	0.425604	1.1341	0.000206528	0.00212657	pseudobulk	edgeR	QLF
3096	right_young	PRDM6	-0.992438	0.129	0.511	0.139614	0.756066	7.68e-05	0.00130575	pseudobulk	edgeR	QLF
2001	right_young	KIAA0513	0.440156	0.412	0.416	0.722705	0.556833	0.0120791	0.0355734	pseudobulk	edgeR	QLF
342	right_young	ATN1	-0.991202	0.607	0.981	1.87778	4.8825	0.000614487	0.00414996	pseudobulk	edgeR	QLF
573	right_young	CARD10	-0.990186	0.088	0.457	0.0971014	0.610473	0.00191755	0.00903448	pseudobulk	edgeR	QLF
674	right_young	CDH1	-0.985238	0.23	0.61	0.304348	1.01533	0.000283952	0.0025449	pseudobulk	edgeR	QLF
3526	right_young	SCMH1	-0.984832	0.17	0.567	0.200483	0.891443	0.000109448	0.00150823	pseudobulk	edgeR	QLF
2008	right_young	KIAA2026	-0.55572	0.394	0.679	0.699034	1.2401	0.00707557	0.024063	pseudobulk	edgeR	QLF
3865	right_young	SPOCK2	-0.979876	0.462	0.903	0.815942	2.80587	0.00444108	0.0166996	pseudobulk	edgeR	QLF
553	right_young	CALD1	-0.979387	0.581	0.964	1.49372	4.45466	0.0082139	0.0266978	pseudobulk	edgeR	QLF
1179	right_young	DST	-0.979335	0.494	0.935	0.925121	3.24649	8.18e-05	0.00132608	pseudobulk	edgeR	QLF
2491	right_young	MYO6	-0.979139	0.269	0.737	0.360386	1.48914	2.27e-05	0.000690965	pseudobulk	edgeR	QLF
2792	right_young	PBX1	-0.97425	0.255	0.798	0.34058	1.75862	1.11e-05	0.000595845	pseudobulk	edgeR	QLF
83	right_young	ADRB1	-0.973973	0.195	0.69	0.229469	1.38442	0.000144854	0.00173971	pseudobulk	edgeR	QLF
2894	right_young	PHF2	-0.969393	0.289	0.642	0.417874	1.13793	0.0002349	0.00224985	pseudobulk	edgeR	QLF
3837	right_young	SOX4	-0.969017	0.362	0.852	0.552657	2.11239	0.000388178	0.00310542	pseudobulk	edgeR	QLF
3183	right_young	PTK7	-0.96797	0.197	0.562	0.241063	0.878672	0.00150741	0.00761369	pseudobulk	edgeR	QLF
1951	right_young	KALRN	-0.967166	0.099	0.409	0.104831	0.559387	0.00369682	0.0144613	pseudobulk	edgeR	QLF
1445	right_young	FAXDC2	-0.966188	0.187	0.49	0.230435	0.750958	0.0142538	0.0404537	pseudobulk	edgeR	QLF
4647	right_young	ZC3H7B	-0.965983	0.357	0.761	0.649275	1.55428	0.00121459	0.00653633	pseudobulk	edgeR	QLF
2615	right_young	NISCH	-0.964674	0.442	0.879	0.813527	2.43167	0.00206918	0.00954777	pseudobulk	edgeR	QLF
3098	right_young	PRDX2	-0.964631	0.238	0.658	0.307246	1.23627	6.66e-05	0.00123536	pseudobulk	edgeR	QLF
2956	right_young	PLA2G4B	-0.961878	0.288	0.701	0.404831	1.28736	0.000197217	0.00207121	pseudobulk	edgeR	QLF
2412	right_young	MPDZ	-0.957925	0.167	0.568	0.193237	0.905492	0.000351609	0.0028855	pseudobulk	edgeR	QLF
2087	right_young	LBH	-0.954045	0.522	0.95	1.03092	3.6986	4.86e-05	0.00101567	pseudobulk	edgeR	QLF
2977	right_young	PLEKHH3	-0.952605	0.152	0.513	0.170048	0.729246	0.000120217	0.00159584	pseudobulk	edgeR	QLF
1955	right_young	KANSL1L	-0.952521	0.373	0.828	0.573913	1.91315	0.000122212	0.00159584	pseudobulk	edgeR	QLF
2006	right_young	KIAA1522	-0.952515	0.143	0.506	0.1657	0.749681	0.000646433	0.00428082	pseudobulk	edgeR	QLF
2077	right_young	LAMTOR4	0.473832	0.726	0.803	3.15942	1.87229	0.00505117	0.0185404	pseudobulk	edgeR	QLF
2078	right_young	LANCL1	-0.446578	0.348	0.651	0.556522	1.05875	0.00477025	0.0176863	pseudobulk	edgeR	QLF
1921	right_young	ITM2A	-0.950621	0.414	0.828	0.716908	2.13793	0.000276069	0.00249772	pseudobulk	edgeR	QLF
831	right_young	COBLL1	-0.950031	0.096	0.413	0.103382	0.55811	0.000212831	0.00215452	pseudobulk	edgeR	QLF
210	right_young	APBB2	-0.947035	0.145	0.48	0.165217	0.646232	0.00132733	0.00691318	pseudobulk	edgeR	QLF
550	right_young	CALCOCO1	-0.944782	0.285	0.672	0.398551	1.20817	0.000554789	0.0038892	pseudobulk	edgeR	QLF
2090	right_young	LCK	0.582422	0.479	0.441	0.993237	0.606641	0.00248703	0.0108591	pseudobulk	edgeR	QLF
2406	right_young	MORC4	-0.943671	0.112	0.406	0.122222	0.545338	0.000358763	0.00291908	pseudobulk	edgeR	QLF
2831	right_young	PDGFA	-0.940405	0.275	0.656	0.450725	1.13027	0.000484009	0.00356135	pseudobulk	edgeR	QLF
464	right_young	BMPR2	-0.939104	0.604	0.955	1.49517	4.38697	0.000229566	0.00224052	pseudobulk	edgeR	QLF
3996	right_young	SWT1	-0.937115	0.25	0.595	0.337681	0.913155	0.00272077	0.0115724	pseudobulk	edgeR	QLF
4748	right_young	ZNF704	-0.936785	0.197	0.539	0.241063	0.862069	0.000182903	0.00198459	pseudobulk	edgeR	QLF
2417	right_young	MPRIP	-0.935283	0.608	0.969	1.46039	4.38059	0.000499562	0.00362544	pseudobulk	edgeR	QLF
4028	right_young	TANC1	-0.93505	0.182	0.481	0.213043	0.694764	0.000625806	0.00420259	pseudobulk	edgeR	QLF
3681	right_young	SLC12A2	-0.93444	0.201	0.572	0.25314	0.891443	0.000584366	0.00402057	pseudobulk	edgeR	QLF
2416	right_young	MPP5	-0.933916	0.239	0.623	0.318841	0.987229	0.000131834	0.00164551	pseudobulk	edgeR	QLF
3591	right_young	SERPINB6	-0.928577	0.293	0.699	0.413527	1.24649	0.000266618	0.0024477	pseudobulk	edgeR	QLF
644	right_young	CD151	-0.927267	0.577	0.953	1.37681	3.86845	0.000318786	0.00272886	pseudobulk	edgeR	QLF
2844	right_young	PDLIM2	-0.926109	0.318	0.701	0.444928	1.38442	0.000763379	0.00476976	pseudobulk	edgeR	QLF
2973	right_young	PLEKHA5	-0.925794	0.183	0.493	0.223188	0.681992	0.00227941	0.0102145	pseudobulk	edgeR	QLF
3650	right_young	SHANK3	-0.924189	0.174	0.686	0.203865	1.22478	0.00256621	0.0110931	pseudobulk	edgeR	QLF
3210	right_young	PWWP3A	-0.923898	0.238	0.542	0.347826	0.772669	0.0116864	0.0345877	pseudobulk	edgeR	QLF
647	right_young	CD2AP	-0.923598	0.529	0.948	1.13623	3.20945	0.000193931	0.00205481	pseudobulk	edgeR	QLF
2129	right_young	LMNA	-0.504992	0.581	0.923	1.72512	2.97063	0.0157921	0.0437517	pseudobulk	edgeR	QLF
3182	right_young	PTK2	-0.922686	0.217	0.566	0.271014	0.89272	0.00043969	0.00333828	pseudobulk	edgeR	QLF
4235	right_young	TNS1	-0.920818	0.22	0.645	0.274396	1.05619	0.0041694	0.0159204	pseudobulk	edgeR	QLF
4634	right_young	ZBTB4	-0.917119	0.357	0.76	0.537198	1.60409	0.00184619	0.00879383	pseudobulk	edgeR	QLF
3375	right_young	RHOF	-0.914101	0.309	0.677	0.441546	1.19668	0.00027325	0.00248163	pseudobulk	edgeR	QLF
3788	right_young	SMURF2	-0.914056	0.395	0.814	0.604348	1.91954	9.97e-05	0.00144553	pseudobulk	edgeR	QLF
1676	right_young	HDAC7	-0.912047	0.394	0.829	0.71401	1.85313	0.00976648	0.0304556	pseudobulk	edgeR	QLF
709	right_young	CERCAM	-0.910199	0.144	0.413	0.164734	0.556833	0.00851689	0.0274753	pseudobulk	edgeR	QLF
2203	right_young	MACROD1	-0.90943	0.145	0.516	0.163768	0.775223	0.000371277	0.00298693	pseudobulk	edgeR	QLF
4226	right_young	TNKS1BP1	-0.908778	0.274	0.7	0.38599	1.32056	0.00013296	0.00164684	pseudobulk	edgeR	QLF
3599	right_young	SETBP1	-0.908222	0.346	0.816	0.518841	2.04853	0.000122263	0.00159584	pseudobulk	edgeR	QLF
4332	right_young	TSPAN2	-0.906871	0.097	0.392	0.105797	0.535121	0.000647834	0.00428415	pseudobulk	edgeR	QLF
2166	right_young	LRRC8A	-0.510477	0.393	0.686	0.695169	1.31801	0.00557461	0.020045	pseudobulk	edgeR	QLF
2167	right_young	LRRFIP1	0.427341	0.626	0.691	2.12947	1.26054	0.0114931	0.0341481	pseudobulk	edgeR	QLF
2168	right_young	LRRFIP2	0.539075	0.581	0.594	1.88068	1.01533	0.0115442	0.034252	pseudobulk	edgeR	QLF
3803	right_young	SNTB1	-0.906803	0.365	0.775	0.533333	1.73819	0.000198744	0.00207354	pseudobulk	edgeR	QLF
2179	right_young	LSS	0.490284	0.399	0.367	0.748309	0.471264	0.00996165	0.0308623	pseudobulk	edgeR	QLF
2768	right_young	PAK4	-0.906623	0.371	0.774	0.605797	1.70754	0.000132365	0.00164684	pseudobulk	edgeR	QLF
2676	right_young	NSG1	-0.903707	0.125	0.448	0.147826	0.624521	0.00764892	0.0255259	pseudobulk	edgeR	QLF
4680	right_young	ZFYVE9	-0.902216	0.195	0.591	0.228986	0.948914	0.0100672	0.0311489	pseudobulk	edgeR	QLF
2192	right_young	LUZP1	-0.505304	0.375	0.631	0.618357	1.09962	0.0050908	0.0186572	pseudobulk	edgeR	QLF
1636	right_young	GSTA3	-0.902043	0.195	0.658	0.272947	1.19285	0.000292961	0.00258708	pseudobulk	edgeR	QLF
3750	right_young	SMAD5	-0.901673	0.357	0.71	0.559903	1.39464	0.000643393	0.00427852	pseudobulk	edgeR	QLF
2200	right_young	M6PR	0.506088	0.729	0.817	3.71449	2.00894	0.0012235	0.00657681	pseudobulk	edgeR	QLF
2986	right_young	PLPP3	-0.901462	0.638	0.985	2.31546	5.33078	0.0033063	0.0133355	pseudobulk	edgeR	QLF
2386	right_young	MLLT3	-0.900544	0.18	0.501	0.217874	0.750958	0.000300009	0.00262949	pseudobulk	edgeR	QLF
3823	right_young	SOBP	-0.898138	0.143	0.539	0.152174	0.826309	0.00050732	0.00364111	pseudobulk	edgeR	QLF
960	right_young	CTNND1	-0.897704	0.756	1	4.08792	9.54534	0.00880859	0.0281875	pseudobulk	edgeR	QLF
2208	right_young	MAFG	0.53793	0.545	0.572	1.41787	0.850575	0.000503774	0.00364111	pseudobulk	edgeR	QLF
2211	right_young	MAGEH1	-0.441875	0.424	0.723	0.737198	1.47765	0.0167427	0.0458789	pseudobulk	edgeR	QLF
4311	right_young	TRIP10	-0.896409	0.435	0.81	0.785507	2.00511	0.000837892	0.00506137	pseudobulk	edgeR	QLF
1516	right_young	FOXP1	-0.896004	0.449	0.884	0.831401	2.3908	0.000320942	0.00273748	pseudobulk	edgeR	QLF
2422	right_young	MRC2	-0.895719	0.206	0.65	0.257488	1.10473	3.99e-05	0.000880801	pseudobulk	edgeR	QLF
549	right_young	CADPS2	-0.894691	0.167	0.535	0.205314	0.832695	0.000793017	0.00488515	pseudobulk	edgeR	QLF
2223	right_young	MAN2B2	0.420741	0.416	0.379	0.833333	0.510856	0.00253082	0.01101	pseudobulk	edgeR	QLF
2224	right_young	MANBA	0.567203	0.543	0.52	1.54831	0.813538	0.00143198	0.00731015	pseudobulk	edgeR	QLF
4698	right_young	ZNF219	-0.894369	0.254	0.649	0.344444	1.11877	7.97e-05	0.00131386	pseudobulk	edgeR	QLF
1054	right_young	DDR1	-0.89214	0.293	0.71	0.430918	1.26948	0.000298057	0.00262407	pseudobulk	edgeR	QLF
2233	right_young	MAP2K3	0.542225	0.533	0.501	1.31353	0.733078	0.000505835	0.00364111	pseudobulk	edgeR	QLF
731	right_young	CHD7	-0.891698	0.345	0.739	0.525121	1.48148	0.000331223	0.00275967	pseudobulk	edgeR	QLF
1686	right_young	HECW2	-0.890588	0.122	0.441	0.1343	0.607918	0.00332067	0.0133502	pseudobulk	edgeR	QLF
3114	right_young	PRKCA	-0.888885	0.163	0.428	0.195169	0.581098	0.00443887	0.0166996	pseudobulk	edgeR	QLF
1810	right_young	IFT80	-0.887533	0.217	0.577	0.271981	0.885057	0.000394778	0.00312751	pseudobulk	edgeR	QLF
2255	right_young	MAPK3	-0.56397	0.407	0.764	0.673913	1.44572	0.00215168	0.00981135	pseudobulk	edgeR	QLF
4366	right_young	TWSG1	-0.887427	0.218	0.506	0.278744	0.753512	0.000908084	0.00532616	pseudobulk	edgeR	QLF
2269	right_young	MARCKS	0.426855	0.768	0.861	3.38068	2.42784	0.00632726	0.0221338	pseudobulk	edgeR	QLF
2278	right_young	MAX	0.482667	0.685	0.737	2.71111	1.55428	0.000891781	0.00529048	pseudobulk	edgeR	QLF
2981	right_young	PLK2	-0.887382	0.251	0.667	0.318841	1.23755	0.0137397	0.0392985	pseudobulk	edgeR	QLF
1473	right_young	FEZ1	-0.886994	0.106	0.388	0.117391	0.559387	0.000478815	0.00355053	pseudobulk	edgeR	QLF
4725	right_young	ZNF462	-0.885145	0.258	0.665	0.359903	1.14176	0.00168114	0.00822966	pseudobulk	edgeR	QLF
260	right_young	ARHGAP6	-0.883055	0.114	0.436	0.123188	0.57599	0.000232392	0.002243	pseudobulk	edgeR	QLF
2729	right_young	OGN	-0.882465	0.127	0.469	0.142995	0.693487	0.000131626	0.00164551	pseudobulk	edgeR	QLF
2802	right_young	PCDH12	-0.880417	0.099	0.409	0.108696	0.55811	0.00659135	0.0227406	pseudobulk	edgeR	QLF
4114	right_young	THRA	-0.878681	0.323	0.747	0.474879	1.49425	6.63e-05	0.00123536	pseudobulk	edgeR	QLF
4442	right_young	UNC13B	-0.875689	0.342	0.706	0.571498	1.38953	0.00207475	0.00954777	pseudobulk	edgeR	QLF
1243	right_young	EFNB2	-0.87566	0.3	0.696	0.428502	1.42912	0.00401506	0.0155011	pseudobulk	edgeR	QLF
3876	right_young	SPTAN1	-0.874366	0.676	0.99	2.53768	5.87229	0.00282933	0.0118752	pseudobulk	edgeR	QLF
3040	right_young	PPFIBP1	-0.873675	0.311	0.709	0.45314	1.39208	0.000365772	0.00295364	pseudobulk	edgeR	QLF
3565	right_young	SELENOP	-0.870626	0.648	0.974	2.14493	5.31801	0.00946196	0.029759	pseudobulk	edgeR	QLF
2202	right_young	MACF1	-0.869992	0.671	0.983	1.99565	5.37165	0.00163084	0.00804596	pseudobulk	edgeR	QLF
568	right_young	CAPN2	-0.869372	0.58	0.958	1.5942	3.97701	0.000970741	0.0056035	pseudobulk	edgeR	QLF
4482	right_young	USP54	-0.869088	0.225	0.623	0.284541	0.984674	9.87e-05	0.00144061	pseudobulk	edgeR	QLF
2336	right_young	METRNL	0.488686	0.724	0.82	3.21787	1.88378	0.00657721	0.0227083	pseudobulk	edgeR	QLF
2762	right_young	PADI2	-0.868758	0.221	0.595	0.308213	1.02937	0.000860968	0.00515716	pseudobulk	edgeR	QLF
681	right_young	CDK14	-0.866985	0.367	0.785	0.532367	1.75862	0.000252767	0.00236457	pseudobulk	edgeR	QLF
2342	right_young	MFF	0.428866	0.456	0.47	0.880193	0.641124	0.00294391	0.012227	pseudobulk	edgeR	QLF
343	right_young	ATOH8	-0.866671	0.246	0.672	0.36087	1.20562	0.0022742	0.0102145	pseudobulk	edgeR	QLF
1426	right_young	FAM177A1	-0.865667	0.186	0.446	0.227053	0.60281	0.00162768	0.00804596	pseudobulk	edgeR	QLF
2353	right_young	MGAT2	0.491195	0.544	0.556	1.30676	0.846743	0.00258651	0.0111431	pseudobulk	edgeR	QLF
2936	right_young	PIP4K2B	-0.8653	0.468	0.872	0.934783	2.34483	0.00170423	0.00829163	pseudobulk	edgeR	QLF
2361	right_young	MIB1	-0.519628	0.379	0.658	0.624638	1.18008	0.00424478	0.0161281	pseudobulk	edgeR	QLF
2362	right_young	MICAL1	0.499157	0.46	0.446	1.23865	0.618135	0.000646414	0.00428082	pseudobulk	edgeR	QLF
2880	right_young	PGM5	-0.86426	0.113	0.418	0.129469	0.596424	0.000893213	0.00529048	pseudobulk	edgeR	QLF
2366	right_young	MICOS13	0.438269	0.393	0.409	0.661353	0.537676	0.0149832	0.0420978	pseudobulk	edgeR	QLF
144	right_young	ALDH2	-0.862018	0.557	0.951	1.86715	3.894	0.0168573	0.0461135	pseudobulk	edgeR	QLF
2151	right_young	LRIG1	-0.861123	0.387	0.794	0.655556	1.7318	0.0108984	0.0328883	pseudobulk	edgeR	QLF
2376	right_young	MINK1	-0.569622	0.6	0.926	1.8401	3.06897	0.0142701	0.0404758	pseudobulk	edgeR	QLF
2384	right_young	MLLT1	-0.401326	0.294	0.526	0.454106	0.763729	0.0149264	0.0420372	pseudobulk	edgeR	QLF
3037	right_young	PON2	-0.858707	0.334	0.7	0.572947	1.31928	0.00156029	0.00780636	pseudobulk	edgeR	QLF
3639	right_young	SH3BP4	-0.852812	0.142	0.424	0.176812	0.596424	0.000864427	0.0051649	pseudobulk	edgeR	QLF
4297	right_young	TRIM2	-0.851384	0.125	0.444	0.143961	0.618135	0.000256705	0.00238126	pseudobulk	edgeR	QLF
603	right_young	CCDC3	-0.850783	0.22	0.582	0.305314	1.03321	0.00540761	0.0195329	pseudobulk	edgeR	QLF
4103	right_young	TGFB1I1	-0.849826	0.139	0.41	0.162802	0.550447	0.00470355	0.0174661	pseudobulk	edgeR	QLF
667	right_young	CDC42BPA	-0.848676	0.273	0.649	0.401932	1.08812	0.00203883	0.00945635	pseudobulk	edgeR	QLF
2407	right_young	MOSPD2	0.417212	0.46	0.478	1.06667	0.688378	0.00140847	0.00722107	pseudobulk	edgeR	QLF
1745	right_young	HOMER1	-0.847575	0.29	0.688	0.40628	1.34738	0.00023101	0.00224234	pseudobulk	edgeR	QLF
939	right_young	CSNK1E	-0.84726	0.256	0.573	0.369082	0.914432	0.00189311	0.00896414	pseudobulk	edgeR	QLF
391	right_young	AUTS2	-0.843687	0.217	0.516	0.276812	0.785441	0.00750862	0.0252076	pseudobulk	edgeR	QLF
3071	right_young	PPP2R5A	-0.841159	0.548	0.922	1.18406	3.27075	0.000231546	0.00224234	pseudobulk	edgeR	QLF
345	right_young	ATP11A	-0.841069	0.302	0.633	0.428986	1.2235	0.0117482	0.0347492	pseudobulk	edgeR	QLF
1896	right_young	IRX3	-0.840558	0.095	0.452	0.108213	0.610473	0.000201243	0.00208592	pseudobulk	edgeR	QLF
3623	right_young	SGCB	-0.840456	0.335	0.739	0.505314	1.54662	0.001299	0.00682868	pseudobulk	edgeR	QLF
1372	right_young	ERRFI1	-0.839732	0.417	0.842	0.768116	2.09451	0.00169749	0.00828416	pseudobulk	edgeR	QLF
1969	right_young	KCNK3	-0.836159	0.131	0.596	0.146377	0.91954	5.1e-05	0.00105321	pseudobulk	edgeR	QLF
2425	right_young	MROH1	0.423402	0.542	0.584	1.64203	0.923372	0.000613158	0.00414955	pseudobulk	edgeR	QLF
2000	right_young	KIAA0355	-0.834884	0.189	0.508	0.228502	0.742018	0.00131811	0.00689118	pseudobulk	edgeR	QLF
3238	right_young	RAB23	-0.834059	0.242	0.545	0.321256	0.826309	0.000677086	0.00444041	pseudobulk	edgeR	QLF
2434	right_young	MSRA	0.522968	0.524	0.53	1.15604	0.771392	0.00375655	0.0146573	pseudobulk	edgeR	QLF
2654	right_young	NR1D2	-0.83391	0.403	0.784	0.698068	1.8046	0.00150983	0.00761785	pseudobulk	edgeR	QLF
2436	right_young	MTA1	-0.498227	0.357	0.614	0.583575	0.979566	0.0134775	0.0387479	pseudobulk	edgeR	QLF
2440	right_young	MTDH	0.520145	0.737	0.816	3.16957	1.86079	0.00213254	0.00974875	pseudobulk	edgeR	QLF
2442	right_young	MTF1	0.447329	0.434	0.419	0.849275	0.573436	0.00193352	0.00909175	pseudobulk	edgeR	QLF
2843	right_young	PDLIM1	-0.831628	0.256	0.63	0.348309	1.09962	0.000456756	0.0034355	pseudobulk	edgeR	QLF
2459	right_young	MTSS2	-0.577846	0.196	0.434	0.274879	0.613027	0.0179955	0.0482789	pseudobulk	edgeR	QLF
76	right_young	ADGRL4	-0.830878	0.186	0.564	0.229469	1	0.00805713	0.0263668	pseudobulk	edgeR	QLF
1477	right_young	FGFR3	-0.829767	0.166	0.614	0.192754	1.05747	2.25e-05	0.000690965	pseudobulk	edgeR	QLF
3634	right_young	SH2D3A	-0.829463	0.093	0.392	0.100483	0.55811	0.00796105	0.0261421	pseudobulk	edgeR	QLF
9	right_young	ABCA3	-0.828663	0.321	0.658	0.476812	1.30013	0.0134266	0.0386349	pseudobulk	edgeR	QLF
3329	right_young	RBMXL1	-0.828461	0.261	0.515	0.381159	0.750958	0.00500776	0.0184236	pseudobulk	edgeR	QLF
2469	right_young	MXRA7	-0.545464	0.224	0.581	0.280676	0.932312	0.00078345	0.00483872	pseudobulk	edgeR	QLF
2472	right_young	MYD88	0.431691	0.479	0.51	0.919324	0.758621	0.00895777	0.0285308	pseudobulk	edgeR	QLF
2518	right_young	NBEAL1	-0.827946	0.287	0.655	0.381643	1.14049	0.000191706	0.00204492	pseudobulk	edgeR	QLF
3409	right_young	RNF144B	-0.827254	0.306	0.679	0.417391	1.25415	0.000170275	0.0019058	pseudobulk	edgeR	QLF
2746	right_young	OSMR	-0.826572	0.347	0.709	0.642995	1.41252	0.0108372	0.0328073	pseudobulk	edgeR	QLF
2732	right_young	OLFML2A	-0.826229	0.143	0.521	0.169082	0.796935	0.0001671	0.00187909	pseudobulk	edgeR	QLF
4665	right_young	ZEB1	-0.824651	0.265	0.641	0.356522	1.09068	0.0126327	0.0369074	pseudobulk	edgeR	QLF
930	right_young	CSAD	-0.822579	0.302	0.635	0.460386	1.06386	0.000520436	0.00371473	pseudobulk	edgeR	QLF
969	right_young	CTTN	-0.822355	0.522	0.925	1.23575	2.85441	0.000659042	0.00434021	pseudobulk	edgeR	QLF
4691	right_young	ZMYND11	-0.82174	0.391	0.771	0.670531	1.70881	0.000642983	0.00427852	pseudobulk	edgeR	QLF
4715	right_young	ZNF362	-0.821055	0.359	0.7	0.616425	1.2682	0.00592362	0.0210618	pseudobulk	edgeR	QLF
4726	right_young	ZNF503	-0.821055	0.257	0.664	0.326087	1.2401	0.00231666	0.0102943	pseudobulk	edgeR	QLF
2027	right_young	KLF3	-0.819665	0.398	0.778	0.651691	1.69349	0.000253418	0.00236457	pseudobulk	edgeR	QLF
945	right_young	CSRP1	-0.819131	0.759	0.997	3.84589	9.21201	0.00774908	0.0256759	pseudobulk	edgeR	QLF
2134	right_young	LMOD1	-0.817754	0.185	0.57	0.236715	0.900383	0.000304567	0.00265966	pseudobulk	edgeR	QLF
2489	right_young	MYO5A	0.431405	0.467	0.452	1.12947	0.627075	0.00350543	0.0138705	pseudobulk	edgeR	QLF
4164	right_young	TMEM123	-0.816031	0.357	0.701	0.619807	1.36782	0.00190297	0.00898352	pseudobulk	edgeR	QLF
2097	right_young	LDLRAP1	-0.815823	0.329	0.669	0.496618	1.21456	0.00393268	0.0152323	pseudobulk	edgeR	QLF
3000	right_young	PMM1	-0.813563	0.213	0.406	0.298068	0.573436	0.0110314	0.0331221	pseudobulk	edgeR	QLF
2493	right_young	MYO9B	0.426297	0.628	0.681	1.96329	1.25287	0.00488805	0.0180668	pseudobulk	edgeR	QLF
4501	right_young	VCL	-0.810092	0.419	0.811	0.821256	1.91315	0.000915855	0.00534533	pseudobulk	edgeR	QLF
4343	right_young	TTC19	-0.809631	0.328	0.668	0.512077	1.15581	0.013159	0.038118	pseudobulk	edgeR	QLF
2497	right_young	N4BP2L1	-0.510944	0.42	0.727	0.74686	1.46105	0.0041492	0.0158784	pseudobulk	edgeR	QLF
2501	right_young	NAA38	-0.416199	0.508	0.798	1.05121	1.85696	0.0106316	0.0323493	pseudobulk	edgeR	QLF
2504	right_young	NAB2	-0.401188	0.44	0.747	0.779227	1.48276	0.00819201	0.0266978	pseudobulk	edgeR	QLF
903	right_young	CPT1A	-0.809326	0.306	0.674	0.400483	1.17625	0.000119437	0.00159072	pseudobulk	edgeR	QLF
1687	right_young	HEG1	-0.809145	0.202	0.479	0.242512	0.725415	0.0035454	0.0139822	pseudobulk	edgeR	QLF
2427	right_young	MS4A7	-0.808878	0.17	0.503	0.207729	0.766284	0.00797554	0.0261716	pseudobulk	edgeR	QLF
4631	right_young	ZBTB20	-0.80779	0.396	0.803	0.611111	1.91954	0.000127904	0.00163858	pseudobulk	edgeR	QLF
3652	right_young	SHB	-0.807521	0.173	0.548	0.199517	0.867178	0.00076208	0.0047685	pseudobulk	edgeR	QLF
2519	right_young	NBEAL2	0.436535	0.382	0.377	0.653623	0.481481	0.00981743	0.0305364	pseudobulk	edgeR	QLF
4048	right_young	TBC1D16	-0.806822	0.238	0.599	0.314493	1.00766	0.000203511	0.00210486	pseudobulk	edgeR	QLF
2523	right_young	NCAPD3	0.539947	0.385	0.374	0.65942	0.47765	0.00539643	0.0195221	pseudobulk	edgeR	QLF
2066	right_young	LAMA4	-0.804595	0.309	0.686	0.457971	1.27842	0.0101771	0.0313669	pseudobulk	edgeR	QLF
3201	right_young	PTPRK	-0.804428	0.251	0.649	0.320773	1.13793	0.00295888	0.0122571	pseudobulk	edgeR	QLF
2212	right_young	MAGI1	-0.804125	0.134	0.492	0.148792	0.729246	0.0027046	0.0115345	pseudobulk	edgeR	QLF
3297	right_young	RASGRF2	-0.803503	0.164	0.515	0.190821	0.748404	0.00021133	0.00214845	pseudobulk	edgeR	QLF
2533	right_young	NCOA1	-0.51496	0.326	0.612	0.480193	1.01149	0.00291732	0.012162	pseudobulk	edgeR	QLF
3245	right_young	RAB3D	-0.80192	0.176	0.469	0.203382	0.64751	0.00316851	0.0129013	pseudobulk	edgeR	QLF
766	right_young	CLASP1	-0.800922	0.373	0.747	0.618841	1.45338	0.00218977	0.00993416	pseudobulk	edgeR	QLF
3395	right_young	RMND5B	-0.797473	0.339	0.669	0.516425	1.24393	0.00201218	0.00936007	pseudobulk	edgeR	QLF
4180	right_young	TMEM204	-0.797412	0.182	0.566	0.211111	0.863346	0.00151937	0.00764925	pseudobulk	edgeR	QLF
2549	right_young	NDST1	-0.567597	0.402	0.715	0.66715	1.39336	0.00248516	0.0108591	pseudobulk	edgeR	QLF
2564	right_young	NDUFS3	0.486834	0.454	0.444	0.958937	0.601533	0.00724933	0.0245663	pseudobulk	edgeR	QLF
2568	right_young	NDUFV2	0.525329	0.499	0.469	1.04396	0.730524	0.0055541	0.0199864	pseudobulk	edgeR	QLF
2302	right_young	MCTP1	-0.795024	0.309	0.681	0.425121	1.31162	0.00010816	0.0014948	pseudobulk	edgeR	QLF
2461	right_young	MTUS1	-0.793715	0.145	0.49	0.1657	0.712644	0.000231853	0.00224234	pseudobulk	edgeR	QLF
3291	right_young	RAPH1	-0.792372	0.416	0.803	0.86087	1.78033	0.00349624	0.0138633	pseudobulk	edgeR	QLF
3304	right_young	RASSF8	-0.792091	0.245	0.572	0.37343	0.896552	0.00865357	0.0278221	pseudobulk	edgeR	QLF
3248	right_young	RAB3IP	-0.791973	0.189	0.61	0.218357	1.01788	0.000105573	0.00147876	pseudobulk	edgeR	QLF
2717	right_young	NXN	-0.788162	0.209	0.497	0.256522	0.730524	0.00125888	0.00670651	pseudobulk	edgeR	QLF
4029	right_young	TANC2	-0.787951	0.265	0.682	0.3343	1.25287	0.0011089	0.00614455	pseudobulk	edgeR	QLF
753	right_young	CHST3	-0.787877	0.172	0.55	0.199034	0.878672	0.000231151	0.00224234	pseudobulk	edgeR	QLF
2293	right_young	MCC	-0.787599	0.192	0.517	0.242512	0.776501	0.0162281	0.0446999	pseudobulk	edgeR	QLF
3675	right_young	SKI	-0.786562	0.561	0.928	1.41063	3.09706	0.00132167	0.00689465	pseudobulk	edgeR	QLF
340	right_young	ATL2	-0.786092	0.254	0.604	0.328502	1.02427	0.000434224	0.00331659	pseudobulk	edgeR	QLF
4194	right_young	TMEM63B	-0.780575	0.367	0.734	0.608213	1.45211	0.000970547	0.0056035	pseudobulk	edgeR	QLF
2608	right_young	NHLRC2	-0.528554	0.301	0.582	0.428502	0.961686	0.01113	0.0333075	pseudobulk	edgeR	QLF
2478	right_young	MYL6	-0.778227	0.283	0.628	0.384541	1.04981	0.00353494	0.0139525	pseudobulk	edgeR	QLF
2131	right_young	LMO3	-0.778214	0.151	0.529	0.182126	0.821201	7.41e-05	0.00128888	pseudobulk	edgeR	QLF
4411	right_young	UBL3	-0.778136	0.555	0.928	1.40097	3.12644	0.000779936	0.00483872	pseudobulk	edgeR	QLF
1008	right_young	DAAM1	-0.777491	0.405	0.789	0.690821	1.67433	0.000552531	0.00387993	pseudobulk	edgeR	QLF
161	right_young	ANK3	-0.777062	0.155	0.55	0.183092	0.878672	0.000153866	0.001785	pseudobulk	edgeR	QLF
408	right_young	BAG2	-0.776186	0.276	0.631	0.369082	1.09323	0.000805099	0.00492813	pseudobulk	edgeR	QLF
1149	right_young	DNMT3A	-0.77586	0.28	0.631	0.394686	1.06641	0.00186175	0.00885028	pseudobulk	edgeR	QLF
662	right_young	CDC14A	-0.77481	0.198	0.43	0.257971	0.572158	0.00634236	0.0221704	pseudobulk	edgeR	QLF
2334	right_young	MET	-0.772348	0.205	0.519	0.269082	0.818646	0.00164608	0.00807459	pseudobulk	edgeR	QLF
1632	right_young	GSE1	-0.770949	0.244	0.554	0.327536	0.842912	0.000556331	0.0038892	pseudobulk	edgeR	QLF
2646	right_young	NPDC1	-0.766249	0.358	0.709	0.598551	1.37931	0.00222074	0.0100556	pseudobulk	edgeR	QLF
4744	right_young	ZNF664	-0.765729	0.343	0.729	0.560386	1.46999	0.000769739	0.00479127	pseudobulk	edgeR	QLF
2860	right_young	PERP	-0.764839	0.171	0.52	0.200966	0.753512	0.000540227	0.00381036	pseudobulk	edgeR	QLF
4141	right_young	TM4SF1	-0.763881	0.209	0.54	0.268599	0.881226	0.00686197	0.0235315	pseudobulk	edgeR	QLF
2945	right_young	PKD1	-0.763573	0.164	0.421	0.191787	0.561941	0.0023327	0.0103463	pseudobulk	edgeR	QLF
1762	right_young	HSDL2	-0.763189	0.368	0.742	0.614493	1.65517	0.00978189	0.0304837	pseudobulk	edgeR	QLF
1533	right_young	FZD4	-0.761641	0.237	0.649	0.285507	1.08685	0.000141204	0.00170015	pseudobulk	edgeR	QLF
1421	right_young	FAM167A	-0.760893	0.112	0.453	0.123671	0.696041	0.000478098	0.00355053	pseudobulk	edgeR	QLF
2659	right_young	NR2F6	-0.541398	0.232	0.469	0.304348	0.675607	0.00260249	0.0111689	pseudobulk	edgeR	QLF
2660	right_young	NR3C1	-0.517689	0.641	0.939	1.78841	3.36654	0.0109659	0.0329525	pseudobulk	edgeR	QLF
4590	right_young	WWC3	-0.760149	0.542	0.913	1.22126	2.75351	0.000820751	0.00497881	pseudobulk	edgeR	QLF
4730	right_young	ZNF521	-0.759936	0.257	0.632	0.330435	1.22478	0.0110695	0.0332156	pseudobulk	edgeR	QLF
3373	right_young	RHOBTB3	-0.759853	0.273	0.623	0.387923	1.05364	0.000320658	0.00273748	pseudobulk	edgeR	QLF
622	right_young	CCN1	-0.759225	0.341	0.728	0.542029	1.66539	0.00124114	0.00664356	pseudobulk	edgeR	QLF
2249	right_young	MAP4K2	-0.757803	0.179	0.404	0.219807	0.553001	0.00338105	0.0135356	pseudobulk	edgeR	QLF
3257	right_young	RAB6B	-0.757471	0.1	0.443	0.111111	0.627075	0.000635088	0.00424104	pseudobulk	edgeR	QLF
4763	right_young	ZSCAN18	-0.757278	0.192	0.442	0.245894	0.618135	0.00172069	0.0083427	pseudobulk	edgeR	QLF
2680	right_young	NSMF	0.542156	0.438	0.424	0.918357	0.559387	0.0093935	0.0295827	pseudobulk	edgeR	QLF
2574	right_young	NEDD4L	-0.755332	0.518	0.932	0.976812	3.18391	0.000131081	0.00164551	pseudobulk	edgeR	QLF
3180	right_young	PTGDS	-0.754067	0.263	0.603	0.365217	1.07918	0.000594711	0.0040664	pseudobulk	edgeR	QLF
2340	right_young	MFAP3L	-0.754065	0.177	0.552	0.208213	0.863346	0.00159457	0.00792797	pseudobulk	edgeR	QLF
2691	right_young	NUCKS1	-0.433885	0.468	0.754	0.901932	1.49681	0.0139402	0.0397292	pseudobulk	edgeR	QLF
2699	right_young	NUDT22	0.490557	0.442	0.402	0.922705	0.535121	0.000699826	0.00451525	pseudobulk	edgeR	QLF
2704	right_young	NUMA1	-0.524266	0.583	0.897	1.46473	2.62708	0.00982604	0.0305414	pseudobulk	edgeR	QLF
2807	right_young	PCGF2	-0.753995	0.369	0.747	0.53285	1.55939	0.000130188	0.00164551	pseudobulk	edgeR	QLF
2715	right_young	NUS1	0.459566	0.529	0.53	1.21111	0.840358	0.00155883	0.00780636	pseudobulk	edgeR	QLF
1723	right_young	HMBOX1	-0.753683	0.403	0.752	0.745411	1.53512	0.00169731	0.00828416	pseudobulk	edgeR	QLF
4062	right_young	TBKBP1	-0.751647	0.24	0.521	0.343478	0.813538	0.00343015	0.0136519	pseudobulk	edgeR	QLF
4489	right_young	VAMP2	-0.749181	0.399	0.75	0.700966	1.55683	0.00696497	0.0238022	pseudobulk	edgeR	QLF
2728	right_young	OGG1	-0.442372	0.321	0.571	0.508696	0.868455	0.0181894	0.0486683	pseudobulk	edgeR	QLF
2976	right_young	PLEKHH2	-0.74841	0.157	0.483	0.182126	0.651341	0.0017965	0.00862608	pseudobulk	edgeR	QLF
953	right_young	CTDSP1	-0.746591	0.679	0.983	2.13961	4.93103	0.00238604	0.0105081	pseudobulk	edgeR	QLF
1909	right_young	ITGA6	-0.746466	0.249	0.614	0.322705	0.954023	0.00281763	0.0118574	pseudobulk	edgeR	QLF
2741	right_young	OSBPL11	0.480968	0.651	0.702	2.26184	1.30013	0.00142816	0.00729849	pseudobulk	edgeR	QLF
719	right_young	CFL2	-0.746365	0.182	0.527	0.216425	0.770115	0.000738645	0.00468332	pseudobulk	edgeR	QLF
1461	right_young	FBXW4	-0.745853	0.449	0.801	0.810628	2.12899	0.00652431	0.0226239	pseudobulk	edgeR	QLF
2748	right_young	OSTM1	0.436585	0.516	0.552	1.35845	0.841635	0.00107507	0.00598824	pseudobulk	edgeR	QLF
3338	right_young	RECK	-0.745159	0.135	0.42	0.150725	0.573436	0.00128502	0.00678511	pseudobulk	edgeR	QLF
3038	right_young	POR	-0.74188	0.359	0.651	0.655556	1.26054	0.00906198	0.0287858	pseudobulk	edgeR	QLF
616	right_young	CCDC92	-0.741867	0.264	0.608	0.341063	1.01533	0.00127682	0.00676481	pseudobulk	edgeR	QLF
3688	right_young	SLC22A23	-0.740992	0.158	0.416	0.190338	0.554278	0.00415276	0.0158784	pseudobulk	edgeR	QLF
1471	right_young	FER	-0.740955	0.337	0.692	0.507246	1.27842	0.000618322	0.00416996	pseudobulk	edgeR	QLF
2767	right_young	PAK2	0.452335	0.536	0.535	1.21594	0.813538	0.010956	0.0329525	pseudobulk	edgeR	QLF
2147	right_young	LRATD2	-0.740583	0.166	0.527	0.191304	0.768838	0.00042592	0.00328607	pseudobulk	edgeR	QLF
196	right_young	AOX1	-0.739029	0.091	0.358	0.0975845	0.45977	0.000450279	0.00340243	pseudobulk	edgeR	QLF
4731	right_young	ZNF532	-0.738742	0.294	0.596	0.416908	1.03193	0.0030617	0.0125738	pseudobulk	edgeR	QLF
3662	right_young	SIGIRR	-0.737649	0.37	0.738	0.58744	1.45849	0.00456295	0.0170636	pseudobulk	edgeR	QLF
247	right_young	ARHGAP21	-0.736099	0.181	0.447	0.231401	0.592593	0.00588026	0.0209232	pseudobulk	edgeR	QLF
2859	right_young	PER1	-0.736051	0.472	0.868	0.9343	2.27842	0.00137814	0.0071028	pseudobulk	edgeR	QLF
2985	right_young	PLPP1	-0.734546	0.347	0.771	0.512077	1.60153	0.00156364	0.00781494	pseudobulk	edgeR	QLF
1250	right_young	EGR1	-0.733808	0.539	0.902	1.43382	3.04087	0.00134483	0.00698526	pseudobulk	edgeR	QLF
1928	right_young	ITPR3	-0.729091	0.381	0.723	0.663768	1.41124	0.0018385	0.00877162	pseudobulk	edgeR	QLF
4264	right_young	TPM2	-0.728972	0.623	0.955	1.68937	4.22605	0.000994164	0.00569048	pseudobulk	edgeR	QLF
3818	right_young	SNX30	-0.726739	0.286	0.642	0.391304	1.06386	0.0029789	0.0123186	pseudobulk	edgeR	QLF
1291	right_young	ELF3	-0.725674	0.172	0.521	0.218357	0.845466	0.000119174	0.00159072	pseudobulk	edgeR	QLF
3274	right_young	RALGAPA2	-0.725385	0.384	0.695	0.666184	1.49808	0.00314771	0.0128329	pseudobulk	edgeR	QLF
505	right_young	C11orf95	-0.717813	0.198	0.575	0.235749	0.881226	0.000197678	0.0020715	pseudobulk	edgeR	QLF
3292	right_young	RARA	-0.7172	0.449	0.844	0.729952	2.00511	0.0010551	0.00592545	pseudobulk	edgeR	QLF
2010	right_young	KIF13A	-0.717102	0.46	0.845	0.920773	1.97573	0.00369721	0.0144613	pseudobulk	edgeR	QLF
3431	right_young	RNPC3	-0.71669	0.384	0.731	0.643961	1.34227	0.00137944	0.0071028	pseudobulk	edgeR	QLF
2811	right_young	PCIF1	-0.433423	0.506	0.821	1.03382	1.8659	0.00651074	0.0225933	pseudobulk	edgeR	QLF
1719	right_young	HLF	-0.713368	0.138	0.501	0.153623	0.743295	0.00163291	0.00804596	pseudobulk	edgeR	QLF
1360	right_young	ERG28	-0.71191	0.2	0.536	0.252174	0.782886	0.000507831	0.00364111	pseudobulk	edgeR	QLF
3596	right_young	SESN1	-0.710252	0.232	0.507	0.30628	0.721584	0.003013	0.0124166	pseudobulk	edgeR	QLF
4729	right_young	ZNF512B	-0.710012	0.224	0.55	0.289372	0.802043	0.000458932	0.00344055	pseudobulk	edgeR	QLF
1428	right_young	FAM193B	-0.709996	0.383	0.733	0.668116	1.447	0.0184289	0.0492193	pseudobulk	edgeR	QLF
22	right_young	ABHD2	-0.708578	0.357	0.677	0.618357	1.19923	0.00347597	0.0137997	pseudobulk	edgeR	QLF
1776	right_young	HYI	-0.708232	0.359	0.685	0.575362	1.28863	0.00956451	0.0299629	pseudobulk	edgeR	QLF
155	right_young	AMT	-0.698413	0.241	0.534	0.308696	0.796935	0.0152723	0.0427046	pseudobulk	edgeR	QLF
2848	right_young	PDS5B	-0.521146	0.343	0.655	0.522222	1.13282	0.000820151	0.00497881	pseudobulk	edgeR	QLF
2849	right_young	PDXK	0.419351	0.486	0.493	1.08116	0.720307	0.0105651	0.0321675	pseudobulk	edgeR	QLF
2851	right_young	PDZD8	-0.408958	0.386	0.64	0.652657	1.0894	0.0103129	0.0316785	pseudobulk	edgeR	QLF
1546	right_young	GAS6	-0.695272	0.229	0.538	0.302415	0.799489	0.00172643	0.00834851	pseudobulk	edgeR	QLF
4714	right_young	ZNF358	-0.689614	0.386	0.751	0.637198	1.55556	0.00098476	0.00565022	pseudobulk	edgeR	QLF
1780	right_young	ICA1	-0.687637	0.21	0.474	0.271981	0.653895	0.00672347	0.0231409	pseudobulk	edgeR	QLF
2492	right_young	MYO9A	-0.687455	0.314	0.663	0.413527	1.18646	0.000224091	0.00222597	pseudobulk	edgeR	QLF
2961	right_young	PLAGL1	-0.68742	0.361	0.705	0.558454	1.36143	0.00782844	0.0258623	pseudobulk	edgeR	QLF
2865	right_young	PFDN2	0.51001	0.715	0.784	3.14686	1.81354	0.0088278	0.0282181	pseudobulk	edgeR	QLF
2868	right_young	PFKFB3	0.480939	0.714	0.811	2.84396	2.05492	0.0139604	0.0397629	pseudobulk	edgeR	QLF
1962	right_young	KAT6B	-0.686922	0.341	0.685	0.514493	1.28225	0.000902065	0.00531096	pseudobulk	edgeR	QLF
3145	right_young	PRSS23	-0.686486	0.268	0.677	0.35942	1.17369	0.000588952	0.00404355	pseudobulk	edgeR	QLF
1925	right_young	ITPKB	-0.686128	0.359	0.649	0.604348	1.22861	0.0148291	0.0418128	pseudobulk	edgeR	QLF
2877	right_young	PGM1	0.461327	0.623	0.659	1.6314	1.16986	0.00254768	0.0110531	pseudobulk	edgeR	QLF
3594	right_young	SERPINH1	-0.68007	0.517	0.895	1.1913	2.60153	0.00224394	0.0101297	pseudobulk	edgeR	QLF
4331	right_young	TSPAN18	-0.679885	0.137	0.421	0.15942	0.592593	0.00833691	0.026986	pseudobulk	edgeR	QLF
3931	right_young	STARD13	-0.678578	0.207	0.581	0.257971	0.915709	0.00598153	0.0211572	pseudobulk	edgeR	QLF
2948	right_young	PKIG	-0.678435	0.317	0.692	0.456522	1.31162	0.000883265	0.00525113	pseudobulk	edgeR	QLF
2900	right_young	PHF5A	0.432455	0.389	0.396	0.682609	0.494253	0.00883852	0.0282181	pseudobulk	edgeR	QLF
2902	right_young	PHKB	-0.567727	0.355	0.664	0.558454	1.22095	0.00418976	0.0159686	pseudobulk	edgeR	QLF
2662	right_young	NR4A1	-0.678265	0.265	0.581	0.349275	1.09451	0.0181128	0.0484908	pseudobulk	edgeR	QLF
2970	right_young	PLEKHA1	-0.677835	0.357	0.653	0.592754	1.16858	0.00207314	0.00954777	pseudobulk	edgeR	QLF
2906	right_young	PHLPP1	-0.517154	0.156	0.361	0.177778	0.484036	0.00618261	0.0217441	pseudobulk	edgeR	QLF
548	right_young	CADM4	-0.674938	0.248	0.556	0.404348	0.860792	0.0156456	0.0434215	pseudobulk	edgeR	QLF
2914	right_young	PICALM	0.518266	0.816	0.912	6.0285	3.19796	0.00192487	0.00906001	pseudobulk	edgeR	QLF
2915	right_young	PID1	-0.566069	0.243	0.52	0.319324	0.773946	0.00563899	0.0202308	pseudobulk	edgeR	QLF
3230	right_young	RAB11FIP3	-0.673739	0.282	0.559	0.396135	0.869732	0.00126903	0.00673801	pseudobulk	edgeR	QLF
2920	right_young	PIK3C2A	-0.550448	0.316	0.593	0.463768	0.922095	0.00933317	0.0294901	pseudobulk	edgeR	QLF
2585	right_young	NET1	-0.673545	0.205	0.474	0.252174	0.703704	0.0036047	0.0141458	pseudobulk	edgeR	QLF
2925	right_young	PIK3CD	0.560078	0.56	0.538	1.53961	0.855683	0.000633895	0.004239	pseudobulk	edgeR	QLF
2035	right_young	KLHDC2	-0.672824	0.541	0.881	1.18357	2.59259	0.00147742	0.00750994	pseudobulk	edgeR	QLF
2993	right_young	PLXNB1	-0.672341	0.09	0.367	0.100483	0.471264	0.000556129	0.0038892	pseudobulk	edgeR	QLF
4723	right_young	ZNF436	-0.669005	0.185	0.411	0.231884	0.565773	0.0150466	0.0421765	pseudobulk	edgeR	QLF
4100	right_young	TFDP2	-0.668638	0.246	0.536	0.333333	0.800766	0.00105833	0.00592964	pseudobulk	edgeR	QLF
2942	right_young	PITPNM1	0.544253	0.481	0.448	1.00435	0.641124	0.00126391	0.00672583	pseudobulk	edgeR	QLF
2943	right_young	PITPNM2	-0.574355	0.28	0.553	0.386957	0.88378	0.0010582	0.00592964	pseudobulk	edgeR	QLF
3740	right_young	SLFN5	-0.668449	0.447	0.796	0.801932	1.85696	0.00793372	0.0260703	pseudobulk	edgeR	QLF
1098	right_young	DGKH	-0.667039	0.264	0.536	0.388406	0.812261	0.00265061	0.0113346	pseudobulk	edgeR	QLF
762	right_young	CIRBP	-0.665724	0.621	0.962	1.94251	3.6986	0.0083746	0.0270896	pseudobulk	edgeR	QLF
412	right_young	BAIAP2	-0.665522	0.422	0.783	0.786473	1.71392	0.00623637	0.0218801	pseudobulk	edgeR	QLF
426	right_young	BCAT1	-0.665443	0.382	0.752	0.63285	1.5696	0.00241494	0.0106026	pseudobulk	edgeR	QLF
1411	right_young	FAM110B	-0.665118	0.181	0.497	0.212077	0.727969	0.00141919	0.00726821	pseudobulk	edgeR	QLF
3296	right_young	RASD1	-0.663475	0.111	0.434	0.124155	0.588761	0.00158333	0.00788028	pseudobulk	edgeR	QLF
3185	right_young	PTOV1	-0.662855	0.479	0.831	0.84058	2.02171	0.00163246	0.00804596	pseudobulk	edgeR	QLF
984	right_young	CXCL12	-0.660588	0.492	0.931	1.32271	3.5811	0.000842673	0.00507947	pseudobulk	edgeR	QLF
3016	right_young	POGZ	-0.65898	0.251	0.513	0.354106	0.740741	0.00332199	0.0133502	pseudobulk	edgeR	QLF
1188	right_young	DUSP22	-0.658858	0.316	0.61	0.455556	1.02171	0.00107892	0.0060027	pseudobulk	edgeR	QLF
2485	right_young	MYO1C	-0.658798	0.516	0.857	1.18841	2.22605	0.00463428	0.0172732	pseudobulk	edgeR	QLF
4576	right_young	WFDC2	-0.65849	0.315	0.76	0.498068	1.65006	0.000322139	0.00274279	pseudobulk	edgeR	QLF
2080	right_young	LAPTM4B	-0.656888	0.361	0.681	0.572947	1.23499	0.0131884	0.03818	pseudobulk	edgeR	QLF
179	right_young	ANKS1A	-0.655837	0.421	0.757	0.829952	1.60153	0.00230605	0.0102743	pseudobulk	edgeR	QLF
958	right_young	CTNNB1	-0.655685	0.308	0.576	0.463285	0.885057	0.00349781	0.0138633	pseudobulk	edgeR	QLF
804	right_young	CMTM4	-0.654741	0.145	0.384	0.169565	0.528736	0.00177452	0.00854639	pseudobulk	edgeR	QLF
2913	right_young	PIAS3	-0.653151	0.273	0.524	0.376812	0.804598	0.0116579	0.0345246	pseudobulk	edgeR	QLF
2053	right_young	KMT5B	-0.653074	0.523	0.89	1.28647	2.33078	0.00430564	0.016332	pseudobulk	edgeR	QLF
2980	right_young	PLGRKT	0.538102	0.473	0.436	1.01498	0.597701	0.00130624	0.00685163	pseudobulk	edgeR	QLF
4032	right_young	TAOK2	-0.652331	0.443	0.797	0.817874	1.7037	0.00917095	0.0290546	pseudobulk	edgeR	QLF
3081	right_young	PPP4R1	-0.652318	0.465	0.805	0.961353	1.90805	0.00444662	0.0167072	pseudobulk	edgeR	QLF
2983	right_young	PLOD3	0.506919	0.488	0.443	1.04348	0.632184	0.00103646	0.00585252	pseudobulk	edgeR	QLF
1114	right_young	DISP1	-0.652132	0.104	0.346	0.113527	0.439336	0.00102235	0.00579613	pseudobulk	edgeR	QLF
4490	right_young	VAMP3	-0.651905	0.624	0.937	1.71111	3.53257	0.00765026	0.0255259	pseudobulk	edgeR	QLF
4077	right_young	TCF4	-0.649995	0.577	0.927	1.68309	3.19029	0.00810454	0.0264782	pseudobulk	edgeR	QLF
2480	right_young	MYLIP	-0.649817	0.448	0.822	0.838164	1.92593	0.00259669	0.0111546	pseudobulk	edgeR	QLF
3558	right_young	SECISBP2L	-0.648704	0.492	0.84	1.03768	2.13665	0.00207856	0.00954777	pseudobulk	edgeR	QLF
2375	right_young	MINDY2	-0.648046	0.243	0.512	0.309662	0.763729	0.00326861	0.0131962	pseudobulk	edgeR	QLF
2995	right_young	PLXNC1	0.446247	0.554	0.581	1.55797	0.904215	0.0014701	0.00748869	pseudobulk	edgeR	QLF
2997	right_young	PM20D2	-0.550382	0.25	0.513	0.331401	0.757344	0.0060686	0.0214175	pseudobulk	edgeR	QLF
1398	right_young	EXT1	-0.647951	0.54	0.89	1.30048	2.61558	0.00953673	0.0299349	pseudobulk	edgeR	QLF
2999	right_young	PML	-0.420317	0.4	0.649	0.724638	1.20051	0.0104784	0.0320262	pseudobulk	edgeR	QLF
1854	right_young	INKA1	-0.642916	0.207	0.464	0.259903	0.651341	0.0122611	0.0360426	pseudobulk	edgeR	QLF
2927	right_young	PIK3R1	-0.642709	0.553	0.889	1.33816	2.7484	0.017417	0.0471574	pseudobulk	edgeR	QLF
3017	right_young	POLD2	-0.415491	0.225	0.432	0.284058	0.587484	0.0118988	0.0350855	pseudobulk	edgeR	QLF
3018	right_young	POLDIP3	-0.471537	0.557	0.856	1.40048	2.33333	0.0123145	0.0361327	pseudobulk	edgeR	QLF
534	right_young	C7	-0.641742	0.499	0.914	1.28937	3.72158	0.00215241	0.00981135	pseudobulk	edgeR	QLF
2042	right_young	KLHL24	-0.639688	0.612	0.931	1.82222	3.39591	0.0105047	0.0320299	pseudobulk	edgeR	QLF
928	right_young	CRY2	-0.639343	0.325	0.619	0.524155	1.06641	0.00197198	0.00923616	pseudobulk	edgeR	QLF
4266	right_young	TPPP	-0.638227	0.123	0.443	0.136232	0.633461	0.000432124	0.00331248	pseudobulk	edgeR	QLF
1642	right_young	GTF2I	-0.637416	0.339	0.605	0.560386	1.01533	0.00539367	0.0195221	pseudobulk	edgeR	QLF
3583	right_young	SEPTIN8	-0.637259	0.414	0.745	0.787923	1.50064	0.00358909	0.0141078	pseudobulk	edgeR	QLF
3058	right_young	PPP1R14A	-0.428979	0.096	0.363	0.102899	0.475096	0.00259682	0.0111546	pseudobulk	edgeR	QLF
3184	right_young	PTMS	-0.635922	0.471	0.821	1.01739	1.97318	0.0024126	0.0106021	pseudobulk	edgeR	QLF
3754	right_young	SMAGP	-0.633855	0.144	0.453	0.164734	0.606641	0.0082116	0.0266978	pseudobulk	edgeR	QLF
3253	right_young	RAB5B	-0.633028	0.517	0.867	1.23913	2.31418	0.00352982	0.0139438	pseudobulk	edgeR	QLF
3080	right_young	PPP4C	0.561364	0.566	0.544	1.38068	0.8659	0.000686923	0.00446828	pseudobulk	edgeR	QLF
3692	right_young	SLC25A27	-0.631606	0.236	0.506	0.320773	0.696041	0.00314902	0.0128329	pseudobulk	edgeR	QLF
4173	right_young	TMEM170B	-0.631544	0.192	0.501	0.222705	0.711367	0.00230424	0.0102743	pseudobulk	edgeR	QLF
3579	right_young	SENP6	-0.631436	0.456	0.802	0.904348	1.77011	0.00237112	0.0104681	pseudobulk	edgeR	QLF
4682	right_young	ZHX1	-0.631069	0.334	0.618	0.480676	1.06513	0.00180028	0.00863555	pseudobulk	edgeR	QLF
3229	right_young	RAB11FIP2	-0.630204	0.357	0.658	0.558937	1.16986	0.00116158	0.00633084	pseudobulk	edgeR	QLF
2720	right_young	OAZ2	-0.62913	0.571	0.912	1.31546	2.88506	0.00293517	0.0122119	pseudobulk	edgeR	QLF
730	right_young	CHD6	-0.628726	0.222	0.46	0.286473	0.660281	0.00934872	0.02951	pseudobulk	edgeR	QLF
4073	right_young	TCF12	-0.627482	0.337	0.625	0.522705	1.0728	0.00134949	0.00700148	pseudobulk	edgeR	QLF
3107	right_young	PRKAB1	-0.464162	0.42	0.716	0.742029	1.37037	0.00811019	0.0264782	pseudobulk	edgeR	QLF
2929	right_young	PIK3R3	-0.625204	0.193	0.455	0.227053	0.692209	0.000863056	0.00516317	pseudobulk	edgeR	QLF
3908	right_young	SSBP3	-0.625103	0.184	0.355	0.222705	0.47765	0.0113264	0.0337739	pseudobulk	edgeR	QLF
1467	right_young	FCHSD2	-0.623179	0.344	0.656	0.555556	1.14559	0.00227635	0.0102145	pseudobulk	edgeR	QLF
1001	right_young	CYSTM1	-0.623098	0.531	0.884	1.17681	2.3742	0.00246726	0.0108025	pseudobulk	edgeR	QLF
118	right_young	AHR	-0.622913	0.453	0.784	0.961353	1.8046	0.0165808	0.0455138	pseudobulk	edgeR	QLF
3907	right_young	SSBP2	-0.621136	0.296	0.64	0.390821	1.06897	0.00350396	0.0138705	pseudobulk	edgeR	QLF
1018	right_young	DAPK2	-0.620152	0.234	0.538	0.30628	0.795658	0.0103036	0.0316747	pseudobulk	edgeR	QLF
3401	right_young	RNF11	-0.619332	0.501	0.829	1.04976	2.00383	0.00304919	0.0125332	pseudobulk	edgeR	QLF
1338	right_young	EPB41L4B	-0.618587	0.107	0.4	0.113527	0.517241	0.00131994	0.00689319	pseudobulk	edgeR	QLF
1379	right_young	ETFB	-0.617013	0.56	0.894	1.45652	2.76245	0.0150853	0.04226	pseudobulk	edgeR	QLF
2465	right_young	MVB12B	-0.615402	0.35	0.665	0.605314	1.13793	0.00290071	0.0121215	pseudobulk	edgeR	QLF
1809	right_young	IFT57	-0.614859	0.311	0.633	0.473913	1.0281	0.00197821	0.00924531	pseudobulk	edgeR	QLF
3152	right_young	PSENEN	0.511802	0.595	0.631	1.9029	1.09068	0.000882325	0.00525113	pseudobulk	edgeR	QLF
3155	right_young	PSMA3	0.539006	0.49	0.474	1.24251	0.679438	0.00524512	0.0191198	pseudobulk	edgeR	QLF
114	right_young	AHCYL2	-0.612596	0.212	0.478	0.254106	0.702427	0.00800495	0.026232	pseudobulk	edgeR	QLF
3364	right_young	RGP1	-0.612387	0.287	0.563	0.4	0.896552	0.0111038	0.0332974	pseudobulk	edgeR	QLF
3161	right_young	PSMB8	0.579712	0.775	0.862	5.01256	2.53257	0.00909929	0.0288851	pseudobulk	edgeR	QLF
1399	right_young	EXT2	-0.611481	0.246	0.474	0.337681	0.662835	0.00789917	0.0259926	pseudobulk	edgeR	QLF
3444	right_young	RPRD1A	-0.610608	0.444	0.765	0.75942	1.62197	0.00116313	0.00633084	pseudobulk	edgeR	QLF
1059	right_young	DDX17	-0.608895	0.571	0.914	1.5942	2.83525	0.00826425	0.0268054	pseudobulk	edgeR	QLF
1027	right_young	DCAF16	-0.607841	0.242	0.488	0.313527	0.62963	0.012312	0.0361327	pseudobulk	edgeR	QLF
1665	right_young	HBD	-0.607388	0.08	0.262	0.0927536	0.416347	0.0116191	0.0344528	pseudobulk	edgeR	QLF
4640	right_young	ZC2HC1A	-0.607264	0.158	0.404	0.185024	0.512133	0.00905744	0.0287858	pseudobulk	edgeR	QLF
2587	right_young	NEXN	-0.607234	0.217	0.48	0.277778	0.711367	0.00106633	0.00595346	pseudobulk	edgeR	QLF
797	right_young	CLTB	-0.606977	0.486	0.806	0.940097	1.9272	0.00127828	0.00676481	pseudobulk	edgeR	QLF
851	right_young	COLEC12	-0.605174	0.435	0.799	0.839614	1.85313	0.00595662	0.0211342	pseudobulk	edgeR	QLF
2793	right_young	PBX2	-0.601853	0.418	0.738	0.7343	1.47254	0.00748734	0.0251761	pseudobulk	edgeR	QLF
4122	right_young	TIE1	-0.600236	0.159	0.396	0.183575	0.538953	0.00332356	0.0133502	pseudobulk	edgeR	QLF
551	right_young	CALCOCO2	-0.599826	0.544	0.88	1.26039	2.53257	0.012951	0.0376067	pseudobulk	edgeR	QLF
3036	right_young	POMGNT1	-0.599741	0.329	0.636	0.525604	1.06003	0.00170131	0.00829163	pseudobulk	edgeR	QLF
3748	right_young	SMAD3	-0.597484	0.375	0.734	0.564251	1.447	0.00212134	0.00971617	pseudobulk	edgeR	QLF
4394	right_young	UBE2E3	-0.597444	0.443	0.802	0.797101	1.82759	0.000501463	0.0036337	pseudobulk	edgeR	QLF
1897	right_young	IRX5	-0.597246	0.132	0.494	0.148792	0.738186	0.000331568	0.00275967	pseudobulk	edgeR	QLF
3207	right_young	PURA	-0.434873	0.543	0.843	1.19903	2.09068	0.0118971	0.0350855	pseudobulk	edgeR	QLF
4182	right_young	TMEM245	-0.596491	0.315	0.607	0.457971	1.01405	0.00379221	0.0147723	pseudobulk	edgeR	QLF
3227	right_young	RAB11B	-0.425534	0.674	0.955	1.78841	3.27586	0.0107735	0.032656	pseudobulk	edgeR	QLF
1047	right_young	DDAH1	-0.596289	0.152	0.434	0.174879	0.618135	0.000749623	0.00473004	pseudobulk	edgeR	QLF
3372	right_young	RHOB	-0.594026	0.462	0.825	0.899034	1.92465	0.0108285	0.032802	pseudobulk	edgeR	QLF
3930	right_young	STARD10	-0.592731	0.262	0.552	0.349758	0.904215	0.00295014	0.0122422	pseudobulk	edgeR	QLF
3235	right_young	RAB1A	0.543506	0.614	0.631	2.01787	1.10856	0.000567937	0.00393929	pseudobulk	edgeR	QLF
3436	right_young	ROCK2	-0.591474	0.353	0.656	0.569565	1.18519	0.00204878	0.0094775	pseudobulk	edgeR	QLF
4262	right_young	TPGS2	-0.590623	0.407	0.733	0.717391	1.51341	0.00170376	0.00829163	pseudobulk	edgeR	QLF
256	right_young	ARHGAP35	-0.588636	0.48	0.83	0.962319	1.82248	0.00523205	0.0191014	pseudobulk	edgeR	QLF
1929	right_young	ITPRID2	-0.588598	0.417	0.715	0.714976	1.3742	0.00234373	0.010376	pseudobulk	edgeR	QLF
2706	right_young	NUMBL	-0.587181	0.19	0.428	0.22657	0.586207	0.00204189	0.00946135	pseudobulk	edgeR	QLF
1965	right_young	KATNAL1	-0.587048	0.361	0.665	0.576329	1.23883	0.00101349	0.0057803	pseudobulk	edgeR	QLF
3260	right_young	RAB8B	0.543813	0.635	0.642	2.02802	1.16986	0.000541712	0.00381519	pseudobulk	edgeR	QLF
3263	right_young	RABGAP1	-0.439227	0.307	0.587	0.419807	0.89272	0.0108949	0.0328883	pseudobulk	edgeR	QLF
3264	right_young	RABGAP1L	-0.541159	0.686	0.972	2.20725	4.42912	0.0174671	0.0472395	pseudobulk	edgeR	QLF
3265	right_young	RABGGTB	0.458436	0.479	0.441	1.10918	0.648787	0.015783	0.0437517	pseudobulk	edgeR	QLF
175	right_young	ANKRD40	-0.58584	0.447	0.76	0.822222	1.60153	0.00217735	0.00990612	pseudobulk	edgeR	QLF
4214	right_young	TNFRSF14	0.585725	0.572	0.568	1.70145	0.858238	0.000327733	0.00275967	pseudobulk	edgeR	QLF
936	right_young	CSK	0.586199	0.691	0.727	2.61401	1.45083	0.00124149	0.00664356	pseudobulk	edgeR	QLF
2747	right_young	OSTF1	0.588573	0.741	0.808	2.88986	1.83269	0.00338962	0.0135392	pseudobulk	edgeR	QLF
3286	right_young	RAP2B	0.51505	0.462	0.444	1.0599	0.628352	0.00598052	0.0211572	pseudobulk	edgeR	QLF
3287	right_young	RAPGEF1	0.579925	0.79	0.89	4.88696	2.44955	0.00131439	0.00688088	pseudobulk	edgeR	QLF
395	right_young	B2M	0.590198	0.745	0.796	3.6314	1.93359	0.000577479	0.00399602	pseudobulk	edgeR	QLF
2507	right_young	NACC1	0.590645	0.601	0.607	2.03333	1.03321	0.000598785	0.00408441	pseudobulk	edgeR	QLF
3403	right_young	RNF114	0.59251	0.696	0.745	2.8029	1.46232	0.000401628	0.00314153	pseudobulk	edgeR	QLF
3294	right_young	RASA2	0.475261	0.507	0.492	1.14444	0.750958	0.00410623	0.0157637	pseudobulk	edgeR	QLF
4286	right_young	TRAPPC2L	0.593498	0.515	0.497	1.07488	0.699872	0.0011193	0.00617686	pseudobulk	edgeR	QLF
143	right_young	ALDH1A1	0.593793	0.871	0.966	10.3841	4.85185	0.0148096	0.0418128	pseudobulk	edgeR	QLF
3573	right_young	SEMA4C	0.595351	0.471	0.442	0.848309	0.604087	0.00585858	0.0208928	pseudobulk	edgeR	QLF
3301	right_young	RASSF2	0.42733	0.644	0.693	1.83188	1.32822	0.00339287	0.0135392	pseudobulk	edgeR	QLF
3303	right_young	RASSF5	0.469846	0.629	0.674	2.36039	1.33078	0.000764282	0.00476976	pseudobulk	edgeR	QLF
921	right_young	CRISPLD2	0.596	0.618	0.644	1.78937	1.03576	0.000563497	0.00391655	pseudobulk	edgeR	QLF
2108	right_young	LGMN	0.596014	0.691	0.732	2.87681	1.50447	0.000330717	0.00275967	pseudobulk	edgeR	QLF
3312	right_young	RBL2	-0.554031	0.443	0.751	0.828502	1.47382	0.00690433	0.0236493	pseudobulk	edgeR	QLF
1625	right_young	GRINA	0.59629	0.538	0.534	1.56908	0.805875	0.000229363	0.00224052	pseudobulk	edgeR	QLF
4171	right_young	TMEM165	0.596642	0.505	0.474	1.12512	0.639847	0.000363172	0.0029449	pseudobulk	edgeR	QLF
3330	right_young	RBPJ	0.537899	0.594	0.596	1.70386	1.01916	0.000735186	0.00468332	pseudobulk	edgeR	QLF
3469	right_young	RUFY3	0.597384	0.5	0.469	1.34348	0.64751	0.0045116	0.0168849	pseudobulk	edgeR	QLF
2165	right_young	LRRC59	0.598637	0.426	0.402	0.8	0.53129	0.00180297	0.00863976	pseudobulk	edgeR	QLF
3351	right_young	REV1	-0.505511	0.302	0.51	0.430918	0.786718	0.0067578	0.0232309	pseudobulk	edgeR	QLF
3544	right_young	SEC11C	0.600571	0.645	0.646	1.91256	1.14432	0.000644794	0.00428082	pseudobulk	edgeR	QLF
3360	right_young	RGCC	-0.451587	0.695	0.969	2.27198	4.32056	0.0109225	0.0329168	pseudobulk	edgeR	QLF
3362	right_young	RGL2	-0.555751	0.289	0.522	0.416908	0.766284	0.0168778	0.046143	pseudobulk	edgeR	QLF
3363	right_young	RGMB	-0.576188	0.26	0.52	0.366667	0.766284	0.00549427	0.0198159	pseudobulk	edgeR	QLF
2979	right_young	PLEKHO1	0.600757	0.821	0.932	7.01353	3.37676	0.00137005	0.00708502	pseudobulk	edgeR	QLF
4393	right_young	UBE2E2	0.601178	0.572	0.563	1.81643	0.8659	0.00129107	0.00680201	pseudobulk	edgeR	QLF
3707	right_young	SLC30A1	0.604942	0.503	0.446	1.25507	0.623244	0.00399476	0.0154352	pseudobulk	edgeR	QLF
3904	right_young	SRSF9	0.606026	0.615	0.612	1.80918	1.05364	0.00118336	0.00641168	pseudobulk	edgeR	QLF
2674	right_young	NSF	0.606549	0.503	0.442	1.20773	0.621967	0.000610372	0.00414566	pseudobulk	edgeR	QLF
3889	right_young	SRM	0.607519	0.484	0.452	1.03188	0.644955	0.000925955	0.00539066	pseudobulk	edgeR	QLF
3094	right_young	PRDM1	0.609866	0.542	0.485	1.47826	0.739464	0.00346143	0.0137534	pseudobulk	edgeR	QLF
4353	right_young	TTYH3	0.611183	0.525	0.475	1.33865	0.670498	0.00258712	0.0111431	pseudobulk	edgeR	QLF
2280	right_young	MBD2	0.613144	0.862	0.945	7.33043	3.76373	0.0020776	0.00954777	pseudobulk	edgeR	QLF
298	right_young	ARPC2	0.614163	0.791	0.851	4.25652	2.35888	0.00470767	0.0174678	pseudobulk	edgeR	QLF
3439	right_young	RP2	0.615528	0.578	0.568	1.71932	0.888889	0.00103795	0.00585252	pseudobulk	edgeR	QLF
3392	right_young	RIT1	0.502594	0.439	0.392	0.933333	0.521073	0.00465975	0.017344	pseudobulk	edgeR	QLF
3394	right_young	RMND5A	-0.584095	0.266	0.503	0.383575	0.719029	0.00878012	0.0281152	pseudobulk	edgeR	QLF
2445	right_young	MTHFD1	0.616147	0.469	0.402	1.07778	0.564496	0.000531631	0.00376085	pseudobulk	edgeR	QLF
3156	right_young	PSMA7	0.616168	0.652	0.686	2.62077	1.3129	0.00398695	0.0154175	pseudobulk	edgeR	QLF
481	right_young	BRI3	0.61649	0.777	0.856	4.69324	2.36654	0.00172173	0.0083427	pseudobulk	edgeR	QLF
4036	right_young	TAPBP	0.620215	0.917	0.986	11.5826	5.79949	0.0125637	0.0367509	pseudobulk	edgeR	QLF
1787	right_young	IDH2	0.621485	0.766	0.811	3.54638	1.93997	0.002319	0.0102951	pseudobulk	edgeR	QLF
1568	right_young	GIMAP7	0.623061	0.631	0.641	2.09324	1.13282	0.00160741	0.00796687	pseudobulk	edgeR	QLF
3441	right_young	RPIA	0.624362	0.467	0.396	1.09565	0.535121	0.00743643	0.0250402	pseudobulk	edgeR	QLF
1074	right_young	DEDD2	0.62757	0.521	0.492	1.11691	0.708812	0.0018918	0.00896414	pseudobulk	edgeR	QLF
4338	right_young	TSPO	0.629731	0.612	0.621	2.14976	1.06641	0.0136087	0.0390376	pseudobulk	edgeR	QLF
3376	right_young	RHOG	0.630672	0.695	0.709	2.67633	1.40868	0.000579121	0.00399602	pseudobulk	edgeR	QLF
4213	right_young	TNFRSF12A	0.63218	0.476	0.437	1.01884	0.578544	0.00259305	0.0111546	pseudobulk	edgeR	QLF
3061	right_young	PPP1R16B	0.634445	0.444	0.4	0.847826	0.521073	0.000737832	0.00468332	pseudobulk	edgeR	QLF
3443	right_young	RPN2	0.500808	0.553	0.519	1.38744	0.793103	0.00205619	0.00949992	pseudobulk	edgeR	QLF
694	right_young	CDYL	0.635237	0.506	0.438	1.0942	0.618135	0.000394839	0.00312751	pseudobulk	edgeR	QLF
2413	right_young	MPEG1	0.638263	0.722	0.775	3.54928	1.80971	0.000515422	0.00368446	pseudobulk	edgeR	QLF
4614	right_young	YKT6	0.640336	0.628	0.639	2.10193	1.10089	0.00230802	0.0102743	pseudobulk	edgeR	QLF
369	right_young	ATP6V0D1	0.64169	0.736	0.775	3.85845	1.86335	0.00112588	0.00619885	pseudobulk	edgeR	QLF
3793	right_young	SNN	0.644151	0.463	0.425	0.991787	0.544061	0.0112327	0.0335153	pseudobulk	edgeR	QLF
4292	right_young	TRBC2	0.64436	0.664	0.686	2.32947	1.22095	0.000613518	0.00414955	pseudobulk	edgeR	QLF
574	right_young	CARD19	0.64491	0.522	0.48	1.31787	0.687101	0.000358219	0.00291908	pseudobulk	edgeR	QLF
3479	right_young	S100A10	0.494034	0.922	0.99	9.49517	6.25415	0.0124785	0.0365689	pseudobulk	edgeR	QLF
778	right_young	CLIC1	0.648131	0.73	0.77	3.24493	1.62324	0.000964755	0.00558925	pseudobulk	edgeR	QLF
3481	right_young	S100A13	-0.438189	0.206	0.413	0.258454	0.556833	0.0129031	0.0374907	pseudobulk	edgeR	QLF
192	right_young	ANXA4	0.648528	0.675	0.702	2.99952	1.31928	0.00783789	0.0258623	pseudobulk	edgeR	QLF
1296	right_young	ELL2	0.652026	0.641	0.619	1.65411	1.00894	0.00121371	0.00653633	pseudobulk	edgeR	QLF
24	right_young	ABI1	0.65564	0.632	0.593	1.96425	0.989783	0.000238796	0.00226808	pseudobulk	edgeR	QLF
3500	right_young	SAR1B	0.410121	0.427	0.438	0.833816	0.592593	0.00339333	0.0135392	pseudobulk	edgeR	QLF
3470	right_young	RUNX1	0.657217	0.656	0.66	2.38116	1.14943	0.000396171	0.00312751	pseudobulk	edgeR	QLF
3504	right_young	SASH3	0.462867	0.481	0.464	0.981159	0.660281	0.00130596	0.00685163	pseudobulk	edgeR	QLF
2982	right_young	PLOD1	0.658096	0.475	0.391	0.964251	0.547893	0.000401164	0.00314153	pseudobulk	edgeR	QLF
2760	right_young	PABPC4	0.660366	0.541	0.485	1.3686	0.673052	0.00959925	0.0300323	pseudobulk	edgeR	QLF
754	right_young	CHSY1	0.662666	0.519	0.448	1.12271	0.615581	0.00196013	0.00918967	pseudobulk	edgeR	QLF
2853	right_young	PEA15	0.664322	0.788	0.856	4.91981	2.39974	0.00525133	0.0191271	pseudobulk	edgeR	QLF
2511	right_young	NAGPA	0.665163	0.476	0.434	1.11063	0.579821	0.0152948	0.0427053	pseudobulk	edgeR	QLF
4043	right_young	TBC1D10A	0.66684	0.452	0.364	0.994686	0.45977	0.000292999	0.00258708	pseudobulk	edgeR	QLF
2064	right_young	KXD1	0.667878	0.651	0.664	2.25894	1.16603	0.000915265	0.00534533	pseudobulk	edgeR	QLF
3232	right_young	RAB13	0.668023	0.702	0.713	2.76763	1.38953	0.000283687	0.0025449	pseudobulk	edgeR	QLF
1174	right_young	DRAM2	0.673157	0.622	0.594	1.90966	0.929757	0.000817201	0.00497626	pseudobulk	edgeR	QLF
3192	right_young	PTPN2	0.673166	0.501	0.441	1.09662	0.600255	0.000377683	0.00303164	pseudobulk	edgeR	QLF
2352	right_young	MGAT1	0.675216	0.624	0.604	2.10821	0.983397	0.000154721	0.00179056	pseudobulk	edgeR	QLF
3548	right_young	SEC23B	0.517138	0.53	0.529	1.16039	0.759898	0.0016246	0.00804372	pseudobulk	edgeR	QLF
3549	right_young	SEC24A	0.54756	0.572	0.544	1.47343	0.872286	0.00384677	0.0149482	pseudobulk	edgeR	QLF
3555	right_young	SEC62	-0.547306	0.629	0.941	1.8058	3.32056	0.0103288	0.0316785	pseudobulk	edgeR	QLF
4405	right_young	UBE2Z	0.676061	0.613	0.562	1.90918	0.925926	0.00104205	0.00586599	pseudobulk	edgeR	QLF
932	right_young	CSF1	0.676066	0.683	0.728	2.96135	1.36143	0.000150253	0.0017689	pseudobulk	edgeR	QLF
3563	right_young	SELENOH	0.457635	0.695	0.792	2.83913	1.70626	0.00886135	0.0282553	pseudobulk	edgeR	QLF
2390	right_young	MME	0.679909	0.439	0.39	0.947826	0.537676	0.00538648	0.0195157	pseudobulk	edgeR	QLF
2998	right_young	PMEPA1	0.680716	0.517	0.479	1.25797	0.67433	0.00244855	0.0107403	pseudobulk	edgeR	QLF
3569	right_young	SEMA3C	0.497536	0.502	0.478	1.02657	0.694764	0.0084463	0.0272846	pseudobulk	edgeR	QLF
3566	right_young	SELENOS	0.68119	0.534	0.489	1.53671	0.693487	0.00283238	0.0118776	pseudobulk	edgeR	QLF
366	right_young	ATP6V0A1	0.681299	0.631	0.656	2.64976	1.09068	0.000161266	0.00183512	pseudobulk	edgeR	QLF
3365	right_young	RGS19	0.683047	0.496	0.418	1.06473	0.570881	0.000783195	0.00483872	pseudobulk	edgeR	QLF
3944	right_young	STK10	0.683589	0.655	0.662	2.59517	1.17369	0.000649572	0.00428969	pseudobulk	edgeR	QLF
4205	right_young	TMSB10	0.683711	0.663	0.681	3.05217	1.34738	0.00318255	0.0129144	pseudobulk	edgeR	QLF
312	right_young	ASAP1	0.684977	0.581	0.539	1.64493	0.823755	0.000692643	0.00447643	pseudobulk	edgeR	QLF
4174	right_young	TMEM173	0.686004	0.562	0.522	1.93768	0.780332	0.000691399	0.00447643	pseudobulk	edgeR	QLF
2821	right_young	PDCD5	0.68683	0.4	0.33	0.662319	0.421456	0.00278903	0.0117891	pseudobulk	edgeR	QLF
3584	right_young	SEPTIN9	0.447138	0.73	0.84	3.18164	2.03321	0.00152247	0.00764925	pseudobulk	edgeR	QLF
3589	right_young	SERINC3	-0.461249	0.555	0.849	1.32947	2.21839	0.0174433	0.0472019	pseudobulk	edgeR	QLF
3590	right_young	SERP1	0.441805	0.69	0.773	2.46377	1.61814	0.00159685	0.00793103	pseudobulk	edgeR	QLF
3906	right_young	SS18L1	0.688094	0.482	0.43	1.0686	0.554278	0.000936483	0.00543212	pseudobulk	edgeR	QLF
254	right_young	ARHGAP30	0.693853	0.615	0.591	2.31208	1.04853	0.00042142	0.0032619	pseudobulk	edgeR	QLF
2599	right_young	NFKB2	0.696359	0.73	0.774	3.6285	1.71392	0.000225513	0.00223544	pseudobulk	edgeR	QLF
4397	right_young	UBE2J1	0.697649	0.58	0.515	1.67488	0.754789	0.000169954	0.0019058	pseudobulk	edgeR	QLF
3616	right_young	SFT2D2	-0.494547	0.264	0.493	0.383575	0.734355	0.00710438	0.0241094	pseudobulk	edgeR	QLF
220	right_young	APOE	0.698433	0.995	1	50.9329	23.5632	0.0142369	0.0404297	pseudobulk	edgeR	QLF
297	right_young	ARPC1B	0.698703	0.8	0.87	5.42947	2.45083	0.00199112	0.00927879	pseudobulk	edgeR	QLF
3406	right_young	RNF13	0.69902	0.555	0.481	1.62271	0.720307	0.00029829	0.00262407	pseudobulk	edgeR	QLF
1948	right_young	JUNB	0.703075	0.91	0.989	12.5594	5.33844	0.00300414	0.0123908	pseudobulk	edgeR	QLF
301	right_young	ARPC5	0.703265	0.733	0.769	3.30435	1.53257	0.00107091	0.00597207	pseudobulk	edgeR	QLF
2869	right_young	PFN1	0.703717	0.876	0.949	9.31932	4.05364	0.00239105	0.0105171	pseudobulk	edgeR	QLF
1240	right_young	EFL1	0.70515	0.52	0.439	1.22222	0.630907	0.000237835	0.00226799	pseudobulk	edgeR	QLF
4034	right_young	TAP1	0.705225	0.807	0.861	6.00048	2.70881	0.000654828	0.00431843	pseudobulk	edgeR	QLF
4030	right_young	TANK	0.706783	0.585	0.562	1.64155	0.853129	0.00101553	0.00578503	pseudobulk	edgeR	QLF
4448	right_young	UPP1	0.707966	0.498	0.413	1.37923	0.587484	0.00102697	0.005812	pseudobulk	edgeR	QLF
3628	right_young	SGMS1	-0.461252	0.317	0.554	0.492271	0.83014	0.0149943	0.0421041	pseudobulk	edgeR	QLF
1589	right_young	GNG2	0.710594	0.576	0.534	1.59517	0.784163	0.000316113	0.00272062	pseudobulk	edgeR	QLF
1500	right_young	FN1	0.712225	0.797	0.877	5.52657	2.58493	0.0133704	0.0385897	pseudobulk	edgeR	QLF
3881	right_young	SQSTM1	0.712536	0.785	0.863	4.81208	2.20434	0.000606427	0.00412474	pseudobulk	edgeR	QLF
1228	right_young	EED	0.714489	0.564	0.488	1.60386	0.734355	0.000151151	0.00177309	pseudobulk	edgeR	QLF
365	right_young	ATP6AP1	0.714574	0.779	0.863	5.97874	2.39336	0.00292062	0.012162	pseudobulk	edgeR	QLF
1833	right_young	IL18BP	0.715147	0.596	0.54	1.67585	0.87484	0.000313007	0.00270534	pseudobulk	edgeR	QLF
2419	right_young	MPV17	0.720573	0.575	0.521	1.49469	0.787995	0.000753429	0.00473925	pseudobulk	edgeR	QLF
2644	right_young	NPC1	0.722682	0.688	0.699	3.41208	1.45466	0.00276433	0.0117158	pseudobulk	edgeR	QLF
825	right_young	CNPY3	0.722708	0.662	0.63	2.60483	1.18646	0.000403049	0.00314523	pseudobulk	edgeR	QLF
3646	right_young	SH3KBP1	0.46331	0.661	0.693	2.20676	1.4304	0.00124685	0.00665734	pseudobulk	edgeR	QLF
4364	right_young	TUT7	0.726546	0.819	0.881	5.92367	2.61686	0.000371487	0.00298693	pseudobulk	edgeR	QLF
1530	right_young	FXYD5	0.729522	0.778	0.821	4.18889	1.94636	0.000286251	0.00255712	pseudobulk	edgeR	QLF
3046	right_young	PPIL3	0.729554	0.488	0.395	1.00918	0.523627	0.000595291	0.0040664	pseudobulk	edgeR	QLF
1717	right_young	HK1	0.732723	0.561	0.501	1.58454	0.730524	0.000108114	0.0014948	pseudobulk	edgeR	QLF
770	right_young	CLCN7	0.735228	0.619	0.625	2.79275	1.05747	0.000395583	0.00312751	pseudobulk	edgeR	QLF
3659	right_young	SHPRH	-0.476682	0.315	0.556	0.476812	0.877395	0.00737876	0.0249517	pseudobulk	edgeR	QLF
1252	right_young	EHBP1L1	0.737696	0.699	0.752	3.72319	1.4751	0.000195693	0.002064	pseudobulk	edgeR	QLF
3663	right_young	SIK2	-0.478332	0.387	0.676	0.620773	1.19923	0.00295272	0.0122423	pseudobulk	edgeR	QLF
3668	right_young	SIN3B	-0.478272	0.472	0.807	0.898551	1.80971	0.0176531	0.047654	pseudobulk	edgeR	QLF
3196	right_young	PTPN6	0.739032	0.535	0.446	1.46087	0.606641	0.000183576	0.00198479	pseudobulk	edgeR	QLF
2248	right_young	MAP4K1	0.741612	0.591	0.545	1.93768	0.831418	8.49e-05	0.00133915	pseudobulk	edgeR	QLF
1315	right_young	EMILIN2	0.742125	0.493	0.391	1.28068	0.530013	0.00497378	0.0183269	pseudobulk	edgeR	QLF
1495	right_young	FMNL1	0.744696	0.657	0.627	2.61304	1.12261	7.8e-05	0.00130575	pseudobulk	edgeR	QLF
375	right_young	ATP6V1H	0.746052	0.51	0.444	1.21932	0.572158	0.00109481	0.00607688	pseudobulk	edgeR	QLF
3686	right_young	SLC20A1	0.51377	0.558	0.57	1.56184	0.905492	0.000822902	0.00498455	pseudobulk	edgeR	QLF
3822	right_young	SOAT1	0.749748	0.497	0.418	1.46473	0.582375	0.000440441	0.00333867	pseudobulk	edgeR	QLF
291	right_young	ARL8B	0.749912	0.522	0.455	1.28164	0.630907	0.00032947	0.00275967	pseudobulk	edgeR	QLF
3698	right_young	SLC25A39	0.552698	0.53	0.521	1.28841	0.794381	0.00368369	0.0144321	pseudobulk	edgeR	QLF
4223	right_young	TNIP2	0.749953	0.644	0.604	2.16232	1.02937	0.000207096	0.00212657	pseudobulk	edgeR	QLF
3706	right_young	SLC2A4RG	-0.450811	0.278	0.575	0.358454	0.832695	0.00106097	0.00593663	pseudobulk	edgeR	QLF
4265	right_young	TPP1	0.750064	0.794	0.831	4.54155	2.09068	0.000399576	0.00313868	pseudobulk	edgeR	QLF
935	right_young	CSGALNACT2	0.758434	0.614	0.568	1.74106	0.862069	0.000229785	0.00224052	pseudobulk	edgeR	QLF
3714	right_young	SLC35F5	0.432091	0.461	0.465	1.14155	0.707535	0.00263782	0.0113002	pseudobulk	edgeR	QLF
1722	right_young	HM13	0.758921	0.601	0.548	2.00048	0.850575	6.98e-05	0.00126534	pseudobulk	edgeR	QLF
4142	right_young	TM6SF1	0.762185	0.528	0.45	1.56908	0.61175	0.00621014	0.0218041	pseudobulk	edgeR	QLF
1831	right_young	IL10RB	0.763168	0.683	0.66	2.72174	1.22222	9.57e-05	0.00143042	pseudobulk	edgeR	QLF
1295	right_young	ELL	0.764025	0.495	0.406	1.04493	0.544061	0.00511774	0.0187127	pseudobulk	edgeR	QLF
526	right_young	C2	0.764687	0.657	0.618	2.23671	1.03959	0.00119911	0.00647492	pseudobulk	edgeR	QLF
3267	right_young	RAC2	0.767051	0.63	0.577	2.14155	0.957854	0.000578433	0.00399602	pseudobulk	edgeR	QLF
112	right_young	AGTRAP	0.769992	0.559	0.488	1.70435	0.688378	9.91e-05	0.00144061	pseudobulk	edgeR	QLF
1509	right_young	FOSL2	0.770049	0.615	0.553	1.97633	0.908046	0.000310767	0.0027039	pseudobulk	edgeR	QLF
2957	right_young	PLA2G4C	0.771741	0.6	0.593	2.54444	0.948914	6.19e-05	0.00118877	pseudobulk	edgeR	QLF
237	right_young	ARFGAP3	0.772104	0.534	0.47	1.43382	0.661558	0.00148028	0.00751351	pseudobulk	edgeR	QLF
2487	right_young	MYO1E	0.777544	0.64	0.6	2.25411	0.94636	0.00311589	0.0127197	pseudobulk	edgeR	QLF
3743	right_young	SLK	-0.548399	0.427	0.719	0.757005	1.46488	0.00495359	0.0182666	pseudobulk	edgeR	QLF
4277	right_young	TRAF3IP3	0.780615	0.562	0.467	1.52126	0.701149	0.000318244	0.00272886	pseudobulk	edgeR	QLF
3749	right_young	SMAD4	-0.458848	0.5	0.821	1.05942	1.84802	0.00862481	0.0277525	pseudobulk	edgeR	QLF
1624	right_young	GRB2	0.782046	0.752	0.752	3.87198	1.58621	0.000331122	0.00275967	pseudobulk	edgeR	QLF
2194	right_young	LYN	0.785158	0.752	0.742	3.29614	1.56705	0.000331646	0.00275967	pseudobulk	edgeR	QLF
2775	right_young	PAPSS1	0.786923	0.572	0.502	1.62319	0.719029	0.00117203	0.00636476	pseudobulk	edgeR	QLF
120	right_young	AIF1	0.788664	0.708	0.668	2.79565	1.30779	0.000137858	0.00168719	pseudobulk	edgeR	QLF
3472	right_young	RUNX3	0.792952	0.5	0.401	1.13671	0.535121	0.000463641	0.00346495	pseudobulk	edgeR	QLF
4398	right_young	UBE2L6	0.795107	0.648	0.586	2.22995	1.01405	0.00040987	0.00318802	pseudobulk	edgeR	QLF
374	right_young	ATP6V1C1	0.796358	0.567	0.479	1.54686	0.711367	0.000141079	0.00170015	pseudobulk	edgeR	QLF
2466	right_young	MVP	0.79645	0.578	0.483	1.86715	0.738186	0.0002207	0.00220146	pseudobulk	edgeR	QLF
752	right_young	CHST11	0.798051	0.721	0.72	3.44493	1.4636	0.000620727	0.00417437	pseudobulk	edgeR	QLF
4275	right_young	TRAC	0.798634	0.652	0.589	2.28502	1.00128	9.05e-05	0.00139188	pseudobulk	edgeR	QLF
3802	right_young	SNRPG	0.430491	0.426	0.411	0.81401	0.553001	0.00575323	0.0205787	pseudobulk	edgeR	QLF
344	right_young	ATOX1	0.801248	0.529	0.423	1.63043	0.614304	9e-05	0.00139188	pseudobulk	edgeR	QLF
1273	right_young	EIF4A1	0.803973	0.755	0.743	3.75942	1.56194	0.00701024	0.0238919	pseudobulk	edgeR	QLF
4515	right_young	VMP1	0.805484	0.72	0.769	4.26957	1.61047	0.000236478	0.00225958	pseudobulk	edgeR	QLF
2289	right_young	MBP	0.806739	0.597	0.529	1.48213	0.768838	0.000523371	0.00373009	pseudobulk	edgeR	QLF
4222	right_young	TNIP1	0.807033	0.882	0.923	7.16908	3.32184	0.000916965	0.00534533	pseudobulk	edgeR	QLF
4578	right_young	WIPF1	0.810831	0.823	0.848	5.48502	2.39591	0.000876353	0.0052296	pseudobulk	edgeR	QLF
2207	right_young	MAFB	0.811384	0.688	0.653	2.74783	1.17241	0.000441484	0.00334126	pseudobulk	edgeR	QLF
3355	right_young	RFFL	0.81261	0.491	0.398	1.20193	0.515964	0.00081487	0.00497377	pseudobulk	edgeR	QLF
758	right_young	CIAO2A	0.813696	0.559	0.471	1.41594	0.681992	0.000686618	0.00446828	pseudobulk	edgeR	QLF
1968	right_young	KCNAB2	0.81641	0.54	0.42	1.27826	0.577267	0.00013001	0.00164551	pseudobulk	edgeR	QLF
2261	right_young	MAPKAPK3	0.81728	0.618	0.608	2.67053	0.968072	0.00343685	0.0136672	pseudobulk	edgeR	QLF
3844	right_young	SPAG16	-0.54676	0.185	0.379	0.222222	0.538953	0.0152798	0.0427046	pseudobulk	edgeR	QLF
645	right_young	CD163	0.817839	0.737	0.752	4.24928	1.66539	0.000229403	0.00224052	pseudobulk	edgeR	QLF
1319	right_young	EMP3	0.817894	0.659	0.614	2.17536	1.04215	0.0030651	0.0125769	pseudobulk	edgeR	QLF
413	right_young	BAK1	0.819345	0.484	0.381	1.02367	0.492976	0.000735006	0.00468332	pseudobulk	edgeR	QLF
3861	right_young	SPINT2	-0.583998	0.559	0.874	1.31981	2.59132	0.0081301	0.0265146	pseudobulk	edgeR	QLF
3738	right_young	SLCO2B1	0.820667	0.709	0.662	3.45121	1.35377	0.000244883	0.00231088	pseudobulk	edgeR	QLF
2508	right_young	NADK	0.824241	0.558	0.474	1.78986	0.698595	0.00063103	0.00422577	pseudobulk	edgeR	QLF
3870	right_young	SPRED1	-0.523436	0.46	0.791	0.938164	1.72925	0.00620997	0.0218041	pseudobulk	edgeR	QLF
2494	right_young	MYOF	0.83186	0.735	0.718	3.76184	1.43678	0.00125042	0.00666893	pseudobulk	edgeR	QLF
1592	right_young	GNS	0.832215	0.831	0.867	6.17778	2.55172	0.000815748	0.00497377	pseudobulk	edgeR	QLF
3874	right_young	SPRYD7	-0.496998	0.269	0.53	0.339614	0.799489	0.00137437	0.00709965	pseudobulk	edgeR	QLF
398	right_young	B4GALT1	0.833345	0.707	0.699	3.24155	1.27458	9.79e-05	0.00144061	pseudobulk	edgeR	QLF
651	right_young	CD40	0.834333	0.584	0.493	1.78406	0.735632	5.88e-05	0.00114405	pseudobulk	edgeR	QLF
55	right_young	ACTN1	0.837186	0.666	0.645	2.74106	1.10728	0.000279516	0.00251934	pseudobulk	edgeR	QLF
1153	right_young	DOCK2	0.839409	0.648	0.599	2.43671	0.979566	0.000140254	0.00170015	pseudobulk	edgeR	QLF
373	right_young	ATP6V1B2	0.843212	0.72	0.7	3.58792	1.36271	8.29e-05	0.00133377	pseudobulk	edgeR	QLF
516	right_young	C1QB	0.844344	0.763	0.808	4.66329	2.03704	0.000489933	0.00358833	pseudobulk	edgeR	QLF
4488	right_young	VAC14	0.847835	0.548	0.471	1.83188	0.687101	0.00254387	0.0110531	pseudobulk	edgeR	QLF
2984	right_young	PLP2	0.848882	0.462	0.336	0.869565	0.426564	0.000879059	0.00523919	pseudobulk	edgeR	QLF
4333	right_young	TSPAN3	0.848937	0.748	0.736	4.32126	1.55683	0.000613555	0.00414955	pseudobulk	edgeR	QLF
17	right_young	ABHD12	0.852831	0.642	0.572	2.08551	0.909323	0.000214103	0.0021628	pseudobulk	edgeR	QLF
2105	right_young	LGALS1	0.856708	0.94	0.987	13.4053	6.13027	0.00281691	0.0118574	pseudobulk	edgeR	QLF
3734	right_young	SLC7A7	0.858161	0.698	0.639	3.29517	1.28225	0.000843763	0.00507962	pseudobulk	edgeR	QLF
2627	right_young	NMI	0.858479	0.501	0.367	1.11014	0.480204	8.6e-05	0.00134872	pseudobulk	edgeR	QLF
3926	right_young	ST8SIA4	0.573665	0.539	0.511	1.37681	0.766284	0.000934124	0.00543159	pseudobulk	edgeR	QLF
368	right_young	ATP6V0C	0.861753	0.708	0.658	2.97536	1.1954	9.29e-05	0.00140136	pseudobulk	edgeR	QLF
652	right_young	CD44	0.86314	0.952	0.994	22.3894	8.13282	0.00441033	0.0166365	pseudobulk	edgeR	QLF
2092	right_young	LCP1	0.864548	0.907	0.955	10.3271	4.18391	0.00108257	0.00601599	pseudobulk	edgeR	QLF
3937	right_young	STAT3	0.418079	0.503	0.512	1.07633	0.763729	0.00356418	0.0140214	pseudobulk	edgeR	QLF
3940	right_young	STAU2	-0.507726	0.609	0.921	1.58068	3.11494	0.0170529	0.0464354	pseudobulk	edgeR	QLF
2488	right_young	MYO1G	0.866201	0.674	0.623	2.59903	1.06641	0.000499435	0.00362544	pseudobulk	edgeR	QLF
3946	right_young	STK17B	0.564612	0.665	0.686	2.38792	1.29757	0.000561086	0.00390549	pseudobulk	edgeR	QLF
3962	right_young	STX10	0.43126	0.541	0.593	1.37053	0.925926	0.00408343	0.0156888	pseudobulk	edgeR	QLF
3162	right_young	PSMB9	0.870061	0.759	0.733	3.66957	1.52618	0.000311748	0.00270534	pseudobulk	edgeR	QLF
4175	right_young	TMEM176B	0.873001	0.697	0.67	3.3087	1.23372	0.000475195	0.0035402	pseudobulk	edgeR	QLF
434	right_young	BCL3	0.879583	0.696	0.626	2.80048	1.11111	0.000216306	0.00217126	pseudobulk	edgeR	QLF
3631	right_young	SGSH	0.880277	0.497	0.373	1.28454	0.50447	7.76e-05	0.00130575	pseudobulk	edgeR	QLF
3990	right_young	SURF4	0.529818	0.5	0.447	1.22464	0.660281	0.002279	0.0102145	pseudobulk	edgeR	QLF
1002	right_young	CYTH1	0.880685	0.636	0.568	2.3715	0.869732	7.43e-05	0.00128888	pseudobulk	edgeR	QLF
2398	right_young	MOB1A	0.881823	0.602	0.521	1.79565	0.749681	6.96e-05	0.00126534	pseudobulk	edgeR	QLF
4759	right_young	ZNRF2	0.881934	0.684	0.622	2.50918	1.05747	0.000557114	0.0038892	pseudobulk	edgeR	QLF
3188	right_young	PTPN1	0.884586	0.833	0.9	7.85894	2.63985	0.00227021	0.0102145	pseudobulk	edgeR	QLF
1886	right_young	IRF1	0.887012	0.827	0.86	6.5715	2.45722	0.000198511	0.00207354	pseudobulk	edgeR	QLF
2600	right_young	NFKBIA	0.887102	0.884	0.94	9.39614	3.71392	0.000594099	0.0040664	pseudobulk	edgeR	QLF
4003	right_young	SYNPO2	-0.476408	0.125	0.332	0.136232	0.445722	0.00171924	0.0083427	pseudobulk	edgeR	QLF
3062	right_young	PPP1R18	0.887205	0.801	0.794	4.64348	1.84802	0.000209425	0.0021382	pseudobulk	edgeR	QLF
2414	right_young	MPP1	0.896918	0.585	0.489	2.05845	0.743295	5.48e-05	0.00109852	pseudobulk	edgeR	QLF
2546	right_young	NDRG1	0.902749	0.752	0.731	2.83188	1.46871	0.000483689	0.00356135	pseudobulk	edgeR	QLF
4365	right_young	TWF2	0.903095	0.754	0.737	4.50435	1.6092	0.000734807	0.00468332	pseudobulk	edgeR	QLF
3725	right_young	SLC43A2	0.908473	0.563	0.456	1.60145	0.642401	0.000287871	0.00256555	pseudobulk	edgeR	QLF
2222	right_young	MAN2B1	0.909303	0.56	0.453	2.03913	0.650064	0.000173256	0.00192191	pseudobulk	edgeR	QLF
1496	right_young	FMNL2	0.913326	0.573	0.462	1.72077	0.64751	8.99e-05	0.00139188	pseudobulk	edgeR	QLF
2924	right_young	PIK3CB	0.917826	0.554	0.443	1.28406	0.591315	0.000114638	0.00156628	pseudobulk	edgeR	QLF
1535	right_young	G0S2	0.91795	0.692	0.723	3.02464	1.58238	0.00424512	0.0161281	pseudobulk	edgeR	QLF
4035	right_young	TAP2	0.929553	0.74	0.697	4.23382	1.38825	0.00116235	0.00633084	pseudobulk	edgeR	QLF
3724	right_young	SLC3A2	0.933549	0.683	0.672	3.75121	1.19029	0.0022693	0.0102145	pseudobulk	edgeR	QLF
4037	right_young	TAPT1	-0.477616	0.24	0.487	0.319324	0.66539	0.00686501	0.0235315	pseudobulk	edgeR	QLF
1005	right_young	CYTIP	0.946908	0.651	0.545	2.19469	0.844189	6.77e-05	0.00125088	pseudobulk	edgeR	QLF
3255	right_young	RAB5IF	0.949505	0.673	0.589	2.77585	0.974457	0.000434286	0.00331659	pseudobulk	edgeR	QLF
986	right_young	CXCR4	0.955399	0.778	0.755	4.17536	1.74457	0.000981967	0.00564779	pseudobulk	edgeR	QLF
2593	right_young	NFE2L2	0.964252	0.866	0.895	7.90483	2.84419	0.00672679	0.0231409	pseudobulk	edgeR	QLF
3512	right_young	SBNO2	0.966459	0.683	0.584	2.57343	0.962963	9.54e-05	0.00143042	pseudobulk	edgeR	QLF
2530	right_young	NCKAP1L	0.971596	0.752	0.699	3.75459	1.34866	0.000153246	0.001785	pseudobulk	edgeR	QLF
998	right_young	CYP27A1	0.975513	0.789	0.774	6.23237	1.96296	0.000266947	0.0024477	pseudobulk	edgeR	QLF
3115	right_young	PRKCD	0.978627	0.723	0.655	3.46377	1.17114	0.000669255	0.00440139	pseudobulk	edgeR	QLF
3150	right_young	PSAP	0.97966	0.946	0.991	28.829	8.56322	0.00594522	0.0211228	pseudobulk	edgeR	QLF
2372	right_young	MIF	0.984303	0.791	0.78	3.36087	1.63729	0.00078536	0.00484424	pseudobulk	edgeR	QLF
59	right_young	ACTR3	0.984804	0.759	0.734	4.59903	1.4751	0.00132812	0.00691318	pseudobulk	edgeR	QLF
4078	right_young	TCF7L2	-0.50018	0.371	0.653	0.633816	1.14176	0.0179316	0.0481889	pseudobulk	edgeR	QLF
4252	right_young	TOR3A	0.986747	0.509	0.388	1.70386	0.519796	0.00317983	0.0129144	pseudobulk	edgeR	QLF
898	right_young	CPQ	0.988764	0.669	0.584	2.14541	0.947637	0.00015013	0.0017689	pseudobulk	edgeR	QLF
417	right_young	BAZ1A	0.992496	0.578	0.429	1.53816	0.581098	3.3e-05	0.000776533	pseudobulk	edgeR	QLF
3638	right_young	SH3BP1	0.997327	0.754	0.695	3.79758	1.33972	0.000362494	0.00294441	pseudobulk	edgeR	QLF
1239	right_young	EFHD2	0.99859	0.825	0.842	6.44058	2.16347	0.000153785	0.001785	pseudobulk	edgeR	QLF
4093	right_young	TES	-0.565473	0.479	0.833	0.972464	1.9553	0.00180504	0.00864101	pseudobulk	edgeR	QLF
4096	right_young	TEX2	0.54971	0.667	0.692	2.58357	1.39847	0.00273158	0.011608	pseudobulk	edgeR	QLF
2347	right_young	MFSD1	1.00117	0.723	0.664	3.71208	1.2516	0.000128186	0.00163858	pseudobulk	edgeR	QLF
4102	right_young	TFEB	0.460511	0.465	0.444	0.963768	0.621967	0.00199276	0.00927879	pseudobulk	edgeR	QLF
696	right_young	CEBPB	1.00122	0.919	0.948	10.7816	3.84036	0.000589402	0.00404355	pseudobulk	edgeR	QLF
964	right_young	CTSH	1.00651	0.815	0.84	7.06184	2.23627	0.000539443	0.00381036	pseudobulk	edgeR	QLF
449	right_young	BHLHE41	1.00693	0.751	0.668	4.29517	1.49298	0.00727519	0.0246364	pseudobulk	edgeR	QLF
353	right_young	ATP23	1.01542	0.578	0.443	1.55459	0.62069	0.000182293	0.00198459	pseudobulk	edgeR	QLF
3158	right_young	PSMB10	1.0186	0.723	0.674	3.88744	1.24266	0.00136397	0.00706126	pseudobulk	edgeR	QLF
2735	right_young	OPTN	1.01907	0.857	0.865	5.84058	2.25798	0.0017307	0.00836065	pseudobulk	edgeR	QLF
4678	right_young	ZFYVE16	1.02665	0.599	0.46	2.18406	0.653895	0.000209113	0.0021382	pseudobulk	edgeR	QLF
1670	right_young	HCLS1	1.0354	0.653	0.51	2.43333	0.796935	0.000234989	0.00224985	pseudobulk	edgeR	QLF
3963	right_young	STX11	1.0382	0.811	0.819	6.00145	1.9106	0.000155294	0.00179284	pseudobulk	edgeR	QLF
3407	right_young	RNF130	1.04091	0.849	0.861	6.89807	2.27969	0.000148742	0.00176381	pseudobulk	edgeR	QLF
3637	right_young	SH3BGRL3	1.04224	0.89	0.939	10.1169	3.29374	0.00128469	0.00678511	pseudobulk	edgeR	QLF
3480	right_young	S100A11	1.04271	0.704	0.609	2.70097	0.99106	0.000105549	0.00147876	pseudobulk	edgeR	QLF
4153	right_young	TMED3	0.576165	0.502	0.429	1.04493	0.623244	0.000514843	0.00368446	pseudobulk	edgeR	QLF
4155	right_young	TMED5	0.553249	0.519	0.483	1.15894	0.689655	0.00207062	0.00954777	pseudobulk	edgeR	QLF
1728	right_young	HMGN3	1.04472	0.632	0.503	2.37053	0.765006	0.00256058	0.0110788	pseudobulk	edgeR	QLF
134	right_young	AKR1A1	1.05162	0.809	0.801	6.09082	1.93359	0.000301723	0.00263966	pseudobulk	edgeR	QLF
2521	right_young	NBN	1.05739	0.593	0.46	1.8	0.637292	0.000558676	0.0038944	pseudobulk	edgeR	QLF
2688	right_young	NUB1	1.05761	0.711	0.623	4.03043	1.16475	0.00647139	0.0224895	pseudobulk	edgeR	QLF
3684	right_young	SLC15A3	1.05874	0.774	0.742	4.96473	1.56577	0.000152085	0.00177731	pseudobulk	edgeR	QLF
2670	right_young	NRP2	1.06746	0.795	0.774	6.23382	1.79693	0.000255167	0.00237624	pseudobulk	edgeR	QLF
4027	right_young	TALDO1	1.06888	0.805	0.792	6.49903	1.95785	0.00618392	0.0217441	pseudobulk	edgeR	QLF
1431	right_young	FAM20C	1.07573	0.611	0.466	2.08551	0.644955	2.25e-05	0.000690965	pseudobulk	edgeR	QLF
1389	right_young	EVI2B	1.07637	0.644	0.476	2.16957	0.722861	0.000313202	0.00270534	pseudobulk	edgeR	QLF
1806	right_young	IFNGR2	1.08283	0.599	0.451	1.83865	0.624521	2.5e-05	0.000712559	pseudobulk	edgeR	QLF
4187	right_young	TMEM33	0.438752	0.565	0.614	1.74058	1.0166	0.00502121	0.0184588	pseudobulk	edgeR	QLF
1280	right_young	EIF4EBP1	1.08326	0.551	0.388	1.56522	0.510856	7.33e-05	0.00128534	pseudobulk	edgeR	QLF
2002	right_young	KIAA0930	1.08341	0.6	0.425	1.76618	0.625798	0.000121475	0.00159584	pseudobulk	edgeR	QLF
4431	right_young	UCP2	1.08461	0.727	0.672	4.23043	1.28097	0.0138941	0.0396215	pseudobulk	edgeR	QLF
4237	right_young	TNS3	1.08927	0.754	0.702	4.98164	1.32184	4.82e-05	0.00101195	pseudobulk	edgeR	QLF
4212	right_young	TNFAIP1	-0.429196	0.339	0.576	0.503382	0.948914	0.0152077	0.042553	pseudobulk	edgeR	QLF
1616	right_young	GPR137B	1.0945	0.792	0.782	6.36135	1.73436	0.000353059	0.00289241	pseudobulk	edgeR	QLF
135	right_young	AKR1B1	1.09807	0.533	0.361	1.44251	0.489144	0.000146413	0.00175401	pseudobulk	edgeR	QLF
4216	right_young	TNFRSF1B	0.429085	0.641	0.696	2.08551	1.341	0.00294129	0.0122267	pseudobulk	edgeR	QLF
4217	right_young	TNFRSF21	0.582998	0.649	0.654	2.47198	1.26948	0.000486998	0.00357231	pseudobulk	edgeR	QLF
1891	right_young	IRF8	1.09851	0.737	0.636	4.30966	1.21201	0.000506565	0.00364111	pseudobulk	edgeR	QLF
4220	right_young	TNFSF13	0.504435	0.76	0.876	5.10338	2.54278	0.00157999	0.00787188	pseudobulk	edgeR	QLF
2038	right_young	KLHDC8B	1.10254	0.588	0.45	2.15507	0.634738	1.37e-05	0.000629319	pseudobulk	edgeR	QLF
2391	right_young	MMP14	1.11544	0.871	0.9	10.6353	2.99872	0.000140413	0.00170015	pseudobulk	edgeR	QLF
890	right_young	CPE	1.11779	0.608	0.439	1.56184	0.641124	0.00235537	0.0104178	pseudobulk	edgeR	QLF
961	right_young	CTSA	1.11858	0.908	0.928	11.9966	3.48914	0.000322933	0.00274464	pseudobulk	edgeR	QLF
4231	right_young	TNRC18	-0.462324	0.346	0.618	0.529952	1.00128	0.00804761	0.0263537	pseudobulk	edgeR	QLF
839	right_young	COL1A1	1.11999	0.879	0.932	11.6242	3.78161	0.000354207	0.00289684	pseudobulk	edgeR	QLF
654	right_young	CD52	1.12522	0.641	0.464	2.05797	0.662835	0.000158423	0.00181615	pseudobulk	edgeR	QLF
3527	right_young	SCN1B	1.12617	0.778	0.759	6.05459	1.59642	0.000107796	0.0014948	pseudobulk	edgeR	QLF
1981	right_young	KDM3A	1.12801	0.751	0.636	2.79469	1.08429	7.69e-05	0.00130575	pseudobulk	edgeR	QLF
4239	right_young	TOB1	-0.407187	0.453	0.742	0.82657	1.48404	0.010504	0.0320299	pseudobulk	edgeR	QLF
4243	right_young	TOM1	0.513569	0.488	0.496	1.18019	0.693487	0.00142235	0.00727657	pseudobulk	edgeR	QLF
4245	right_young	TOMM5	0.537912	0.426	0.402	0.857488	0.53129	0.00271468	0.0115607	pseudobulk	edgeR	QLF
2755	right_young	P4HA1	1.13291	0.747	0.636	2.61014	1.07024	0.000207394	0.00212657	pseudobulk	edgeR	QLF
4258	right_young	TP53RK	0.556094	0.429	0.374	0.877778	0.469987	0.000636114	0.00424195	pseudobulk	edgeR	QLF
2974	right_young	PLEKHB2	1.13717	0.762	0.681	4.64928	1.4023	0.000100311	0.00144935	pseudobulk	edgeR	QLF
3536	right_young	SDCBP	1.13946	0.692	0.59	3.46763	0.961686	1.85e-05	0.000645009	pseudobulk	edgeR	QLF
2967	right_young	PLD3	1.14097	0.808	0.808	7.01932	1.88506	5e-05	0.0010375	pseudobulk	edgeR	QLF
2785	right_young	PARVB	1.14566	0.549	0.39	2.01594	0.52235	0.0028275	0.0118752	pseudobulk	edgeR	QLF
517	right_young	C1QC	1.14734	0.592	0.407	1.72754	0.615581	0.000147434	0.00175741	pseudobulk	edgeR	QLF
4274	right_young	TRABD	0.537024	0.587	0.594	1.67053	0.978289	0.000480634	0.00355297	pseudobulk	edgeR	QLF
611	right_young	CCDC80	1.16276	0.601	0.47	2.0285	0.770115	0.000274509	0.00248832	pseudobulk	edgeR	QLF
3533	right_young	SDC2	1.17076	0.67	0.487	2.11208	0.730524	3.35e-05	0.000782956	pseudobulk	edgeR	QLF
2106	right_young	LGALS3	1.17096	0.895	0.881	10.7493	3.12516	0.000195526	0.002064	pseudobulk	edgeR	QLF
2081	right_young	LAPTM5	1.17732	0.886	0.885	10.0841	2.77395	0.000849343	0.00510236	pseudobulk	edgeR	QLF
2526	right_young	NCF2	1.18277	0.806	0.742	6.25266	1.66794	0.000684984	0.00446828	pseudobulk	edgeR	QLF
4299	right_young	TRIM24	-0.422321	0.393	0.673	0.627536	1.23755	0.00249364	0.010878	pseudobulk	edgeR	QLF
4304	right_young	TRIM38	0.473651	0.586	0.65	2.20145	1.13665	0.00048628	0.00357231	pseudobulk	edgeR	QLF
4310	right_young	TRIOBP	-0.426852	0.423	0.7	0.762802	1.26692	0.0135174	0.0388024	pseudobulk	edgeR	QLF
3882	right_young	SRC	1.1898	0.777	0.686	4.3715	1.28736	7.99e-05	0.00131386	pseudobulk	edgeR	QLF
655	right_young	CD53	1.18999	0.804	0.747	5.81498	1.58365	0.000125978	0.00162342	pseudobulk	edgeR	QLF
4320	right_young	TRPS1	0.582326	0.538	0.527	1.41546	0.775223	0.000775996	0.00482392	pseudobulk	edgeR	QLF
4325	right_young	TSHZ1	-0.517288	0.239	0.52	0.283575	0.772669	0.00170998	0.00831107	pseudobulk	edgeR	QLF
1613	right_young	GPI	1.19064	0.755	0.631	3.06908	1.07791	8.73e-05	0.00136513	pseudobulk	edgeR	QLF
221	right_young	APOL2	1.19091	0.671	0.524	3.33671	0.825032	5.17e-05	0.00105859	pseudobulk	edgeR	QLF
1303	right_young	ELOVL5	1.20042	0.85	0.815	6.8058	1.94381	0.00477751	0.0176994	pseudobulk	edgeR	QLF
3630	right_young	SGPL1	1.20071	0.583	0.381	2.09227	0.526181	3.31e-05	0.000776533	pseudobulk	edgeR	QLF
1835	right_young	IL2RG	1.20435	0.821	0.754	5.72995	1.66539	0.000365921	0.00295364	pseudobulk	edgeR	QLF
3416	right_young	RNF19B	1.20731	0.692	0.531	3.30386	0.826309	1.42e-05	0.000629319	pseudobulk	edgeR	QLF
4500	right_young	VAV1	1.2095	0.644	0.451	2.42609	0.651341	0.000265146	0.0024453	pseudobulk	edgeR	QLF
448	right_young	BHLHE40	1.21014	0.823	0.761	5.31304	1.55556	6.86e-05	0.00126072	pseudobulk	edgeR	QLF
2072	right_young	LAMP1	1.21156	0.972	0.996	31.143	8.49936	0.00189373	0.00896414	pseudobulk	edgeR	QLF
1465	right_young	FCER1G	1.21375	0.933	0.978	16.0309	4.82503	0.000478395	0.00355053	pseudobulk	edgeR	QLF
4511	right_young	VIM	1.21379	1	1	119.983	36.318	0.0175976	0.0475385	pseudobulk	edgeR	QLF
914	right_young	CREG1	1.22776	0.871	0.871	8.79324	2.33716	0.000345542	0.00284059	pseudobulk	edgeR	QLF
4362	right_young	TUSC3	-0.565444	0.224	0.436	0.301449	0.601533	0.0101258	0.031249	pseudobulk	edgeR	QLF
933	right_young	CSF1R	1.22958	0.718	0.567	3.36087	0.947637	7.71e-05	0.00130575	pseudobulk	edgeR	QLF
3784	right_young	SMPD1	1.23683	0.628	0.456	2.49517	0.624521	0.000686468	0.00446828	pseudobulk	edgeR	QLF
4055	right_young	TBC1D9	1.24058	0.664	0.465	2.3087	0.675607	0.000341626	0.00281325	pseudobulk	edgeR	QLF
2932	right_young	PIM1	1.24104	0.681	0.512	2.83382	0.750958	3.14e-05	0.000762911	pseudobulk	edgeR	QLF
2109	right_young	LHFPL2	1.24557	0.724	0.627	4.65797	1.04598	0.000178078	0.00196091	pseudobulk	edgeR	QLF
880	right_young	COTL1	1.25731	0.839	0.783	6.59275	1.71648	0.000332267	0.00276002	pseudobulk	edgeR	QLF
2578	right_young	NEK6	1.25772	0.834	0.797	7.86908	1.96041	0.00117852	0.0063927	pseudobulk	edgeR	QLF
3880	right_young	SQOR	1.25808	0.758	0.627	3.99565	1.08557	0.000547901	0.00385308	pseudobulk	edgeR	QLF
3824	right_young	SOCS3	1.26336	0.771	0.636	4.45604	1.17625	0.000158456	0.00181615	pseudobulk	edgeR	QLF
3858	right_young	SPI1	1.28374	0.915	0.921	13.9889	3.26181	0.000524641	0.00373212	pseudobulk	edgeR	QLF
2307	right_young	MDM2	1.296	0.788	0.738	6.77536	1.49681	0.000151353	0.00177309	pseudobulk	edgeR	QLF
3756	right_young	SMAP2	1.30163	0.694	0.526	3.04783	0.781609	1.55e-05	0.000629319	pseudobulk	edgeR	QLF
4435	right_young	UGDH	0.547588	0.456	0.419	1.09469	0.58493	0.000389292	0.00310912	pseudobulk	edgeR	QLF
4437	right_young	UHMK1	0.510579	0.827	0.939	5.55507	3.21456	0.00551279	0.0198527	pseudobulk	edgeR	QLF
1053	right_young	DDIT4	1.30721	0.749	0.605	3.0372	0.915709	9.91e-05	0.00144061	pseudobulk	edgeR	QLF
967	right_young	CTSS	1.32792	0.887	0.858	11.7058	2.51852	0.00082058	0.00497881	pseudobulk	edgeR	QLF
3386	right_young	RILPL2	1.34359	0.743	0.562	3.98937	0.951469	0.000324353	0.00274704	pseudobulk	edgeR	QLF
4452	right_young	URGCP	-0.530978	0.337	0.595	0.525604	0.971903	0.00497877	0.0183311	pseudobulk	edgeR	QLF
4456	right_young	USB1	0.456708	0.415	0.415	0.8	0.532567	0.0132616	0.0383452	pseudobulk	edgeR	QLF
4463	right_young	USP12	0.432791	0.675	0.761	2.16812	1.58365	0.0161028	0.0444575	pseudobulk	edgeR	QLF
3626	right_young	SGK1	1.3484	0.794	0.655	5.19324	1.23883	2.38e-05	0.000706366	pseudobulk	edgeR	QLF
2093	right_young	LCP2	1.34851	0.774	0.612	4.4256	1.09579	2.95e-05	0.000757255	pseudobulk	edgeR	QLF
2121	right_young	LITAF	1.36627	0.814	0.69	5.87343	1.34994	7.01e-05	0.00126542	pseudobulk	edgeR	QLF
963	right_young	CTSC	1.37511	0.914	0.894	14.6415	3.29246	0.000216081	0.00217126	pseudobulk	edgeR	QLF
3097	right_young	PRDX1	1.4097	0.852	0.792	10.2565	2.08685	0.00177175	0.00854166	pseudobulk	edgeR	QLF
4495	right_young	VARS	0.418319	0.471	0.474	1.09324	0.684547	0.00303701	0.0124939	pseudobulk	edgeR	QLF
2181	right_young	LTB	1.41093	0.686	0.453	2.56618	0.662835	1.06e-05	0.000595845	pseudobulk	edgeR	QLF
4498	right_young	VASP	0.502162	0.81	0.914	5.75604	3.00255	0.00530356	0.0192886	pseudobulk	edgeR	QLF
1630	right_young	GRN	1.41382	0.855	0.81	10.8686	2.05875	0.000126997	0.00163214	pseudobulk	edgeR	QLF
1815	right_young	IGFBP2	1.43255	0.457	0.264	0.939614	0.315453	0.00582787	0.0207989	pseudobulk	edgeR	QLF
4507	right_young	VEZF1	-0.457917	0.479	0.792	0.969565	1.59898	0.011168	0.033385	pseudobulk	edgeR	QLF
1618	right_young	GPRC5B	1.43345	0.644	0.372	2.34831	0.50447	3.03e-05	0.000757394	pseudobulk	edgeR	QLF
4510	right_young	VGLL4	-0.548175	0.342	0.662	0.504348	1.14304	0.00862609	0.0277525	pseudobulk	edgeR	QLF
2949	right_young	PKM	1.44938	0.918	0.904	12.0623	2.80077	0.000146918	0.00175566	pseudobulk	edgeR	QLF
372	right_young	ATP6V1A	1.46372	0.877	0.783	8.57778	1.84802	7.98e-05	0.00131386	pseudobulk	edgeR	QLF
4514	right_young	VMA21	0.451861	0.479	0.513	0.964734	0.730524	0.0176604	0.047654	pseudobulk	edgeR	QLF
2612	right_young	NINJ1	1.48569	0.728	0.493	3.8686	0.758621	7.89e-05	0.00131	pseudobulk	edgeR	QLF
4524	right_young	VPS29	0.478964	0.383	0.31	0.705797	0.421456	0.0061408	0.0216243	pseudobulk	edgeR	QLF
518	right_young	C1QTNF1	1.49021	0.612	0.346	1.90676	0.448276	0.00113663	0.00625083	pseudobulk	edgeR	QLF
2177	right_young	LSP1	1.50202	0.878	0.754	7.48841	1.7484	0.000420533	0.0032619	pseudobulk	edgeR	QLF
3935	right_young	STAT1	1.5783	0.917	0.828	14.2459	2.53257	0.000398797	0.00313868	pseudobulk	edgeR	QLF
4552	right_young	WASL	-0.548021	0.462	0.755	0.891304	1.75223	0.00695868	0.0238013	pseudobulk	edgeR	QLF
4553	right_young	WBP1	-0.430692	0.497	0.801	1.05749	1.73691	0.0171432	0.0465789	pseudobulk	edgeR	QLF
4559	right_young	WDFY3	0.514888	0.617	0.641	1.99565	1.11111	0.000619231	0.00417019	pseudobulk	edgeR	QLF
4565	right_young	WDR37	0.463928	0.564	0.617	1.69807	1.00128	0.0018951	0.00896414	pseudobulk	edgeR	QLF
894	right_young	CPM	1.58893	0.81	0.656	8.25652	1.32439	0.000390239	0.00311147	pseudobulk	edgeR	QLF
4374	right_young	TXNRD1	1.59119	0.731	0.506	4.85507	0.789272	0.00229014	0.0102337	pseudobulk	edgeR	QLF
1800	right_young	IFI30	1.59489	0.824	0.682	7.14396	1.33844	6.28e-05	0.0011915	pseudobulk	edgeR	QLF
3627	right_young	SGK3	1.59636	0.71	0.452	3.44541	0.660281	2.47e-05	0.000712559	pseudobulk	edgeR	QLF
4546	right_young	WARS	1.61346	0.952	0.917	27.5039	4.29502	0.0087064	0.0279355	pseudobulk	edgeR	QLF
1521	right_young	FTL	1.62377	0.978	0.973	28.1478	5.54662	0.000339975	0.00280786	pseudobulk	edgeR	QLF
1369	right_young	ERO1A	1.65738	0.863	0.691	5.47295	1.33972	7.49e-05	0.00129437	pseudobulk	edgeR	QLF
4126	right_young	TIMP1	1.68353	0.915	0.835	11.93	2.32312	0.000324943	0.00274704	pseudobulk	edgeR	QLF
1325	right_young	ENO1	1.68514	0.807	0.558	4.65459	0.92848	0.000907952	0.00532616	pseudobulk	edgeR	QLF
567	right_young	CAPG	1.71758	0.957	0.931	26.3865	4.02171	0.00090224	0.00531096	pseudobulk	edgeR	QLF
4617	right_young	YTHDC1	-0.505525	0.438	0.75	0.857488	1.57599	0.0151229	0.0423406	pseudobulk	edgeR	QLF
4622	right_young	YWHAQ	0.578662	0.56	0.524	1.56812	0.828863	0.0154266	0.0430141	pseudobulk	edgeR	QLF
4626	right_young	ZBED1	0.455555	0.443	0.43	0.989855	0.616858	0.00157561	0.00785825	pseudobulk	edgeR	QLF
1130	right_young	DMXL2	1.73421	0.669	0.37	2.95797	0.471264	2.43e-06	0.000572597	pseudobulk	edgeR	QLF
968	right_young	CTSZ	1.752	0.946	0.936	24.6517	3.53895	8.37e-05	0.00133377	pseudobulk	edgeR	QLF
4632	right_young	ZBTB33	0.428806	0.446	0.43	0.848309	0.601533	0.00587272	0.020912	pseudobulk	edgeR	QLF
3887	right_young	SRGN	1.75405	0.971	0.968	27.3251	4.49425	0.00102099	0.00579613	pseudobulk	edgeR	QLF
4635	right_young	ZBTB44	-0.459057	0.424	0.711	0.727053	1.34483	0.0144237	0.0408386	pseudobulk	edgeR	QLF
4636	right_young	ZBTB47	-0.551635	0.272	0.507	0.354106	0.761175	0.00700882	0.0238919	pseudobulk	edgeR	QLF
2874	right_young	PGD	1.76785	0.739	0.496	5.22415	0.730524	0.00389138	0.0150846	pseudobulk	edgeR	QLF
47	right_young	ACSL1	1.77977	0.744	0.54	6.59372	0.809706	1.78e-05	0.000645009	pseudobulk	edgeR	QLF
1520	right_young	FTH1	1.7859	0.991	0.989	68.8522	10.2388	0.0010474	0.00588914	pseudobulk	edgeR	QLF
2919	right_young	PIK3AP1	1.81151	0.77	0.443	3.72609	0.646232	4.16e-06	0.000572597	pseudobulk	edgeR	QLF
4659	right_young	ZDHHC20	0.456963	0.677	0.752	2.36763	1.52235	0.0108862	0.0328883	pseudobulk	edgeR	QLF
619	right_young	CCL5	1.82027	0.907	0.724	8.82464	1.74074	0.000746717	0.00472194	pseudobulk	edgeR	QLF
4672	right_young	ZFP36	0.437383	0.691	0.768	2.57874	1.68838	0.00223088	0.0100901	pseudobulk	edgeR	QLF
1913	right_young	ITGAX	1.82847	0.879	0.719	11.5019	1.56066	4.48e-05	0.000958218	pseudobulk	edgeR	QLF
643	right_young	CD14	1.85515	0.77	0.453	5.02174	0.722861	0.000223168	0.00222143	pseudobulk	edgeR	QLF
2120	right_young	LIPA	1.87662	0.904	0.783	16.7647	2.24521	0.000804302	0.00492813	pseudobulk	edgeR	QLF
1915	right_young	ITGB2	1.90659	0.881	0.685	10.2367	1.29374	0.000326864	0.00275839	pseudobulk	edgeR	QLF
656	right_young	CD68	1.93863	0.893	0.682	11.3623	1.55683	2.21e-05	0.000690965	pseudobulk	edgeR	QLF
989	right_young	CYB561A3	1.95458	0.768	0.401	4.51208	0.60281	4.25e-06	0.000572597	pseudobulk	edgeR	QLF
141	right_young	ALAS1	2.00262	0.814	0.487	5.18068	0.745849	0.00032887	0.00275967	pseudobulk	edgeR	QLF
4335	right_young	TSPAN33	2.02964	0.743	0.35	4.25362	0.530013	0.000385161	0.00308647	pseudobulk	edgeR	QLF
1718	right_young	HK3	2.035	0.836	0.576	9.75266	1.03448	9.79e-05	0.00144061	pseudobulk	edgeR	QLF
1614	right_young	GPNMB	2.05205	0.944	0.796	25.5285	2.64879	0.000100886	0.00145038	pseudobulk	edgeR	QLF
962	right_young	CTSB	2.10094	0.994	0.987	64.9599	6.84036	0.000299413	0.0026291	pseudobulk	edgeR	QLF
965	right_young	CTSK	2.10963	0.928	0.824	21.887	2.39591	0.000992765	0.00568931	pseudobulk	edgeR	QLF
3999	right_young	SYK	2.11727	0.808	0.427	5.21304	0.597701	5.56e-06	0.000572597	pseudobulk	edgeR	QLF
2196	right_young	LYZ	2.13664	0.952	0.819	21.7101	2.29757	0.000191428	0.00204492	pseudobulk	edgeR	QLF
993	right_young	CYBB	2.16836	0.948	0.831	27.6469	2.55045	0.000761595	0.0047685	pseudobulk	edgeR	QLF
2115	right_young	LIMK1	2.1698	0.833	0.503	8.0942	0.795658	1.13e-05	0.000595845	pseudobulk	edgeR	QLF
2991	right_young	PLTP	2.31351	0.932	0.728	15.7502	1.3742	1.46e-05	0.000629319	pseudobulk	edgeR	QLF
4757	right_young	ZNRD2	0.5542	0.475	0.443	1.0029	0.650064	0.00202067	0.0093904	pseudobulk	edgeR	QLF
887	right_young	CP	2.55852	0.898	0.479	9.53237	0.734355	3.14e-05	0.000762911	pseudobulk	edgeR	QLF
3826	right_young	SOD2	3.0435	0.993	0.828	51	2.44444	8.87e-05	0.0013815	pseudobulk	edgeR	QLF
1791	right_young	IDO1	3.32684	0.96	0.53	30.4237	0.885057	1.83e-05	0.000645009	pseudobulk	edgeR	QLF
