# Supplementary material for: Granulomatous cellular signatures in nontuberculous and tuberculous mycobacterial infections
Source: Front Microbiol. 2026 Jan 8;16:1741883. doi: 10.3389/fmicb.2025.1741883 (PMC12823825; doi:10.3389/fmicb.2025.1741883)
Supplement: Supplementary file 6 [file Table_6.XLSX]

## Sheet: TE5_MAH and Mtb granuloma DEGs
p_val	avg_log2FC	pct.1	pct.2	p_val_adj	gene	cluster
5.19486e-200	5.93451	0.677	0.031	9.3949e-196	ASIP	Endothelial
3.50452e-186	3.84012	0.992	0.965	6.33793e-182	APOE	Endothelial
6.40721e-166	2.84016	0.963	0.774	1.15874e-161	IFI6	Endothelial
1.58889e-151	2.17997	0.987	0.994	2.8735e-147	CD74	Endothelial
3.97158e-137	0.933665	0.995	1	7.18261e-133	TMSB4X	Endothelial
2.01855e-133	-2.07498	0.556	0.965	3.65054e-129	CLDN18	Endothelial
8.66191e-124	-1.96753	0.603	0.96	1.56651e-119	RTKN2	Endothelial
1.50051e-109	1.73778	0.905	0.852	2.71367e-105	TAPBP	Endothelial
1.06784e-105	5.20745	0.722	0.188	1.93119e-101	HBD	Endothelial
8.01967e-102	2.54596	0.86	0.542	1.45036e-97	CFD	Endothelial
4.3099e-100	-0.997994	0.841	0.998	7.79445e-96	ACTB	Endothelial
7.63104e-96	-2.07631	0.487	0.874	1.38007e-91	ANXA2	Endothelial
1.11131e-91	3.82522	0.458	0.055	2.00981e-87	C1QA	Endothelial
4.14839e-88	-1.84711	0.577	0.951	7.50236e-84	JCHAIN	Endothelial
6.38654e-87	-1.49294	0.611	0.93	1.15501e-82	GOLM1	Endothelial
8.60878e-87	2.01109	0.857	0.665	1.5569e-82	MARCKS	Endothelial
9.29316e-83	-1.91006	0.481	0.848	1.68067e-78	DOK4	Endothelial
1.36693e-82	3.60906	0.571	0.157	2.47209e-78	ADAMDEC1	Endothelial
4.78961e-80	4.34564	0.376	0.036	8.66201e-76	MMP7	Endothelial
2.61032e-78	7.04916	0.241	0.001	4.72076e-74	HSP90AB1	Endothelial
1.62486e-77	3.16321	0.532	0.119	2.93856e-73	TREM2	Endothelial
1.96065e-75	4.6295	0.27	0.009	3.54583e-71	CD5L	Endothelial
2.4583e-74	-1.14971	0.688	0.959	4.44583e-70	LIMCH1	Endothelial
5.27293e-74	3.10348	0.542	0.138	9.5361e-70	PLA2G2D	Endothelial
1.21229e-73	1.69788	0.86	0.855	2.19242e-69	FTH1	Endothelial
2.89409e-73	1.80811	0.828	0.826	5.23396e-69	PSAP	Endothelial
4.25603e-73	-2.15206	0.402	0.787	7.69703e-69	FOS	Endothelial
1.14301e-71	1.24666	0.873	0.928	2.06713e-67	LAMP1	Endothelial
3.79441e-70	1.77828	0.82	0.684	6.86219e-66	LY6E	Endothelial
1.77463e-67	3.14395	0.659	0.343	3.20942e-63	GPNMB	Endothelial
1.22446e-66	-0.879342	0.812	0.984	2.21444e-62	TIMP3	Endothelial
2.29933e-66	1.49248	0.915	0.916	4.15834e-62	COL3A1	Endothelial
4.81381e-66	2.15904	0.802	0.848	8.70578e-62	CTSB	Endothelial
2.96682e-65	-1.93657	0.397	0.771	5.36549e-61	LPL	Endothelial
7.02553e-65	-2.23116	0.36	0.738	1.27057e-60	PKDCC	Endothelial
3.97958e-64	0.828253	0.984	0.988	7.19707e-60	S100A6	Endothelial
3.38668e-61	-1.10541	0.68	0.939	6.12481e-57	PLPP3	Endothelial
2.14685e-60	-1.09397	0.73	0.983	3.88259e-56	IGKC	Endothelial
2.73085e-60	-1.42181	0.526	0.839	4.93875e-56	FARP1	Endothelial
3.9246e-60	2.58201	0.463	0.101	7.09764e-56	VMO1	Endothelial
4.04735e-60	2.37344	0.688	0.398	7.31962e-56	LYZ	Endothelial
1.06274e-59	2.45871	0.622	0.229	1.92196e-55	ENO1	Endothelial
3.57152e-59	2.32503	0.627	0.263	6.45909e-55	C2	Endothelial
5.65359e-59	-1.77358	0.328	0.712	1.02245e-54	NCL	Endothelial
6.30289e-59	-0.940545	0.746	0.964	1.13988e-54	FMO2	Endothelial
1.16395e-58	2.44676	0.431	0.087	2.10501e-54	CHI3L1	Endothelial
3.11894e-57	-1.00414	0.624	0.895	5.6406e-53	ADIRF	Endothelial
3.73877e-57	1.13048	0.857	0.883	6.76157e-53	SERF2	Endothelial
4.61341e-55	2.16372	0.656	0.326	8.34335e-51	LGALS3BP	Endothelial
7.68793e-55	2.43314	0.619	0.308	1.39036e-50	IFI30	Endothelial
2.56353e-54	2.3511	0.421	0.089	4.63615e-50	ADA2	Endothelial
7.72334e-54	1.30151	0.921	0.918	1.39677e-49	HPGD	Endothelial
9.61543e-54	-1.18011	0.608	0.883	1.73895e-49	MPRIP	Endothelial
1.3442e-53	-1.11451	0.563	0.851	2.43099e-49	ASH1L	Endothelial
1.33299e-52	2.31756	0.672	0.429	2.41071e-48	LIPA	Endothelial
4.76749e-52	2.91973	0.32	0.046	8.622e-48	FNDC1	Endothelial
3.89666e-51	2.70959	0.302	0.04	7.0471e-47	ISG15	Endothelial
6.33134e-51	-1.31803	0.542	0.813	1.14502e-46	LIFR	Endothelial
8.40296e-51	2.33852	0.577	0.202	1.51968e-46	OAS1	Endothelial
1.54688e-50	4.48195	0.185	0.006	2.79753e-46	GSTA1	Endothelial
2.59404e-50	2.57959	0.487	0.144	4.69132e-46	RGS1	Endothelial
2.93531e-49	-1.47637	0.46	0.765	5.3085e-45	SBSPON	Endothelial
3.67951e-49	-0.979084	0.669	0.92	6.65439e-45	MACF1	Endothelial
3.92895e-49	-1.25271	0.55	0.843	7.10551e-45	VWF	Endothelial
4.11468e-49	2.5929	0.294	0.04	7.4414e-45	CXCL10	Endothelial
9.11661e-49	-0.628949	0.847	0.991	1.64874e-44	AHNAK	Endothelial
1.08017e-48	2.33845	0.64	0.393	1.95349e-44	ITGAX	Endothelial
2.33145e-48	-1.40545	0.468	0.774	4.21642e-44	UBL3	Endothelial
2.3647e-48	-1.23202	0.489	0.799	4.27657e-44	BMP1	Endothelial
1.60546e-47	-1.23964	0.545	0.826	2.90348e-43	DPP7	Endothelial
1.79856e-47	2.50945	0.399	0.093	3.25269e-43	S100P	Endothelial
2.05306e-47	-1.35584	0.508	0.789	3.71296e-43	EGR1	Endothelial
2.06164e-47	-1.73894	0.354	0.674	3.72848e-43	ZYX	Endothelial
4.07314e-47	2.38968	0.362	0.071	7.36627e-43	NFAM1	Endothelial
6.87556e-47	-0.868471	0.638	0.922	1.24345e-42	PNRC1	Endothelial
1.66405e-46	1.18669	0.833	0.82	3.00944e-42	SELENOW	Endothelial
2.50044e-46	3.58815	0.172	0.006	4.52204e-42	SCT	Endothelial
1.86929e-45	2.6316	0.452	0.14	3.38062e-41	CFB	Endothelial
3.66359e-45	2.50492	0.429	0.118	6.62561e-41	LCN2	Endothelial
4.75571e-45	-1.08512	0.489	0.794	8.6007e-41	CCN2	Endothelial
5.63636e-45	-1.84403	0.302	0.629	1.01934e-40	ARHGEF26	Endothelial
6.65695e-45	-0.91094	0.656	0.938	1.20391e-40	SELENBP1	Endothelial
2.81891e-44	2.29435	0.307	0.052	5.09799e-40	RARRES1	Endothelial
3.36805e-44	-1.23836	0.487	0.762	6.09112e-40	SEC63	Endothelial
4.17221e-44	3.18482	0.18	0.01	7.54544e-40	SARNP	Endothelial
7.8326e-44	-1.44274	0.444	0.737	1.41653e-39	SPRY1	Endothelial
1.16224e-43	-1.23223	0.5	0.779	2.10191e-39	PTPRG	Endothelial
2.03922e-43	-1.4335	0.474	0.76	3.68794e-39	C7	Endothelial
2.04188e-43	-1.63974	0.317	0.646	3.69274e-39	NEBL	Endothelial
2.17684e-43	-0.950419	0.608	0.87	3.93681e-39	UNC13D	Endothelial
2.2277e-43	-2.9669	0.048	0.44	4.02879e-39	AQP5	Endothelial
6.19082e-43	2.61753	0.45	0.131	1.11961e-38	SLC6A4	Endothelial
6.20622e-43	-1.07882	0.563	0.828	1.12239e-38	COL6A6	Endothelial
1.01552e-42	-1.40653	0.431	0.719	1.83657e-38	MYRF	Endothelial
1.21732e-42	2.21368	0.505	0.186	2.20152e-38	CTSL	Endothelial
1.22004e-42	-2.17453	0.209	0.554	2.20645e-38	ST6GALNAC5	Endothelial
1.72386e-42	-0.862137	0.675	0.933	3.11761e-38	BCAM	Endothelial
2.24217e-42	1.12977	0.804	0.835	4.05497e-38	LGALS1	Endothelial
2.44669e-42	2.15656	0.431	0.125	4.42485e-38	ECM1	Endothelial
5.70879e-42	2.22838	0.503	0.198	1.03244e-37	DNASE2	Endothelial
7.6528e-42	-0.961486	0.611	0.885	1.38401e-37	NPNT	Endothelial
1.17829e-41	-1.26347	0.444	0.724	2.13093e-37	MKNK2	Endothelial
1.63349e-41	1.54335	0.741	0.658	2.95416e-37	CAPG	Endothelial
1.78209e-41	2.00527	0.439	0.124	3.2229e-37	TFCP2L1	Endothelial
2.21278e-41	-1.76987	0.362	0.644	4.00181e-37	SPRY2	Endothelial
5.91682e-41	-3.54079	0.127	0.472	1.07006e-36	CCDC66	Endothelial
6.20752e-41	-0.95179	0.616	0.879	1.12263e-36	SELENOP	Endothelial
1.03453e-40	-0.740537	0.693	0.921	1.87095e-36	HIST1H1C	Endothelial
1.48059e-40	-1.28777	0.444	0.747	2.67764e-36	SFTA3	Endothelial
2.67396e-40	-1.11116	0.511	0.771	4.83586e-36	PRKCE	Endothelial
3.00131e-40	-1.40036	0.46	0.709	5.42788e-36	SREBF2	Endothelial
5.87774e-40	2.31275	0.405	0.108	1.06299e-35	TYROBP	Endothelial
6.1632e-40	-0.924702	0.579	0.83	1.11461e-35	MAP4	Endothelial
1.44298e-39	-1.83984	0.339	0.621	2.60963e-35	ZBTB4	Endothelial
1.59901e-39	2.4141	0.304	0.06	2.8918e-35	HP	Endothelial
2.3596e-39	3.45903	0.156	0.008	4.26733e-35	SERPINA3	Endothelial
2.56307e-39	-1.03736	0.563	0.842	4.6353e-35	FLNA	Endothelial
5.69948e-39	-1.37904	0.444	0.704	1.03075e-34	PRELP	Endothelial
6.20371e-39	-0.78807	0.683	0.909	1.12194e-34	KMT2E	Endothelial
7.59811e-39	-1.13849	0.45	0.71	1.37412e-34	UTRN	Endothelial
1.06174e-38	-1.03146	0.487	0.765	1.92016e-34	NEDD4L	Endothelial
1.11251e-38	1.60995	0.672	0.46	2.01197e-34	SCN1B	Endothelial
1.61492e-38	1.82802	0.648	0.443	2.92058e-34	COTL1	Endothelial
2.14894e-38	1.8421	0.677	0.547	3.88636e-34	SOD2	Endothelial
2.37684e-38	1.39491	0.799	0.717	4.29852e-34	IGFBP4	Endothelial
4.40467e-38	-1.3668	0.463	0.708	7.96585e-34	SCEL	Endothelial
1.01975e-37	2.17552	0.421	0.124	1.84422e-33	CD38	Endothelial
1.69924e-37	-0.922237	0.545	0.822	3.07308e-33	ELK4	Endothelial
3.47105e-37	-0.507033	0.862	0.989	6.27739e-33	AQP1	Endothelial
3.91869e-37	-1.10227	0.471	0.729	7.08696e-33	TUT4	Endothelial
4.6844e-37	1.19897	0.804	0.732	8.47174e-33	SELENOF	Endothelial
6.13073e-37	2.08607	0.542	0.25	1.10874e-32	SFTPA1	Endothelial
1.75141e-36	-1.06853	0.526	0.787	3.16742e-32	PPP2R5A	Endothelial
1.75617e-36	-1.14797	0.489	0.729	3.17603e-32	VGLL3	Endothelial
3.8437e-36	-0.861069	0.566	0.822	6.95133e-32	ADD1	Endothelial
6.82697e-36	4.39807	0.161	0.013	1.23466e-31	SCGB3A2	Endothelial
1.06005e-35	-1.36351	0.37	0.645	1.9171e-31	RAPH1	Endothelial
1.72396e-35	-0.848709	0.45	0.719	3.11778e-31	TMOD1	Endothelial
2.80943e-35	1.85575	0.669	0.518	5.08085e-31	CXCL17	Endothelial
3.51595e-35	4.88548	0.193	0.025	6.35859e-31	HBB	Endothelial
4.01089e-35	1.71065	0.624	0.379	7.25369e-31	LSP1	Endothelial
4.87032e-35	1.91313	0.46	0.165	8.80798e-31	TFRC	Endothelial
5.91643e-35	-1.09006	0.545	0.76	1.06999e-30	TNS2	Endothelial
8.05461e-35	-1.27949	0.444	0.696	1.45668e-30	CCN1	Endothelial
9.26154e-35	1.72517	0.526	0.228	1.67495e-30	OLFML3	Endothelial
9.52547e-35	-0.998149	0.55	0.809	1.72268e-30	LMO7	Endothelial
9.87712e-35	1.34418	0.709	0.657	1.78628e-30	MMP14	Endothelial
1.45014e-34	1.97532	0.476	0.177	2.62257e-30	PLAU	Endothelial
2.04122e-34	2.21493	0.373	0.103	3.69155e-30	PDLIM7	Endothelial
2.21798e-34	1.97201	0.492	0.179	4.01122e-30	PSME2	Endothelial
2.53036e-34	-1.00763	0.466	0.718	4.57616e-30	CLIC5	Endothelial
2.60818e-34	-0.770761	0.704	0.935	4.71688e-30	ENG	Endothelial
3.70267e-34	-1.46584	0.378	0.63	6.69628e-30	KANK2	Endothelial
4.54789e-34	2.19225	0.278	0.056	8.22485e-30	NDUFA13	Endothelial
5.08006e-34	-0.935685	0.574	0.812	9.18729e-30	SLC12A4	Endothelial
6.91095e-34	1.54084	0.696	0.667	1.24985e-29	CTSZ	Endothelial
7.28855e-34	1.32207	0.728	0.655	1.31813e-29	FN1	Endothelial
7.96404e-34	1.83401	0.614	0.442	1.4403e-29	LGMN	Endothelial
8.88407e-34	6.6845	0.106	0.001	1.60668e-29	PPP1R15B	Endothelial
2.47859e-33	7.65903	0.101	0	4.48252e-29	APOL6	Endothelial
2.60435e-33	1.90437	0.23	0.038	4.70997e-29	ATF5	Endothelial
4.73961e-33	0.617692	0.926	0.986	8.57158e-29	CST3	Endothelial
5.90238e-33	1.78265	0.463	0.166	1.06745e-28	LAP3	Endothelial
8.60504e-33	2.20001	0.272	0.058	1.55622e-28	SPP1	Endothelial
1.01532e-32	1.86778	0.444	0.157	1.83621e-28	ADAP2	Endothelial
1.06194e-32	-1.20294	0.468	0.696	1.92052e-28	P4HA2	Endothelial
1.34796e-32	-1.21154	0.357	0.612	2.43779e-28	EPS8L2	Endothelial
1.43941e-32	1.92813	0.283	0.062	2.60318e-28	MUC20	Endothelial
1.97269e-32	-0.821211	0.54	0.789	3.56762e-28	PALM2-AKAP2	Endothelial
2.16635e-32	-1.36849	0.413	0.654	3.91785e-28	EPB41L5	Endothelial
2.32276e-32	-1.21641	0.447	0.68	4.20072e-28	WWC2	Endothelial
2.33885e-32	1.86609	0.545	0.297	4.2298e-28	CD68	Endothelial
3.0125e-32	-1.02478	0.466	0.727	5.4481e-28	ACSL4	Endothelial
4.01772e-32	-1.14318	0.5	0.726	7.26605e-28	MYO1C	Endothelial
4.84109e-32	-1.16683	0.476	0.713	8.7551e-28	EIF1	Endothelial
4.92231e-32	-1.43025	0.368	0.616	8.90199e-28	CYBRD1	Endothelial
5.70129e-32	-0.980724	0.516	0.74	1.03108e-27	SPECC1L	Endothelial
7.09105e-32	2.11124	0.328	0.083	1.28242e-27	MYADM	Endothelial
8.02036e-32	-1.66511	0.331	0.587	1.45048e-27	LMO4	Endothelial
1.05715e-31	2.65748	0.167	0.018	1.91186e-27	NOX5	Endothelial
1.78272e-31	-1.16891	0.423	0.65	3.22405e-27	PHF3	Endothelial
2.0119e-31	1.96034	0.323	0.084	3.63853e-27	CSF3R	Endothelial
2.6684e-31	-0.826227	0.548	0.83	4.8258e-27	HHIP	Endothelial
2.99744e-31	-0.969655	0.505	0.727	5.42086e-27	RIN2	Endothelial
3.21986e-31	-0.964163	0.463	0.777	5.82311e-27	CPA3	Endothelial
4.81712e-31	1.99085	0.349	0.099	8.71176e-27	KMO	Endothelial
6.06309e-31	3.79255	0.148	0.013	1.09651e-26	LTF	Endothelial
6.36708e-31	1.10426	0.854	0.817	1.15149e-26	TSC22D3	Endothelial
6.79558e-31	0.634806	0.929	0.951	1.22898e-26	NUPR1	Endothelial
7.31162e-31	3.40936	0.317	0.091	1.32231e-26	SNCA	Endothelial
8.54751e-31	1.70669	0.587	0.364	1.54582e-26	CYBB	Endothelial
8.89923e-31	-1.23883	0.405	0.638	1.60943e-26	LCAT	Endothelial
9.59134e-31	-1.68538	0.362	0.605	1.73459e-26	SLC34A2	Endothelial
1.11209e-30	1.58061	0.717	0.565	2.01121e-26	TIMP1	Endothelial
1.64742e-30	-1.32381	0.429	0.65	2.97936e-26	MED13L	Endothelial
2.50369e-30	-0.860378	0.545	0.787	4.52792e-26	PAPSS2	Endothelial
2.8038e-30	1.67894	0.616	0.409	5.07066e-26	PTGR1	Endothelial
3.93016e-30	-1.52798	0.283	0.543	7.1077e-26	PLA2G4B	Endothelial
4.22672e-30	1.73127	0.344	0.096	7.64403e-26	TTN	Endothelial
5.75453e-30	-1.28656	0.423	0.629	1.04071e-25	KLF5	Endothelial
6.54227e-30	2.8628	0.172	0.022	1.18317e-25	DPYSL4	Endothelial
7.44432e-30	1.92809	0.442	0.16	1.34631e-25	PGD	Endothelial
7.54032e-30	-1.19088	0.397	0.633	1.36367e-25	FAM189A2	Endothelial
1.04147e-29	1.98571	0.336	0.094	1.8835e-25	CCDC141	Endothelial
1.49141e-29	-0.734368	0.561	0.786	2.69721e-25	LDB2	Endothelial
2.14022e-29	1.75178	0.299	0.075	3.87059e-25	SLC37A2	Endothelial
2.63946e-29	1.61325	0.542	0.268	4.77346e-25	MPP1	Endothelial
2.82624e-29	-0.757765	0.653	0.921	5.11126e-25	MSN	Endothelial
3.14644e-29	-0.697525	0.648	0.867	5.69033e-25	CTNNAL1	Endothelial
3.4601e-29	-0.942049	0.545	0.775	6.25758e-25	CDKN2B	Endothelial
6.92121e-29	-0.793628	0.606	0.843	1.2517e-24	RBPMS	Endothelial
8.30366e-29	-0.516452	0.794	0.967	1.50172e-24	LTBP4	Endothelial
1.05971e-28	-1.03832	0.45	0.66	1.91649e-24	BTBD7	Endothelial
1.34289e-28	-0.77979	0.585	0.809	2.42861e-24	NR3C1	Endothelial
1.56054e-28	1.66505	0.497	0.218	2.82223e-24	C11orf96	Endothelial
1.95509e-28	-0.667986	0.653	0.884	3.53579e-24	LTBP3	Endothelial
2.60753e-28	-1.06353	0.476	0.698	4.71571e-24	CLK1	Endothelial
3.35999e-28	2.10555	0.206	0.037	6.07655e-24	PRSS57	Endothelial
3.79032e-28	-1.0408	0.466	0.677	6.85479e-24	PHF10	Endothelial
5.62158e-28	-1.72164	0.249	0.505	1.01666e-23	KIT	Endothelial
6.32363e-28	-0.931729	0.556	0.778	1.14363e-23	WWC3	Endothelial
8.5416e-28	2.50913	0.249	0.057	1.54475e-23	MARCO	Endothelial
9.63246e-28	-2.20417	0.22	0.473	1.74203e-23	CDKL5	Endothelial
1.07483e-27	-1.70676	0.241	0.491	1.94383e-23	TMEM25	Endothelial
1.16698e-27	1.48961	0.407	0.139	2.11049e-23	ABI3	Endothelial
1.44886e-27	-0.883336	0.545	0.755	2.62027e-23	PREX2	Endothelial
1.57802e-27	-1.08373	0.481	0.69	2.85385e-23	AMOTL2	Endothelial
1.58999e-27	0.974812	0.82	0.877	2.8755e-23	COL1A2	Endothelial
1.76239e-27	1.82937	0.259	0.061	3.18729e-23	HSD17B14	Endothelial
2.01617e-27	1.51123	0.632	0.375	3.64625e-23	NINJ1	Endothelial
2.67374e-27	1.5028	0.585	0.335	4.83545e-23	UBE2L6	Endothelial
2.83173e-27	-0.637211	0.608	0.824	5.12119e-23	DST	Endothelial
3.52217e-27	1.47185	0.579	0.335	6.36984e-23	NCF2	Endothelial
3.54297e-27	-0.814614	0.574	0.782	6.40746e-23	NEK7	Endothelial
3.82476e-27	-1.11311	0.452	0.671	6.91708e-23	ZBTB38	Endothelial
4.07605e-27	-0.771351	0.516	0.723	7.37153e-23	JMJD1C	Endothelial
4.14407e-27	1.6527	0.59	0.394	7.49455e-23	MPEG1	Endothelial
4.35416e-27	-1.33602	0.384	0.589	7.8745e-23	ZNF638	Endothelial
5.3922e-27	4.14887	0.095	0.003	9.75179e-23	MSLN	Endothelial
6.64265e-27	1.65279	0.489	0.242	1.20132e-22	CYB561A3	Endothelial
7.67799e-27	1.61516	0.286	0.073	1.38857e-22	BATF	Endothelial
7.89382e-27	0.953255	0.778	0.804	1.4276e-22	CD9	Endothelial
1.10397e-26	0.387665	0.963	0.996	1.99652e-22	VIM	Endothelial
1.35134e-26	-1.90705	0.317	0.533	2.4439e-22	FLRT2	Endothelial
1.63664e-26	2.78456	0.177	0.028	2.95986e-22	PCOLCE	Endothelial
1.82449e-26	0.821622	0.884	0.94	3.2996e-22	MGP	Endothelial
1.90034e-26	-0.821855	0.508	0.748	3.43677e-22	EEF1G	Endothelial
2.009e-26	1.81314	0.587	0.459	3.63327e-22	C1QB	Endothelial
2.28384e-26	1.57063	0.466	0.201	4.13032e-22	TYMP	Endothelial
2.71954e-26	-0.7719	0.516	0.723	4.91829e-22	AEBP2	Endothelial
3.24737e-26	-1.09949	0.429	0.64	5.87287e-22	ATP11B	Endothelial
3.43119e-26	-1.0635	0.447	0.672	6.20531e-22	RASSF3	Endothelial
3.4814e-26	-1.05412	0.447	0.665	6.29611e-22	ZBTB20	Endothelial
3.74906e-26	-0.792568	0.55	0.813	6.78018e-22	PTPRF	Endothelial
4.14091e-26	-1.2282	0.41	0.617	7.48883e-22	LRIG1	Endothelial
4.96767e-26	0.703565	0.804	0.882	8.98402e-22	APP	Endothelial
6.01512e-26	-0.8663	0.524	0.722	1.08783e-21	CCNY	Endothelial
6.1625e-26	-0.703595	0.593	0.795	1.11449e-21	LAMB2	Endothelial
6.63569e-26	1.61537	0.357	0.115	1.20006e-21	JPT1	Endothelial
6.66614e-26	-0.878869	0.563	0.789	1.20557e-21	CCNI	Endothelial
7.17634e-26	-1.48242	0.365	0.567	1.29784e-21	TMEM123	Endothelial
7.29324e-26	-1.02956	0.519	0.728	1.31898e-21	TIAL1	Endothelial
8.18151e-26	-0.795703	0.566	0.779	1.47963e-21	EIF4A2	Endothelial
8.90499e-26	0.768136	0.778	0.874	1.61047e-21	SAT1	Endothelial
1.00363e-25	2.16676	0.127	0.012	1.81506e-21	CXCL9	Endothelial
1.13534e-25	-0.808562	0.519	0.766	2.05326e-21	NKX2-1	Endothelial
1.20089e-25	-1.73109	0.238	0.477	2.17182e-21	WDR82	Endothelial
1.31419e-25	1.35206	0.622	0.41	2.37672e-21	TAP2	Endothelial
1.3853e-25	1.44724	0.513	0.242	2.50532e-21	APOL2	Endothelial
1.53242e-25	-0.675903	0.659	0.857	2.77138e-21	TRA2A	Endothelial
1.73931e-25	-0.500579	0.712	0.937	3.14554e-21	VEGFA	Endothelial
1.81834e-25	2.55263	0.19	0.035	3.28847e-21	SECTM1	Endothelial
1.96799e-25	1.41204	0.651	0.563	3.55911e-21	LAPTM5	Endothelial
2.16857e-25	-1.75098	0.225	0.467	3.92185e-21	PCDH18	Endothelial
2.22814e-25	-0.863226	0.489	0.731	4.02959e-21	EFNA1	Endothelial
2.31849e-25	-0.557275	0.743	0.906	4.19299e-21	CALCRL	Endothelial
2.77709e-25	1.59347	0.667	0.434	5.02237e-21	ATP5IF1	Endothelial
2.85251e-25	-0.952716	0.513	0.696	5.15877e-21	ATF2	Endothelial
2.85562e-25	-1.30051	0.399	0.606	5.1644e-21	ERRFI1	Endothelial
3.39314e-25	-0.472321	0.775	0.958	6.1365e-21	JUND	Endothelial
4.1076e-25	2.37574	0.479	0.228	7.4286e-21	DES	Endothelial
6.06057e-25	1.35977	0.661	0.584	1.09605e-20	C1S	Endothelial
6.24729e-25	2.84964	0.188	0.036	1.12982e-20	CNN1	Endothelial
6.64794e-25	-0.432132	0.796	0.944	1.20228e-20	CCNL2	Endothelial
7.22821e-25	-0.331718	0.937	0.994	1.30722e-20	EPAS1	Endothelial
8.03658e-25	-1.10247	0.431	0.63	1.45342e-20	IRX2	Endothelial
8.9099e-25	-1.67393	0.209	0.457	1.61136e-20	DMWD	Endothelial
9.12705e-25	-0.807113	0.558	0.757	1.65063e-20	EXT1	Endothelial
9.42414e-25	2.04232	0.238	0.057	1.70436e-20	CAPN6	Endothelial
9.83302e-25	1.59929	0.474	0.201	1.7783e-20	IRF7	Endothelial
1.03885e-24	1.53074	0.312	0.093	1.87876e-20	ACP5	Endothelial
1.12848e-24	-0.614457	0.638	0.952	2.04086e-20	NPC2	Endothelial
1.39147e-24	-1.43072	0.389	0.577	2.51648e-20	PCGF5	Endothelial
1.51293e-24	-0.711251	0.606	0.834	2.73613e-20	MYO1B	Endothelial
2.01817e-24	1.34144	0.638	0.491	3.64987e-20	HEXB	Endothelial
2.55137e-24	1.71208	0.344	0.116	4.61415e-20	MSR1	Endothelial
2.90452e-24	1.58645	0.28	0.079	5.25282e-20	CALHM6	Endothelial
3.4663e-24	-0.453262	0.847	0.981	6.2688e-20	DCN	Endothelial
3.77693e-24	-1.41472	0.296	0.522	6.83057e-20	MEIS2	Endothelial
5.16686e-24	1.00515	0.82	0.826	9.34427e-20	CCND1	Endothelial
5.79567e-24	-1.23564	0.339	0.554	1.04815e-19	DDX6	Endothelial
7.57602e-24	1.43187	0.675	0.457	1.37012e-19	EDNRB	Endothelial
7.91287e-24	-0.780467	0.492	0.687	1.43104e-19	PDE5A	Endothelial
8.07781e-24	1.51908	0.751	0.555	1.46087e-19	CCDC85B	Endothelial
8.16585e-24	1.12566	0.325	0.103	1.47679e-19	SIGLEC1	Endothelial
8.3962e-24	1.61515	0.331	0.106	1.51845e-19	PCNA	Endothelial
9.45197e-24	1.22909	0.458	0.194	1.70939e-19	TMEM86A	Endothelial
1.01144e-23	-1.02036	0.429	0.638	1.82918e-19	IRF2BP2	Endothelial
1.11363e-23	2.24399	0.175	0.031	2.01401e-19	MX2	Endothelial
1.20297e-23	-0.638096	0.569	0.773	2.17557e-19	HERPUD2	Endothelial
1.3795e-23	-0.720079	0.558	0.788	2.49483e-19	MYO1D	Endothelial
1.91714e-23	-0.707535	0.582	0.753	3.46715e-19	SETD5	Endothelial
2.09859e-23	-1.09565	0.463	0.632	3.79531e-19	KANSL1L	Endothelial
2.47238e-23	1.44338	0.381	0.136	4.4713e-19	TCIRG1	Endothelial
2.53531e-23	-0.602228	0.677	0.875	4.5851e-19	DOCK4	Endothelial
2.85605e-23	-0.573509	0.585	0.804	5.16516e-19	STAU2	Endothelial
2.91618e-23	-0.550499	0.672	0.864	5.27391e-19	SPARCL1	Endothelial
3.07619e-23	-0.901491	0.471	0.653	5.56328e-19	SPRED1	Endothelial
3.25059e-23	-1.38253	0.328	0.531	5.8787e-19	ETAA1	Endothelial
3.44733e-23	1.22765	0.317	0.101	6.23449e-19	ARL11	Endothelial
4.96112e-23	-0.856974	0.455	0.642	8.97218e-19	N4BP2L2	Endothelial
6.657e-23	-1.9422	0.204	0.433	1.20392e-18	MED28	Endothelial
7.30147e-23	1.04094	0.72	0.619	1.32047e-18	IRF1	Endothelial
9.37478e-23	1.51929	0.243	0.064	1.69543e-18	TREML1	Endothelial
9.5325e-23	-0.994495	0.431	0.614	1.72395e-18	ANKRD40	Endothelial
9.73213e-23	-1.19947	0.362	0.556	1.76006e-18	TEAD1	Endothelial
1.0713e-22	-1.4367	0.294	0.511	1.93744e-18	SMAD9	Endothelial
1.14525e-22	-1.87073	0.196	0.421	2.07119e-18	NDNF	Endothelial
1.16793e-22	-0.917441	0.526	0.715	2.11221e-18	SEPTIN11	Endothelial
1.2527e-22	-0.848048	0.484	0.671	2.26552e-18	NFIB	Endothelial
1.31956e-22	-1.93895	0.188	0.422	2.38642e-18	ITGBL1	Endothelial
1.4585e-22	-1.09792	0.37	0.571	2.63769e-18	RAPGEF2	Endothelial
1.94344e-22	-0.839097	0.489	0.718	3.51472e-18	TMOD3	Endothelial
2.09802e-22	-0.846502	0.463	0.646	3.79427e-18	WBP1	Endothelial
2.33368e-22	1.60663	0.725	0.857	4.22047e-18	C3	Endothelial
2.37462e-22	-0.775218	0.519	0.709	4.2945e-18	SON	Endothelial
2.53209e-22	-1.02416	0.452	0.636	4.57928e-18	COLEC12	Endothelial
3.92104e-22	-0.730686	0.505	0.691	7.09121e-18	DOCK6	Endothelial
3.9373e-22	-1.91618	0.241	0.452	7.12061e-18	ABI3BP	Endothelial
4.89192e-22	-0.784852	0.46	0.649	8.84703e-18	SLAIN2	Endothelial
5.27802e-22	-0.656397	0.476	0.677	9.54531e-18	NCOR1	Endothelial
5.36397e-22	-1.0549	0.487	0.682	9.70074e-18	DAPK1	Endothelial
5.491e-22	-0.733677	0.587	0.783	9.93048e-18	KLHL24	Endothelial
6.24356e-22	1.49241	0.323	0.107	1.12915e-17	TNFSF13B	Endothelial
7.00192e-22	1.24009	0.418	0.175	1.2663e-17	LAIR1	Endothelial
7.33404e-22	-0.87116	0.558	0.74	1.32636e-17	C16orf72	Endothelial
8.12651e-22	-1.09243	0.336	0.54	1.46968e-17	PARD3	Endothelial
9.38809e-22	2.30144	0.103	0.009	1.69784e-17	SIGLEC11	Endothelial
9.42022e-22	0.925652	0.78	0.758	1.70365e-17	TAGLN2	Endothelial
1.09238e-21	-0.767195	0.545	0.73	1.97556e-17	ATF7IP	Endothelial
1.20854e-21	1.61004	0.458	0.2	2.18565e-17	YIF1B	Endothelial
1.31326e-21	-1.22034	0.397	0.582	2.37503e-17	PBX2	Endothelial
1.41358e-21	-1.01668	0.399	0.59	2.55646e-17	PHLDB2	Endothelial
1.48429e-21	1.43927	0.516	0.276	2.68433e-17	CSF1R	Endothelial
1.76842e-21	-0.484042	0.704	0.872	3.19818e-17	LENG8	Endothelial
1.88369e-21	2.4711	0.124	0.016	3.40665e-17	TPSD1	Endothelial
1.89015e-21	1.47806	0.431	0.189	3.41833e-17	HVCN1	Endothelial
1.96305e-21	1.46173	0.474	0.251	3.55017e-17	C1QC	Endothelial
2.07347e-21	-0.711249	0.545	0.734	3.74988e-17	SP1	Endothelial
2.17268e-21	1.69789	0.22	0.056	3.9293e-17	MMP9	Endothelial
2.21656e-21	1.90676	0.153	0.027	4.00865e-17	GPR84	Endothelial
2.42543e-21	-2.82228	0.037	0.258	4.38639e-17	FOSB	Endothelial
2.43402e-21	1.3964	0.402	0.165	4.40192e-17	SNX10	Endothelial
2.47757e-21	-1.27388	0.352	0.54	4.48069e-17	ITPRID2	Endothelial
2.59441e-21	1.94414	0.439	0.191	4.69199e-17	CLEC3B	Endothelial
2.62368e-21	1.50011	0.426	0.178	4.74493e-17	HIGD1B	Endothelial
2.62917e-21	-0.839852	0.481	0.667	4.75485e-17	SMAD4	Endothelial
2.65725e-21	-0.640244	0.611	0.798	4.80564e-17	SKI	Endothelial
2.86267e-21	-0.807614	0.489	0.703	5.17713e-17	ARID1A	Endothelial
2.86438e-21	-0.618474	0.579	0.772	5.18023e-17	CRIM1	Endothelial
3.80639e-21	-1.11874	0.392	0.562	6.88385e-17	ARHGAP12	Endothelial
3.96164e-21	-0.932381	0.492	0.657	7.16463e-17	RBFOX2	Endothelial
4.1603e-21	2.97394	0.106	0.011	7.52391e-17	CRABP2	Endothelial
4.21875e-21	-1.08263	0.394	0.579	7.62961e-17	LRP6	Endothelial
4.62582e-21	-0.512102	0.624	0.821	8.36579e-17	MYH10	Endothelial
4.68522e-21	-0.942699	0.418	0.611	8.47322e-17	NR2F2	Endothelial
5.22481e-21	1.30064	0.529	0.309	9.44907e-17	BASP1	Endothelial
5.35746e-21	-0.722536	0.5	0.723	9.68897e-17	TP53BP2	Endothelial
5.89003e-21	-1.22221	0.386	0.556	1.06521e-16	SIPA1L3	Endothelial
5.94154e-21	-0.763247	0.503	0.672	1.07453e-16	WTIP	Endothelial
6.10669e-21	1.37528	0.27	0.081	1.1044e-16	FCGR2A	Endothelial
7.30839e-21	-1.06058	0.413	0.594	1.32172e-16	CREBBP	Endothelial
8.34376e-21	-0.946957	0.466	0.637	1.50897e-16	PCM1	Endothelial
9.6856e-21	-3.20871	0.066	0.286	1.75164e-16	CCDC3	Endothelial
1.11513e-20	-0.436947	0.722	0.896	2.01671e-16	ATN1	Endothelial
1.14311e-20	1.3099	0.574	0.404	2.06731e-16	CYP27A1	Endothelial
1.44849e-20	1.2253	0.653	0.479	2.6196e-16	PLTP	Endothelial
1.69667e-20	-0.815503	0.516	0.689	3.06843e-16	SPTSSA	Endothelial
1.89779e-20	-0.817317	0.508	0.674	3.43214e-16	PEAK1	Endothelial
1.96188e-20	0.760649	0.788	0.805	3.54805e-16	PSME1	Endothelial
2.09474e-20	-1.86689	0.188	0.406	3.78834e-16	EVC	Endothelial
2.16273e-20	1.68353	0.172	0.036	3.9113e-16	CCL15	Endothelial
2.21905e-20	-1.55512	0.22	0.443	4.01316e-16	ZNF559	Endothelial
2.43681e-20	-0.972331	0.476	0.661	4.40697e-16	SLC44A1	Endothelial
2.73595e-20	-1.05508	0.413	0.591	4.94796e-16	ST6GALNAC6	Endothelial
2.86463e-20	1.33517	0.376	0.142	5.18068e-16	G6PD	Endothelial
3.08518e-20	-1.34595	0.315	0.5	5.57954e-16	HNRNPM	Endothelial
3.16134e-20	-1.23126	0.376	0.562	5.71728e-16	THRA	Endothelial
3.77419e-20	-0.698705	0.585	0.775	6.82563e-16	RERE	Endothelial
3.81123e-20	1.228	0.299	0.099	6.89261e-16	CYBA	Endothelial
3.92007e-20	1.05179	0.672	0.582	7.08945e-16	RAB7A	Endothelial
3.97247e-20	1.10973	0.643	0.463	7.18422e-16	STAT2	Endothelial
4.0488e-20	1.78974	0.214	0.056	7.32225e-16	FBXO4	Endothelial
4.28655e-20	-0.819408	0.413	0.592	7.75223e-16	FILIP1	Endothelial
4.34215e-20	-0.750724	0.458	0.647	7.85278e-16	SENP2	Endothelial
4.54787e-20	-1.01397	0.463	0.65	8.22482e-16	ITGA5	Endothelial
4.57173e-20	-0.966737	0.492	0.649	8.26797e-16	EPC1	Endothelial
4.64238e-20	-0.506097	0.616	0.812	8.39575e-16	RBMS3	Endothelial
4.89623e-20	-0.847526	0.489	0.672	8.85484e-16	PER1	Endothelial
4.90855e-20	1.35439	0.511	0.272	8.87711e-16	EMP3	Endothelial
5.30047e-20	1.11603	0.701	0.598	9.58589e-16	FXYD5	Endothelial
5.33891e-20	-0.529103	0.667	0.87	9.65542e-16	KLF6	Endothelial
5.54103e-20	-0.99603	0.5	0.657	1.00209e-15	AFDN	Endothelial
6.04304e-20	1.70237	0.198	0.049	1.09288e-15	BCL2A1	Endothelial
6.41594e-20	-2.19421	0.079	0.299	1.16032e-15	ENPEP	Endothelial
6.65252e-20	1.40676	0.394	0.167	1.20311e-15	FABP4	Endothelial
6.71517e-20	-1.93026	0.246	0.44	1.21444e-15	SHANK2	Endothelial
6.73337e-20	-0.705397	0.487	0.667	1.21773e-15	ANGPT1	Endothelial
7.16543e-20	1.55122	0.214	0.056	1.29587e-15	PDLIM4	Endothelial
9.13908e-20	-0.753049	0.503	0.711	1.6528e-15	HIPK3	Endothelial
1.04631e-19	1.29839	0.651	0.462	1.89225e-15	CAPZA2	Endothelial
1.14774e-19	1.27496	0.437	0.191	2.07569e-15	IFIT5	Endothelial
1.24e-19	-1.29403	0.272	0.474	2.24254e-15	CCM2L	Endothelial
1.26236e-19	-1.13233	0.267	0.477	2.28297e-15	MAB21L4	Endothelial
1.33762e-19	1.30397	0.616	0.577	2.41909e-15	CTSC	Endothelial
1.57944e-19	1.31825	0.593	0.399	2.85641e-15	PSMB10	Endothelial
1.61611e-19	-0.723202	0.492	0.654	2.92274e-15	MLPH	Endothelial
1.64132e-19	-0.640752	0.574	0.776	2.96833e-15	BTBD2	Endothelial
1.68223e-19	1.60538	0.249	0.074	3.04231e-15	PKIB	Endothelial
1.71526e-19	1.17321	0.19	0.046	3.10206e-15	C20orf27	Endothelial
1.79903e-19	-0.868726	0.437	0.617	3.25354e-15	LMCD1	Endothelial
1.9201e-19	-0.662551	0.587	0.757	3.47249e-15	CAMK2N1	Endothelial
2.16992e-19	-0.443467	0.717	0.901	3.9243e-15	SYNE2	Endothelial
2.65735e-19	-1.25858	0.333	0.539	4.80582e-15	ATP13A4	Endothelial
2.72444e-19	-0.436055	0.796	0.966	4.92716e-15	QKI	Endothelial
2.79391e-19	1.45998	0.884	0.845	5.05279e-15	TPM2	Endothelial
2.84771e-19	1.26723	0.579	0.401	5.15009e-15	CEBPA	Endothelial
2.85918e-19	-0.974119	0.423	0.601	5.17082e-15	TXNDC5	Endothelial
2.95865e-19	1.46624	0.511	0.301	5.35072e-15	UCP2	Endothelial
3.09616e-19	-1.25642	0.357	0.53	5.5994e-15	ZBTB44	Endothelial
3.27446e-19	-0.758108	0.513	0.696	5.92186e-15	DYRK1A	Endothelial
3.28029e-19	-0.656753	0.563	0.795	5.9324e-15	CD47	Endothelial
3.71998e-19	1.273	0.452	0.223	6.72758e-15	MS4A7	Endothelial
4.08394e-19	1.62228	0.177	0.041	7.3858e-15	CXCL11	Endothelial
4.6693e-19	-0.895431	0.392	0.565	8.44442e-15	TNS1	Endothelial
4.73109e-19	-0.911963	0.431	0.605	8.55617e-15	WRNIP1	Endothelial
4.80931e-19	1.06677	0.653	0.584	8.69763e-15	STAT1	Endothelial
4.92483e-19	1.40924	0.193	0.048	8.90655e-15	SOWAHD	Endothelial
5.16651e-19	3.14616	0.315	0.12	9.34363e-15	CCL21	Endothelial
5.98911e-19	-0.744001	0.495	0.661	1.08313e-14	EIF4EBP2	Endothelial
6.07105e-19	1.31248	0.384	0.163	1.09795e-14	TSPAN33	Endothelial
6.40973e-19	-0.922798	0.429	0.587	1.1592e-14	CNOT6L	Endothelial
6.5555e-19	1.14303	0.267	0.085	1.18556e-14	ADH7	Endothelial
6.59389e-19	1.3532	0.587	0.484	1.19251e-14	GRN	Endothelial
6.6827e-19	-0.63187	0.577	0.741	1.20857e-14	SMARCC2	Endothelial
7.8547e-19	1.14688	0.757	0.668	1.42052e-14	ITM2A	Endothelial
8.28695e-19	-0.493424	0.569	0.725	1.49869e-14	NISCH	Endothelial
8.67135e-19	2.17984	0.161	0.035	1.56821e-14	OASL	Endothelial
8.69456e-19	-1.16995	0.368	0.529	1.57241e-14	MARF1	Endothelial
9.25885e-19	-0.953276	0.471	0.616	1.67446e-14	IGF1R	Endothelial
9.69469e-19	-0.87459	0.468	0.633	1.75328e-14	KLHDC3	Endothelial
9.75357e-19	-0.826847	0.489	0.652	1.76393e-14	PRRC2C	Endothelial
9.78461e-19	-1.11116	0.36	0.535	1.76955e-14	MYO9A	Endothelial
1.05964e-18	1.66313	0.135	0.024	1.91636e-14	SLC22A31	Endothelial
1.09628e-18	1.19856	0.302	0.105	1.98262e-14	CFI	Endothelial
1.10365e-18	-0.788658	0.513	0.681	1.99594e-14	RETREG2	Endothelial
1.11281e-18	1.29368	0.481	0.232	2.01252e-14	OAS2	Endothelial
1.1519e-18	-0.698993	0.529	0.69	2.08321e-14	AKAP9	Endothelial
1.20905e-18	1.50238	0.249	0.077	2.18658e-14	DNASE1L1	Endothelial
1.29147e-18	-0.644499	0.476	0.657	2.33561e-14	ID4	Endothelial
1.38367e-18	1.31191	0.32	0.116	2.50238e-14	IGSF6	Endothelial
1.38901e-18	1.02887	0.69	0.688	2.51202e-14	LCP1	Endothelial
1.40906e-18	1.06794	0.27	0.087	2.54829e-14	CD86	Endothelial
1.62591e-18	1.48712	0.272	0.089	2.94045e-14	SSBP4	Endothelial
1.64277e-18	-0.800065	0.463	0.623	2.97095e-14	MXI1	Endothelial
1.64591e-18	-0.588166	0.561	0.715	2.97662e-14	DOCK9	Endothelial
1.6734e-18	0.793357	0.762	0.815	3.02634e-14	GSTP1	Endothelial
1.7485e-18	1.27267	0.516	0.286	3.16216e-14	LIMK1	Endothelial
2.02503e-18	-0.643	0.524	0.68	3.66226e-14	GPBP1	Endothelial
2.10273e-18	-0.725603	0.556	0.727	3.80279e-14	ELMSAN1	Endothelial
2.18488e-18	-1.90048	0.169	0.379	3.95135e-14	PGC	Endothelial
2.20331e-18	-1.27081	0.331	0.51	3.98469e-14	NAV2	Endothelial
2.20377e-18	1.35625	0.574	0.44	3.98552e-14	MAFB	Endothelial
2.22026e-18	-0.565699	0.582	0.774	4.01534e-14	MAP3K20	Endothelial
2.26119e-18	4.45956	0.108	0.016	4.08937e-14	SCGB3A1	Endothelial
2.28018e-18	1.39388	0.582	0.381	4.1237e-14	CDC42SE1	Endothelial
2.69488e-18	1.27169	0.537	0.289	4.87369e-14	OAS3	Endothelial
2.71918e-18	1.28885	0.476	0.247	4.91763e-14	SDC2	Endothelial
2.93105e-18	1.17914	0.54	0.321	5.30081e-14	CCL5	Endothelial
2.93781e-18	-1.35586	0.259	0.46	5.31303e-14	GSTA3	Endothelial
2.96932e-18	2.24473	0.18	0.045	5.37001e-14	DHDH	Endothelial
3.28359e-18	-1.06766	0.434	0.584	5.93837e-14	VEZF1	Endothelial
3.39296e-18	0.962586	0.331	0.123	6.13618e-14	TUBA1C	Endothelial
3.46016e-18	0.766978	0.233	0.068	6.2577e-14	RAB20	Endothelial
3.72418e-18	-0.948974	0.46	0.622	6.73518e-14	NECTIN3	Endothelial
3.82631e-18	2.13912	0.278	0.104	6.91987e-14	ACTG2	Endothelial
4.30054e-18	1.28652	0.683	0.482	7.77752e-14	CLDN5	Endothelial
4.39836e-18	-1.27223	0.378	0.541	7.95443e-14	CREB1	Endothelial
4.48639e-18	1.2497	0.638	0.582	8.11365e-14	LGALS3	Endothelial
4.54869e-18	1.18408	0.212	0.059	8.2263e-14	PYCARD	Endothelial
4.65028e-18	-1.08864	0.373	0.547	8.41003e-14	TMEM125	Endothelial
4.8315e-18	-2.55949	0.024	0.216	8.73777e-14	TTC36	Endothelial
5.18596e-18	-0.793929	0.466	0.618	9.37882e-14	SMAD3	Endothelial
5.18992e-18	-1.27505	0.291	0.471	9.38598e-14	RAB11FIP2	Endothelial
5.86519e-18	-1.07266	0.381	0.551	1.06072e-13	YES1	Endothelial
5.95906e-18	-0.684673	0.563	0.742	1.0777e-13	NOTCH3	Endothelial
6.57736e-18	1.83083	0.243	0.078	1.18951e-13	CARD9	Endothelial
7.43396e-18	1.50612	0.415	0.211	1.34443e-13	MUC1	Endothelial
7.60553e-18	-0.794716	0.476	0.639	1.37546e-13	PTPRB	Endothelial
7.95148e-18	-1.57352	0.278	0.452	1.43802e-13	RAB3IP	Endothelial
8.08573e-18	-1.63315	0.175	0.383	1.4623e-13	RAD9A	Endothelial
8.59567e-18	1.41213	0.22	0.065	1.55453e-13	AOAH	Endothelial
8.60028e-18	-0.467779	0.577	0.726	1.55536e-13	MTURN	Endothelial
8.65157e-18	-0.502196	0.587	0.798	1.56464e-13	GPRC5A	Endothelial
8.71553e-18	0.978958	0.357	0.145	1.5762e-13	HMOX1	Endothelial
8.99456e-18	-1.47405	0.283	0.457	1.62667e-13	ERBB3	Endothelial
9.06309e-18	1.03895	0.661	0.557	1.63906e-13	PSMB8	Endothelial
9.51344e-18	-0.596729	0.582	0.757	1.72051e-13	ETNK1	Endothelial
1.11456e-17	1.25979	0.574	0.35	2.01568e-13	TMSB10	Endothelial
1.13526e-17	-0.652212	0.545	0.73	2.05312e-13	INF2	Endothelial
1.15764e-17	-1.02887	0.434	0.585	2.09359e-13	NAB1	Endothelial
1.19216e-17	-0.734928	0.503	0.664	2.15602e-13	TASOR	Endothelial
1.29911e-17	-0.778939	0.365	0.538	2.34943e-13	MDK	Endothelial
1.30896e-17	-0.670717	0.537	0.709	2.36726e-13	EP300	Endothelial
1.32422e-17	-0.874493	0.46	0.628	2.39485e-13	TBL1XR1	Endothelial
1.34738e-17	1.1919	0.431	0.193	2.43673e-13	MERTK	Endothelial
1.40399e-17	-0.594257	0.532	0.707	2.53911e-13	JOSD1	Endothelial
1.48057e-17	-0.926117	0.442	0.579	2.67761e-13	PLAGL1	Endothelial
1.50135e-17	-0.925979	0.431	0.586	2.71519e-13	KBTBD2	Endothelial
1.66339e-17	-0.996466	0.394	0.558	3.00824e-13	GSK3B	Endothelial
1.68074e-17	1.27248	0.466	0.242	3.03962e-13	SLC7A7	Endothelial
1.69989e-17	-0.912912	0.394	0.565	3.07425e-13	NOP53	Endothelial
1.75656e-17	-0.87954	0.426	0.601	3.17674e-13	CCNG2	Endothelial
1.80354e-17	-0.427756	0.683	0.894	3.2617e-13	EPHX1	Endothelial
1.82422e-17	-1.06048	0.421	0.565	3.29911e-13	EMP2	Endothelial
1.98334e-17	-0.74459	0.484	0.664	3.58688e-13	DUSP1	Endothelial
2.01699e-17	1.41892	0.72	0.539	3.64773e-13	TPPP3	Endothelial
2.02455e-17	-0.918518	0.257	0.448	3.66139e-13	DENND11	Endothelial
2.1457e-17	-0.574592	0.548	0.712	3.88049e-13	CDK9	Endothelial
2.5234e-17	-0.67627	0.41	0.583	4.56357e-13	UACA	Endothelial
2.55739e-17	-1.04645	0.429	0.57	4.62504e-13	FNBP4	Endothelial
2.57625e-17	-0.793088	0.508	0.69	4.65915e-13	FBLN5	Endothelial
2.57821e-17	1.25119	0.222	0.067	4.6627e-13	ENPP6	Endothelial
2.82665e-17	-0.459458	0.601	0.777	5.112e-13	PHACTR2	Endothelial
2.91839e-17	-1.34542	0.286	0.465	5.27791e-13	CARMIL1	Endothelial
2.96829e-17	-1.73928	0.27	0.438	5.36815e-13	PRR15L	Endothelial
3.40374e-17	1.00912	0.399	0.175	6.15566e-13	CD14	Endothelial
3.5031e-17	-1.25829	0.254	0.434	6.33535e-13	BMI1	Endothelial
3.66151e-17	-0.780001	0.474	0.623	6.62184e-13	NUMB	Endothelial
3.67186e-17	1.29895	0.384	0.161	6.64056e-13	RCSD1	Endothelial
3.71809e-17	-0.671387	0.495	0.667	6.72417e-13	HYAL2	Endothelial
3.96961e-17	-0.789937	0.442	0.609	7.17903e-13	SENP6	Endothelial
4.02173e-17	1.3125	0.291	0.106	7.27329e-13	PEPD	Endothelial
4.02791e-17	-0.62006	0.587	0.748	7.28447e-13	WDR33	Endothelial
4.1257e-17	-0.991455	0.399	0.565	7.46132e-13	TBX2	Endothelial
4.27091e-17	1.214	0.471	0.245	7.72395e-13	HCLS1	Endothelial
4.38676e-17	-1.021	0.426	0.571	7.93346e-13	MSL2	Endothelial
4.42859e-17	-1.41162	0.349	0.501	8.00911e-13	OXR1	Endothelial
4.85377e-17	-0.718657	0.516	0.677	8.77805e-13	VASH1	Endothelial
5.17704e-17	-0.493574	0.68	0.918	9.36268e-13	JUNB	Endothelial
5.27215e-17	1.56785	0.251	0.083	9.53469e-13	NAAA	Endothelial
5.61937e-17	1.23391	0.235	0.074	1.01626e-12	PLAC8	Endothelial
5.91018e-17	2.77336	0.069	0.004	1.06886e-12	CD4	Endothelial
6.01343e-17	-0.619555	0.553	0.747	1.08753e-12	NTN4	Endothelial
6.96149e-17	0.890262	0.41	0.187	1.25899e-12	CD63	Endothelial
7.12093e-17	1.2758	0.426	0.197	1.28782e-12	GSTK1	Endothelial
7.31522e-17	-0.784249	0.513	0.687	1.32296e-12	MAN1A1	Endothelial
7.36418e-17	-0.612672	0.55	0.731	1.33181e-12	LRRK2	Endothelial
7.46351e-17	-0.801796	0.399	0.554	1.34978e-12	ATP2B1	Endothelial
7.92895e-17	1.32002	0.389	0.167	1.43395e-12	SAE1	Endothelial
9.14281e-17	-1.1	0.278	0.46	1.65348e-12	PLK2	Endothelial
9.30342e-17	-0.57993	0.455	0.638	1.68252e-12	CLIC3	Endothelial
9.86739e-17	-1.42345	0.288	0.453	1.78452e-12	PERP	Endothelial
9.92226e-17	-1.15922	0.344	0.5	1.79444e-12	ZNF148	Endothelial
1.01181e-16	-0.565413	0.577	0.751	1.82985e-12	WWTR1	Endothelial
1.02509e-16	1.08274	0.638	0.552	1.85387e-12	SPI1	Endothelial
1.02905e-16	0.964714	0.265	0.089	1.86103e-12	NCF4	Endothelial
1.11066e-16	-0.874663	0.423	0.576	2.00863e-12	SMAD5	Endothelial
1.13402e-16	-0.693404	0.468	0.641	2.05087e-12	FBP1	Endothelial
1.17327e-16	1.13884	0.299	0.111	2.12186e-12	UAP1L1	Endothelial
1.27965e-16	-0.756207	0.524	0.673	2.31425e-12	RBM25	Endothelial
1.30972e-16	-0.65783	0.521	0.697	2.36864e-12	SERINC3	Endothelial
1.34641e-16	1.21163	0.484	0.25	2.43499e-12	HTRA1	Endothelial
1.34767e-16	1.372	0.566	0.338	2.43726e-12	MRFAP1L1	Endothelial
1.486e-16	-0.881333	0.386	0.545	2.68742e-12	HOMER1	Endothelial
1.66243e-16	-0.581722	0.46	0.616	3.0065e-12	ELMO1	Endothelial
1.6675e-16	-0.556906	0.569	0.74	3.01567e-12	MDM4	Endothelial
1.71369e-16	1.11666	0.685	0.544	3.09921e-12	OS9	Endothelial
1.76984e-16	-0.565934	0.643	0.84	3.20075e-12	TLE5	Endothelial
1.89581e-16	1.03461	0.196	0.056	3.42857e-12	KYNU	Endothelial
1.93973e-16	-0.673861	0.434	0.602	3.508e-12	ST5	Endothelial
1.94318e-16	-1.00014	0.339	0.503	3.51425e-12	ENPP2	Endothelial
2.00151e-16	-0.517233	0.577	0.723	3.61973e-12	FOXP1	Endothelial
2.08786e-16	-0.610154	0.519	0.666	3.7759e-12	KIF1C	Endothelial
2.1441e-16	1.15	0.479	0.24	3.87761e-12	APOBR	Endothelial
2.1827e-16	1.00662	0.265	0.091	3.94742e-12	GPR68	Endothelial
2.19403e-16	-0.545528	0.571	0.764	3.9679e-12	ATP2B4	Endothelial
2.372e-16	-0.613904	0.434	0.59	4.28976e-12	SH3RF1	Endothelial
2.39741e-16	-0.624227	0.537	0.696	4.33572e-12	ARHGEF12	Endothelial
2.55085e-16	-1.22746	0.36	0.506	4.61322e-12	OTUD4	Endothelial
2.72793e-16	0.972998	0.373	0.162	4.93345e-12	HIST1H1B	Endothelial
3.52765e-16	-0.636414	0.511	0.67	6.37975e-12	NFAT5	Endothelial
3.73885e-16	0.808624	0.315	0.121	6.76172e-12	CDKN1A	Endothelial
3.81309e-16	-0.496846	0.577	0.708	6.89597e-12	PCMTD1	Endothelial
3.87004e-16	-0.779932	0.487	0.638	6.99896e-12	APPL1	Endothelial
3.96921e-16	-1.47506	0.267	0.433	7.17832e-12	KIAA1522	Endothelial
4.16266e-16	-0.973157	0.442	0.602	7.52818e-12	CLEC14A	Endothelial
4.37356e-16	1.23214	0.606	0.367	7.90959e-12	IER5	Endothelial
4.54462e-16	1.22199	0.458	0.231	8.21894e-12	UBL5	Endothelial
4.84414e-16	-1.28878	0.37	0.501	8.76063e-12	KMT2A	Endothelial
5.02507e-16	-0.669052	0.463	0.614	9.08784e-12	TMEM106C	Endothelial
5.28693e-16	0.783286	0.743	0.809	9.56141e-12	SRGN	Endothelial
5.33496e-16	-1.05261	0.331	0.484	9.64827e-12	SEPTIN10	Endothelial
6.73559e-16	-0.938589	0.421	0.563	1.21813e-11	MAPK1	Endothelial
6.76077e-16	-0.758705	0.481	0.622	1.22269e-11	BRD7	Endothelial
6.79617e-16	-0.448734	0.659	0.817	1.22909e-11	MLLT6	Endothelial
6.8133e-16	1.18788	0.471	0.275	1.23219e-11	RGS2	Endothelial
6.86468e-16	-1.4542	0.241	0.412	1.24148e-11	EXOC6	Endothelial
7.19935e-16	-0.696474	0.524	0.671	1.302e-11	SNX14	Endothelial
7.53568e-16	-0.791471	0.508	0.65	1.36283e-11	ARHGAP35	Endothelial
8.2921e-16	1.0294	0.696	0.649	1.49963e-11	RBM3	Endothelial
8.37436e-16	0.711909	0.757	0.828	1.5145e-11	CFL1	Endothelial
8.73978e-16	-0.961036	0.317	0.482	1.58059e-11	FEM1B	Endothelial
9.14456e-16	-1.56713	0.241	0.412	1.65379e-11	BICC1	Endothelial
9.25405e-16	1.19891	0.63	0.442	1.67359e-11	DDIT4	Endothelial
1.10323e-15	-0.601968	0.508	0.678	1.99518e-11	CHRDL1	Endothelial
1.10928e-15	-0.852554	0.37	0.527	2.00614e-11	PTPN14	Endothelial
1.11773e-15	-0.405996	0.696	0.921	2.02141e-11	MFAP4	Endothelial
1.15957e-15	-0.969248	0.413	0.565	2.09708e-11	SPEN	Endothelial
1.19372e-15	2.01696	0.079	0.009	2.15884e-11	HAVCR2	Endothelial
1.2047e-15	-0.86877	0.347	0.512	2.1787e-11	MRC1	Endothelial
1.27011e-15	-0.513854	0.598	0.816	2.29699e-11	ALDH2	Endothelial
1.29942e-15	1.57506	0.352	0.158	2.35e-11	AGR2	Endothelial
1.30837e-15	1.97174	0.122	0.024	2.36619e-11	GBP1	Endothelial
1.47446e-15	1.22966	0.548	0.33	2.66656e-11	NDUFB6	Endothelial
1.48152e-15	-0.570057	0.569	0.781	2.67934e-11	CADM1	Endothelial
1.51159e-15	-0.341239	0.791	0.93	2.73371e-11	DDX5	Endothelial
1.52709e-15	1.1507	0.608	0.514	2.76175e-11	RMDN3	Endothelial
1.57758e-15	1.01983	0.31	0.12	2.85305e-11	CTBS	Endothelial
1.81062e-15	1.2263	0.336	0.14	3.27451e-11	THEMIS2	Endothelial
1.84552e-15	-0.426898	0.648	0.847	3.33762e-11	KIF5B	Endothelial
1.94493e-15	1.81141	0.061	0.004	3.51741e-11	LILRB4	Endothelial
1.96331e-15	-0.471123	0.579	0.728	3.55065e-11	MAPKAPK2	Endothelial
1.97063e-15	1.25386	0.238	0.08	3.56388e-11	RAB7B	Endothelial
2.01305e-15	1.19665	0.545	0.389	3.6406e-11	CXCR4	Endothelial
2.08681e-15	1.42736	0.209	0.067	3.77399e-11	FGF12	Endothelial
2.25115e-15	1.88177	0.114	0.021	4.0712e-11	TRPM2	Endothelial
2.30685e-15	-0.513394	0.64	0.833	4.17194e-11	OGT	Endothelial
2.36483e-15	-1.81851	0.116	0.299	4.27679e-11	TMEM44	Endothelial
2.36609e-15	0.806434	0.23	0.076	4.27908e-11	OLFML2B	Endothelial
2.5286e-15	1.29023	0.439	0.22	4.57297e-11	FKBP5	Endothelial
2.54401e-15	1.26184	0.426	0.204	4.60084e-11	HK3	Endothelial
2.71498e-15	-1.35597	0.317	0.476	4.91004e-11	TBX4	Endothelial
2.89493e-15	-1.08453	0.336	0.477	5.23547e-11	TNKS2	Endothelial
2.9861e-15	1.42403	0.27	0.101	5.40037e-11	ZNF707	Endothelial
3.44853e-15	-0.770873	0.476	0.613	6.23667e-11	ZNF384	Endothelial
3.70528e-15	1.27225	0.148	0.036	6.70099e-11	TIGAR	Endothelial
4.04516e-15	1.20646	0.421	0.216	7.31567e-11	CP	Endothelial
4.15458e-15	-0.927446	0.386	0.522	7.51355e-11	RBL2	Endothelial
4.18843e-15	-0.99676	0.402	0.552	7.57478e-11	CTDSPL	Endothelial
4.24886e-15	-0.693734	0.489	0.679	7.68407e-11	MBIP	Endothelial
4.41728e-15	-0.648519	0.593	0.79	7.98864e-11	FCGRT	Endothelial
4.44439e-15	1.41532	0.336	0.141	8.03768e-11	CIR1	Endothelial
4.69057e-15	1.46472	0.299	0.121	8.48289e-11	PDLIM3	Endothelial
4.98403e-15	1.45827	0.41	0.191	9.01361e-11	CAVIN3	Endothelial
5.54256e-15	-0.840368	0.392	0.533	1.00237e-10	NR1D2	Endothelial
5.64118e-15	-0.73894	0.468	0.621	1.02021e-10	LDB1	Endothelial
5.88133e-15	-0.630022	0.283	0.452	1.06364e-10	SLC26A5	Endothelial
5.88942e-15	-0.689145	0.458	0.614	1.0651e-10	PRKG1	Endothelial
6.11804e-15	1.02973	0.331	0.136	1.10645e-10	ATP6V1F	Endothelial
6.18048e-15	-0.62761	0.468	0.613	1.11774e-10	PRMT2	Endothelial
6.43388e-15	0.98537	0.193	0.058	1.16357e-10	APOBEC3G	Endothelial
7.16435e-15	-2.10148	0.132	0.308	1.29567e-10	TMEM108	Endothelial
7.92536e-15	-0.584699	0.532	0.742	1.4333e-10	STT3B	Endothelial
8.10513e-15	1.71457	0.146	0.036	1.46581e-10	SHPK	Endothelial
8.154e-15	2.34252	0.111	0.021	1.47465e-10	SEC14L4	Endothelial
8.4713e-15	1.1146	0.479	0.256	1.53203e-10	COPZ1	Endothelial
8.61296e-15	-0.524073	0.497	0.633	1.55765e-10	PTPN12	Endothelial
8.66623e-15	-0.844279	0.341	0.498	1.56729e-10	CDC42BPA	Endothelial
8.80306e-15	-0.510486	0.474	0.618	1.59203e-10	PCGF2	Endothelial
9.01023e-15	-0.423219	0.664	0.833	1.6295e-10	ARHGEF1	Endothelial
9.02321e-15	-0.525829	0.516	0.662	1.63185e-10	JAM2	Endothelial
9.05383e-15	1.01785	0.288	0.112	1.63739e-10	KCNMA1	Endothelial
9.38698e-15	1.4451	0.214	0.071	1.69764e-10	CASP4	Endothelial
9.81838e-15	-1.13771	0.278	0.437	1.77565e-10	FGF7	Endothelial
1.02088e-14	1.48629	0.159	0.043	1.84627e-10	SLC47A1	Endothelial
1.0509e-14	-0.962101	0.394	0.529	1.90056e-10	ARHGAP44	Endothelial
1.05542e-14	-1.14038	0.365	0.509	1.90874e-10	PXDC1	Endothelial
1.09167e-14	-0.778393	0.503	0.652	1.97428e-10	PDCD6IP	Endothelial
1.14917e-14	1.09473	0.344	0.15	2.07827e-10	SEMA4A	Endothelial
1.17321e-14	-0.548069	0.487	0.644	2.12175e-10	ARHGEF2	Endothelial
1.24832e-14	1.29474	0.455	0.239	2.25758e-10	C9orf16	Endothelial
1.28103e-14	-1.00413	0.376	0.525	2.31674e-10	USP12	Endothelial
1.30796e-14	1.17174	0.661	0.507	2.36545e-10	SLCO2A1	Endothelial
1.36656e-14	-0.294472	0.73	0.906	2.47143e-10	CAV2	Endothelial
1.3854e-14	1.42316	0.098	0.016	2.5055e-10	ADGRE2	Endothelial
1.41986e-14	1.03783	0.336	0.152	2.56781e-10	STAC3	Endothelial
1.43443e-14	-1.58889	0.238	0.394	2.59416e-10	WASF3	Endothelial
1.48732e-14	-1.21775	0.286	0.437	2.68981e-10	SLC12A2	Endothelial
1.67444e-14	0.994115	0.688	0.625	3.02822e-10	CRIP1	Endothelial
1.7485e-14	1.0046	0.288	0.116	3.16215e-10	GBA	Endothelial
1.76984e-14	-0.751022	0.508	0.645	3.20075e-10	KAT6A	Endothelial
1.82123e-14	-0.656922	0.463	0.609	3.29369e-10	CASK	Endothelial
1.83082e-14	0.848447	0.336	0.148	3.31103e-10	TLR4	Endothelial
1.95796e-14	-0.9098	0.45	0.576	3.54097e-10	BTF3L4	Endothelial
1.99366e-14	0.869851	0.664	0.625	3.60553e-10	FGL2	Endothelial
1.9975e-14	-0.568605	0.503	0.667	3.61248e-10	PPM1A	Endothelial
2.06088e-14	0.96398	0.418	0.203	3.7271e-10	TOR3A	Endothelial
2.09265e-14	-0.817791	0.36	0.502	3.78456e-10	NHSL1	Endothelial
2.09378e-14	-1.1271	0.399	0.53	3.7866e-10	MFHAS1	Endothelial
2.11965e-14	-0.57241	0.526	0.65	3.83339e-10	SMURF2	Endothelial
2.1883e-14	-0.345465	0.733	0.899	3.95754e-10	GNAQ	Endothelial
2.20901e-14	-0.555057	0.537	0.718	3.99499e-10	MBTPS1	Endothelial
2.23319e-14	-1.0732	0.257	0.422	4.03873e-10	TRPC6	Endothelial
2.46361e-14	0.956917	0.616	0.513	4.45544e-10	AKR1A1	Endothelial
2.47616e-14	-0.456558	0.606	0.763	4.47814e-10	SPOCK2	Endothelial
2.48932e-14	1.15417	0.426	0.212	4.50194e-10	SPON1	Endothelial
2.54511e-14	1.1698	0.519	0.323	4.60283e-10	IRF8	Endothelial
2.67378e-14	0.495154	0.815	0.886	4.83553e-10	H3F3A	Endothelial
2.78482e-14	-0.37388	0.775	0.952	5.03635e-10	SPTBN1	Endothelial
2.80258e-14	1.27603	0.32	0.132	5.06846e-10	ASF1B	Endothelial
2.90818e-14	-0.664319	0.519	0.71	5.25944e-10	IL13RA1	Endothelial
3.12503e-14	-2.37852	0.058	0.223	5.65161e-10	WDR86	Endothelial
3.12713e-14	0.941041	0.389	0.176	5.65542e-10	PYURF	Endothelial
3.66584e-14	-1.0731	0.569	0.747	6.62967e-10	IGHM	Endothelial
3.92522e-14	-0.53495	0.452	0.589	7.09877e-10	HNRNPLL	Endothelial
3.95631e-14	-0.656963	0.471	0.604	7.15499e-10	SATB1	Endothelial
3.97107e-14	1.01488	0.323	0.138	7.18169e-10	SULF2	Endothelial
4.25627e-14	-1.66597	0.209	0.369	7.69746e-10	SLC35D1	Endothelial
4.5103e-14	1.33374	0.19	0.06	8.15688e-10	SLC2A1	Endothelial
4.56792e-14	-0.585644	0.579	0.734	8.26108e-10	2025-03-07	Endothelial
4.70857e-14	1.07262	0.357	0.165	8.51545e-10	ITGAM	Endothelial
4.83037e-14	-0.849965	0.331	0.495	8.73572e-10	PAWR	Endothelial
4.90517e-14	-0.482699	0.622	0.814	8.871e-10	CXCL12	Endothelial
4.93846e-14	-0.51388	0.571	0.743	8.93121e-10	NFIX	Endothelial
5.03577e-14	1.28618	0.31	0.128	9.10719e-10	GIMAP6	Endothelial
5.98286e-14	-0.828266	0.243	0.413	1.082e-09	ADAMTS8	Endothelial
6.06242e-14	-1.36811	0.251	0.404	1.09639e-09	DMXL1	Endothelial
6.24117e-14	-0.635529	0.479	0.647	1.12871e-09	NDFIP1	Endothelial
6.28884e-14	-1.15524	0.339	0.473	1.13734e-09	SH2B3	Endothelial
6.70445e-14	-0.424705	0.537	0.662	1.2125e-09	KLC1	Endothelial
6.75199e-14	1.01327	0.619	0.526	1.2211e-09	TNFSF13	Endothelial
6.79906e-14	-0.628795	0.481	0.613	1.22961e-09	AGFG1	Endothelial
6.92903e-14	-0.324969	0.696	0.844	1.25312e-09	ID3	Endothelial
7.25074e-14	-0.404733	0.701	0.908	1.3113e-09	LTBP2	Endothelial
7.72236e-14	-0.710097	0.487	0.622	1.39659e-09	NMT1	Endothelial
7.75204e-14	-1.72724	0.238	0.387	1.40196e-09	TOMM20	Endothelial
7.75843e-14	-0.960275	0.421	0.53	1.40311e-09	KAT6B	Endothelial
8.04258e-14	1.05611	0.447	0.233	1.4545e-09	MANBA	Endothelial
8.16322e-14	-0.738654	0.381	0.525	1.47632e-09	GLRX3	Endothelial
8.44259e-14	-0.642154	0.413	0.557	1.52684e-09	PLCG1	Endothelial
8.55238e-14	1.12343	0.339	0.151	1.5467e-09	NFKBIE	Endothelial
8.60423e-14	-0.557764	0.54	0.692	1.55608e-09	KMT5B	Endothelial
8.75191e-14	-0.528361	0.611	0.791	1.58278e-09	EDEM1	Endothelial
9.55808e-14	-0.537287	0.426	0.572	1.72858e-09	CLASP1	Endothelial
9.60373e-14	1.49936	0.124	0.029	1.73683e-09	CHI3L2	Endothelial
9.62154e-14	1.45792	0.312	0.136	1.74006e-09	CX3CL1	Endothelial
9.67667e-14	-0.763562	0.466	0.596	1.75003e-09	CD36	Endothelial
9.72611e-14	1.1564	0.616	0.432	1.75897e-09	HSPB1	Endothelial
9.98295e-14	-1.04322	0.341	0.473	1.80542e-09	EIF4B	Endothelial
1.06723e-13	1.10916	0.415	0.216	1.93008e-09	HSPA1B	Endothelial
1.10974e-13	1.0052	0.648	0.604	2.00696e-09	S100A9	Endothelial
1.17439e-13	-0.617464	0.384	0.532	2.12389e-09	MYL6	Endothelial
1.19343e-13	1.57129	0.124	0.029	2.15832e-09	GDF15	Endothelial
1.27211e-13	-0.487675	0.561	0.692	2.30061e-09	BPTF	Endothelial
1.30604e-13	-0.601571	0.579	0.749	2.36197e-09	PICALM	Endothelial
1.31478e-13	-1.22891	0.315	0.454	2.37779e-09	SWT1	Endothelial
1.33359e-13	-0.682459	0.466	0.605	2.41179e-09	TNRC6B	Endothelial
1.43989e-13	0.987006	0.254	0.096	2.60405e-09	TMEM268	Endothelial
1.44624e-13	1.96051	0.108	0.023	2.61552e-09	SPIRE2	Endothelial
1.48008e-13	-1.34577	0.238	0.396	2.67673e-09	AFAP1L1	Endothelial
1.52161e-13	-1.01844	0.368	0.499	2.75183e-09	SIK2	Endothelial
1.56472e-13	1.25991	0.254	0.098	2.82979e-09	MTHFD2	Endothelial
1.59556e-13	-0.585683	0.511	0.676	2.88557e-09	CGNL1	Endothelial
1.68332e-13	-0.424081	0.606	0.756	3.04428e-09	PDCD4	Endothelial
1.70466e-13	-0.799099	0.373	0.505	3.08288e-09	FAM172A	Endothelial
1.72448e-13	-0.691646	0.41	0.55	3.11873e-09	NPR3	Endothelial
1.74647e-13	-0.707342	0.442	0.567	3.15849e-09	KANSL1	Endothelial
1.75315e-13	0.9883	0.315	0.133	3.17058e-09	PCK2	Endothelial
1.76913e-13	-0.881394	0.315	0.469	3.19948e-09	WDR20	Endothelial
1.91522e-13	-0.627059	0.41	0.542	3.46368e-09	TRIB2	Endothelial
1.9712e-13	-0.582181	0.437	0.563	3.56492e-09	SNRNP70	Endothelial
1.98534e-13	-2.4684	0.127	0.285	3.59049e-09	TSPOAP1	Endothelial
2.03377e-13	-0.673282	0.481	0.604	3.67807e-09	CUL3	Endothelial
2.16754e-13	1.17358	0.558	0.399	3.91999e-09	PLEKHB2	Endothelial
2.27135e-13	-1.24579	0.307	0.444	4.10773e-09	URGCP	Endothelial
2.29256e-13	1.11964	0.386	0.184	4.1461e-09	PSMD9	Endothelial
2.3027e-13	0.776608	0.347	0.152	4.16443e-09	WAS	Endothelial
2.31267e-13	-1.09284	0.312	0.455	4.18247e-09	PAPOLA	Endothelial
2.46091e-13	-1.03914	0.341	0.474	4.45056e-09	CTBP2	Endothelial
2.5095e-13	-1.19569	0.349	0.467	4.53843e-09	SMG5	Endothelial
2.52648e-13	0.886983	0.196	0.065	4.56913e-09	SLAMF8	Endothelial
2.54304e-13	-1.08345	0.381	0.494	4.59908e-09	TTC28	Endothelial
2.55182e-13	-0.722596	0.447	0.56	4.61496e-09	MAP3K3	Endothelial
2.61521e-13	-1.2745	0.307	0.445	4.7296e-09	MAML3	Endothelial
2.67705e-13	-1.22089	0.246	0.394	4.84144e-09	TSHZ1	Endothelial
2.70289e-13	2.74296	0.09	0.016	4.88817e-09	HIST1H4J	Endothelial
2.71605e-13	-0.677695	0.415	0.547	4.91198e-09	MARK3	Endothelial
2.87516e-13	-0.635909	0.489	0.615	5.19972e-09	YAP1	Endothelial
2.91678e-13	-0.960244	0.373	0.508	5.275e-09	KITLG	Endothelial
2.92155e-13	1.26374	0.399	0.207	5.28363e-09	FBLIM1	Endothelial
3.00399e-13	-0.644563	0.532	0.64	5.43271e-09	PUM1	Endothelial
3.272e-13	-0.643721	0.505	0.628	5.91741e-09	KANSL3	Endothelial
3.34169e-13	-0.603173	0.521	0.662	6.04345e-09	KHNYN	Endothelial
3.67375e-13	-1.18906	0.119	0.286	6.64397e-09	PEX11A	Endothelial
3.69008e-13	1.3123	0.349	0.165	6.6735e-09	PLEK	Endothelial
3.72277e-13	1.80096	0.204	0.072	6.73263e-09	CYB561	Endothelial
3.83765e-13	-0.294515	0.651	0.843	6.94039e-09	MBNL1	Endothelial
3.8895e-13	-0.871073	0.349	0.491	7.03416e-09	TBX5	Endothelial
4.02927e-13	-0.709281	0.479	0.6	7.28693e-09	CCPG1	Endothelial
4.17728e-13	-0.720891	0.471	0.596	7.55462e-09	ETV5	Endothelial
4.25201e-13	-0.423104	0.561	0.706	7.68976e-09	DDHD2	Endothelial
4.38478e-13	0.956513	0.566	0.406	7.92988e-09	NCKAP1L	Endothelial
4.49039e-13	1.52528	0.132	0.034	8.12087e-09	SCTR	Endothelial
4.75493e-13	1.52564	0.222	0.082	8.59929e-09	F2R	Endothelial
4.79387e-13	-1.59519	0.259	0.402	8.66972e-09	PRSS8	Endothelial
4.96156e-13	-0.25867	0.601	0.742	8.97298e-09	KLF2	Endothelial
5.10903e-13	1.89567	0.257	0.103	9.23968e-09	GLRX	Endothelial
5.17602e-13	-0.810366	0.368	0.507	9.36083e-09	FER	Endothelial
5.23866e-13	-0.838033	0.394	0.523	9.47412e-09	TOB1	Endothelial
5.46009e-13	1.35737	0.114	0.026	9.87458e-09	GNA15	Endothelial
5.50589e-13	0.749473	0.365	0.167	9.95741e-09	DDX60	Endothelial
5.63256e-13	-0.841866	0.455	0.576	1.01865e-08	ZNF592	Endothelial
5.78835e-13	1.0031	0.616	0.505	1.04682e-08	EFHD2	Endothelial
5.81794e-13	1.324	0.103	0.021	1.05217e-08	CHIT1	Endothelial
5.82218e-13	-0.906554	0.399	0.516	1.05294e-08	PPP2R5E	Endothelial
6.03372e-13	-1.52356	0.04	0.191	1.0912e-08	SSTR1	Endothelial
6.24002e-13	1.00985	0.614	0.591	1.12851e-08	CTSA	Endothelial
6.43405e-13	-1.14506	0.357	0.474	1.1636e-08	SMARCA1	Endothelial
6.69525e-13	-0.587563	0.392	0.523	1.21084e-08	RAB6A	Endothelial
6.84077e-13	-0.728442	0.437	0.56	1.23715e-08	TAB2	Endothelial
6.99067e-13	-0.934774	0.254	0.401	1.26426e-08	GPRC5C	Endothelial
7.05965e-13	-0.503671	0.548	0.691	1.27674e-08	METTL9	Endothelial
7.85905e-13	-0.591339	0.54	0.681	1.42131e-08	NCKAP1	Endothelial
8.12842e-13	1.259	0.13	0.033	1.47003e-08	CA12	Endothelial
8.26423e-13	1.81797	0.069	0.009	1.49459e-08	MYBPC2	Endothelial
8.62248e-13	0.923678	0.648	0.555	1.55938e-08	PPP1R18	Endothelial
8.74429e-13	-0.892114	0.407	0.528	1.58141e-08	CERS2	Endothelial
8.98892e-13	0.849792	0.378	0.187	1.62565e-08	SYK	Endothelial
9.33038e-13	0.984343	0.217	0.079	1.6874e-08	PSMD14	Endothelial
9.58137e-13	-1.04137	0.272	0.421	1.73279e-08	COL4A3	Endothelial
1.00053e-12	-0.352492	0.648	0.881	1.80946e-08	SFTPC	Endothelial
1.01699e-12	1.80395	0.095	0.018	1.83922e-08	FCGR2B	Endothelial
1.0236e-12	0.888472	0.328	0.145	1.85118e-08	ABCD1	Endothelial
1.02362e-12	0.861178	0.204	0.07	1.85122e-08	CBR1	Endothelial
1.03082e-12	-0.495004	0.545	0.668	1.86424e-08	EGLN2	Endothelial
1.04243e-12	1.03495	0.317	0.141	1.88523e-08	SERPINB1	Endothelial
1.04908e-12	-0.676684	0.421	0.547	1.89726e-08	EXOC6B	Endothelial
1.10351e-12	-1.67107	0.183	0.334	1.9957e-08	PLEKHA3	Endothelial
1.1065e-12	0.705704	0.225	0.082	2.00111e-08	CD300LF	Endothelial
1.109e-12	1.17521	0.754	0.774	2.00563e-08	COL1A1	Endothelial
1.11071e-12	-0.770969	0.447	0.562	2.00871e-08	PHF1	Endothelial
1.14565e-12	1.21096	0.18	0.059	2.07191e-08	NLRP1	Endothelial
1.16734e-12	1.15678	0.593	0.496	2.11113e-08	ARPC5	Endothelial
1.17923e-12	1.16181	0.566	0.353	2.13264e-08	TUBB6	Endothelial
1.2294e-12	-1.8371	0.127	0.284	2.22336e-08	ABCC9	Endothelial
1.32842e-12	-3.04475	0.053	0.199	2.40245e-08	ZNF177	Endothelial
1.34795e-12	-0.73958	0.471	0.609	2.43777e-08	EFEMP1	Endothelial
1.37874e-12	0.907514	0.373	0.181	2.49345e-08	PI4K2A	Endothelial
1.43061e-12	-0.879888	0.392	0.511	2.58726e-08	NDST1	Endothelial
1.43363e-12	-0.953548	0.431	0.552	2.59271e-08	TTC19	Endothelial
1.43899e-12	-0.71588	0.46	0.587	2.60242e-08	DAAM2	Endothelial
1.49859e-12	-2.39644	0.101	0.253	2.7102e-08	JPH1	Endothelial
1.50889e-12	-0.65695	0.46	0.583	2.72882e-08	TEK	Endothelial
1.52566e-12	-1.14017	0.333	0.459	2.75916e-08	ZFR	Endothelial
1.58109e-12	-0.489645	0.611	0.748	2.8594e-08	PHLDB1	Endothelial
1.64295e-12	-0.808078	0.344	0.472	2.97127e-08	ATOH8	Endothelial
1.65969e-12	-0.995796	0.262	0.414	3.00154e-08	SOBP	Endothelial
1.6937e-12	-0.434355	0.619	0.756	3.06306e-08	DYNC1LI2	Endothelial
1.73013e-12	1.11254	0.476	0.291	3.12894e-08	ZNF330	Endothelial
1.81072e-12	1.42626	0.177	0.059	3.27469e-08	FAM50B	Endothelial
1.84503e-12	-1.2595	0.251	0.396	3.33673e-08	MAOA	Endothelial
2.05079e-12	-0.739109	0.431	0.571	3.70885e-08	MBTD1	Endothelial
2.05377e-12	-0.703389	0.386	0.508	3.71425e-08	SOS2	Endothelial
2.13262e-12	-0.530819	0.511	0.633	3.85685e-08	RNF11	Endothelial
2.16651e-12	-0.403532	0.693	0.87	3.91813e-08	RABGAP1L	Endothelial
2.1884e-12	1.32004	0.201	0.072	3.95772e-08	APOD	Endothelial
2.19354e-12	-1.04669	0.368	0.491	3.96702e-08	MAPKAP1	Endothelial
2.21488e-12	-0.884431	0.325	0.459	4.0056e-08	EIF2D	Endothelial
2.24069e-12	-0.460814	0.566	0.733	4.05228e-08	PUM2	Endothelial
2.24642e-12	1.09853	0.32	0.143	4.06265e-08	PPM1M	Endothelial
2.29097e-12	1.29066	0.146	0.042	4.14321e-08	AAR2	Endothelial
2.32035e-12	-0.924044	0.405	0.516	4.19635e-08	PRRC2A	Endothelial
2.33712e-12	0.956436	0.368	0.177	4.22668e-08	NR1H3	Endothelial
2.38183e-12	-1.42687	0.259	0.399	4.30753e-08	NR3C2	Endothelial
2.43102e-12	0.874951	0.148	0.043	4.3965e-08	MX1	Endothelial
2.55866e-12	-0.662246	0.442	0.57	4.62734e-08	IL1R1	Endothelial
2.66715e-12	0.845237	0.376	0.177	4.82353e-08	RNF149	Endothelial
2.75424e-12	-0.536307	0.571	0.689	4.98105e-08	ACVRL1	Endothelial
2.77578e-12	-0.212313	0.603	0.762	5.02e-08	TRAK1	Endothelial
2.92077e-12	1.01378	0.27	0.111	5.28222e-08	MGLL	Endothelial
2.92082e-12	1.18379	0.267	0.11	5.2823e-08	UNC5CL	Endothelial
3.03345e-12	0.823281	0.31	0.135	5.486e-08	GLMP	Endothelial
3.07259e-12	-0.961538	0.307	0.435	5.55678e-08	NTNG2	Endothelial
3.16586e-12	1.08118	0.19	0.066	5.72547e-08	SLC1A3	Endothelial
3.19402e-12	-0.900097	0.37	0.493	5.77639e-08	TRRAP	Endothelial
3.28217e-12	2.79415	0.087	0.016	5.93581e-08	IGHG1	Endothelial
3.30933e-12	-2.07945	0.108	0.261	5.98492e-08	MS4A15	Endothelial
3.44733e-12	-0.502926	0.558	0.694	6.2345e-08	MAP4K4	Endothelial
3.45376e-12	1.0559	0.587	0.446	6.24613e-08	TWF2	Endothelial
3.5029e-12	1.38281	0.143	0.041	6.335e-08	LGI2	Endothelial
3.60759e-12	1.16347	0.127	0.034	6.52433e-08	S100A2	Endothelial
3.64336e-12	-0.848848	0.423	0.539	6.58901e-08	AKAP11	Endothelial
3.67394e-12	-0.68012	0.354	0.496	6.64432e-08	ZEB1	Endothelial
3.83748e-12	-1.48194	0.177	0.328	6.94007e-08	DMPK	Endothelial
3.8408e-12	-1.07322	0.302	0.435	6.94608e-08	IFT80	Endothelial
3.88051e-12	-0.430272	0.46	0.601	7.01789e-08	TSC22D4	Endothelial
4.00525e-12	-1.79536	0.177	0.32	7.24349e-08	PLVAP	Endothelial
4.0577e-12	-0.875242	0.431	0.552	7.33835e-08	SFPQ	Endothelial
4.19885e-12	0.641608	0.778	0.802	7.59362e-08	DAZAP2	Endothelial
4.23743e-12	-1.13831	0.235	0.382	7.6634e-08	MTERF2	Endothelial
4.29922e-12	-1.56606	0.201	0.345	7.77514e-08	ZDHHC2	Endothelial
4.3713e-12	-1.5067	0.212	0.359	7.90549e-08	SH3D19	Endothelial
4.38446e-12	1.71193	0.164	0.054	7.9293e-08	CADPS	Endothelial
4.45615e-12	0.854306	0.431	0.56	8.05895e-08	ELF1	Endothelial
4.49577e-12	-1.01189	0.373	0.497	8.13059e-08	DAXX	Endothelial
4.55438e-12	-0.639895	0.508	0.627	8.2366e-08	TTC37	Endothelial
4.59171e-12	-0.613622	0.413	0.547	8.30412e-08	INO80B	Endothelial
4.61198e-12	1.33543	0.299	0.133	8.34076e-08	YME1L1	Endothelial
4.69077e-12	-0.401038	0.563	0.698	8.48325e-08	DYNC1I2	Endothelial
4.77686e-12	-0.506074	0.505	0.643	8.63895e-08	GUCY1A2	Endothelial
5.01576e-12	-0.509602	0.563	0.684	9.07099e-08	BTBD3	Endothelial
5.30653e-12	1.06194	0.138	0.039	9.59686e-08	USP18	Endothelial
5.4429e-12	-0.76904	0.45	0.56	9.84348e-08	NFIA	Endothelial
5.74464e-12	-0.641104	0.439	0.557	1.03892e-07	HCFC2	Endothelial
5.75147e-12	-0.545424	0.54	0.641	1.04015e-07	ZRANB2	Endothelial
5.84777e-12	-0.335579	0.714	0.902	1.05757e-07	SPTAN1	Endothelial
5.93924e-12	-0.406851	0.529	0.638	1.07411e-07	CDK14	Endothelial
5.94016e-12	-1.17075	0.27	0.406	1.07428e-07	MAGI3	Endothelial
6.05249e-12	-0.931736	0.349	0.472	1.09459e-07	TRIM24	Endothelial
6.08714e-12	-0.759687	0.376	0.495	1.10086e-07	TCF7L2	Endothelial
6.29271e-12	0.84883	0.222	0.085	1.13804e-07	ZNF789	Endothelial
6.54107e-12	-0.661758	0.458	0.574	1.18295e-07	CNOT2	Endothelial
6.75507e-12	-1.00087	0.328	0.447	1.22165e-07	CSNK1G3	Endothelial
7.62546e-12	0.384742	0.331	0.145	1.37906e-07	PARM1	Endothelial
7.75939e-12	0.916827	0.598	0.46	1.40329e-07	SAMHD1	Endothelial
7.8427e-12	-0.726005	0.471	0.581	1.41835e-07	RALGAPB	Endothelial
8.07795e-12	-1.29758	0.167	0.315	1.4609e-07	SUN1	Endothelial
8.09372e-12	-0.491717	0.542	0.679	1.46375e-07	ERBIN	Endothelial
8.16445e-12	1.20035	0.413	0.224	1.47654e-07	PIK3IP1	Endothelial
8.42048e-12	-1.06182	0.214	0.355	1.52284e-07	SCARF2	Endothelial
8.44163e-12	1.22038	0.19	0.067	1.52667e-07	GNPDA1	Endothelial
8.44735e-12	-0.634256	0.481	0.614	1.5277e-07	ERLEC1	Endothelial
8.61493e-12	0.607864	0.103	0.023	1.55801e-07	GJB1	Endothelial
8.69585e-12	-0.568831	0.468	0.594	1.57264e-07	PPP4R3B	Endothelial
8.81835e-12	-0.416207	0.603	0.762	1.5948e-07	PHC2	Endothelial
9.8136e-12	-1.29133	0.238	0.371	1.77479e-07	ADGRL4	Endothelial
9.86478e-12	-0.641433	0.526	0.68	1.78405e-07	KTN1	Endothelial
1.00511e-11	-0.5154	0.574	0.741	1.81775e-07	EIF5	Endothelial
1.02292e-11	1.75706	0.082	0.015	1.84995e-07	C5AR1	Endothelial
1.03014e-11	-0.737507	0.439	0.558	1.863e-07	TRAF4	Endothelial
1.03637e-11	-0.363584	0.624	0.781	1.87428e-07	ANXA1	Endothelial
1.04024e-11	-0.477231	0.505	0.64	1.88127e-07	CREBL2	Endothelial
1.04361e-11	-0.684387	0.511	0.661	1.88737e-07	SHC1	Endothelial
1.04487e-11	0.917354	0.563	0.388	1.88965e-07	LIMD2	Endothelial
1.04597e-11	-0.812069	0.28	0.417	1.89163e-07	CLOCK	Endothelial
1.10525e-11	1.23884	0.421	0.222	1.99884e-07	SOD3	Endothelial
1.10628e-11	-0.923702	0.373	0.491	2.0007e-07	PI4KB	Endothelial
1.11741e-11	0.994684	0.495	0.352	2.02084e-07	AIF1	Endothelial
1.12512e-11	-0.785745	0.365	0.493	2.03479e-07	ZNF800	Endothelial
1.14028e-11	2.2703	0.114	0.029	2.0622e-07	PLIN2	Endothelial
1.20649e-11	-1.1261	0.331	0.455	2.18194e-07	SLIT2	Endothelial
1.26386e-11	-0.470366	0.537	0.646	2.28568e-07	HERC4	Endothelial
1.29302e-11	-0.72053	0.481	0.613	2.33843e-07	OSBPL9	Endothelial
1.32943e-11	-1.08713	0.352	0.468	2.40427e-07	FEM1C	Endothelial
1.3641e-11	0.940507	0.619	0.511	2.46697e-07	ARPC4	Endothelial
1.39039e-11	-0.506092	0.548	0.721	2.51452e-07	NFE2L2	Endothelial
1.42841e-11	-0.625048	0.463	0.616	2.58329e-07	KRT7	Endothelial
1.47724e-11	1.00645	0.542	0.421	2.6716e-07	SLC15A3	Endothelial
1.49786e-11	-0.489172	0.5	0.619	2.70888e-07	CRKL	Endothelial
1.56523e-11	1.12053	0.315	0.143	2.83072e-07	POLD4	Endothelial
1.59244e-11	1.59309	0.214	0.083	2.87992e-07	BLNK	Endothelial
1.66903e-11	-0.582313	0.45	0.574	3.01844e-07	COPS7A	Endothelial
1.69095e-11	-1.13882	0.341	0.45	3.05809e-07	FBXO11	Endothelial
1.69965e-11	0.57297	0.759	0.801	3.07381e-07	ADAR	Endothelial
1.70053e-11	0.893831	0.471	0.585	3.0754e-07	PCNX1	Endothelial
1.72748e-11	-1.15934	0.233	0.377	3.12414e-07	TET2	Endothelial
1.72891e-11	-0.566455	0.481	0.616	3.12673e-07	CEMIP2	Endothelial
1.73985e-11	-1.19014	0.307	0.432	3.14653e-07	ZNF608	Endothelial
1.76053e-11	-0.786921	0.389	0.507	3.18392e-07	TIA1	Endothelial
1.7663e-11	1.04475	0.553	0.361	3.19436e-07	ACAA1	Endothelial
1.77176e-11	-0.469384	0.561	0.682	3.20423e-07	ZNF644	Endothelial
1.78021e-11	-0.716023	0.37	0.487	3.2195e-07	FAM13A	Endothelial
1.79964e-11	-0.726691	0.429	0.545	3.25465e-07	AZIN1	Endothelial
1.81772e-11	-0.658849	0.429	0.545	3.28734e-07	PIAS1	Endothelial
1.83345e-11	-1.72614	0.209	0.345	3.31579e-07	ITGA9	Endothelial
1.83435e-11	-0.559682	0.421	0.539	3.31742e-07	TEF	Endothelial
1.91279e-11	-0.367306	0.54	0.655	3.45927e-07	MOB2	Endothelial
1.92846e-11	-0.705152	0.458	0.57	3.48761e-07	HIF1AN	Endothelial
1.96594e-11	-0.534928	0.484	0.61	3.5554e-07	LAMB1	Endothelial
2.10795e-11	1.02024	0.365	0.179	3.81223e-07	DMXL2	Endothelial
2.1085e-11	-0.798862	0.354	0.472	3.81321e-07	VPS54	Endothelial
2.12866e-11	1.05385	0.437	0.248	3.84969e-07	CST6	Endothelial
2.14137e-11	-0.7961	0.36	0.487	3.87266e-07	ZNF521	Endothelial
2.14526e-11	1.29991	0.701	0.559	3.8797e-07	THBD	Endothelial
2.18492e-11	-0.79654	0.368	0.495	3.95142e-07	CCDC88C	Endothelial
2.20046e-11	1.79912	0.146	0.045	3.97953e-07	NR4A3	Endothelial
2.2084e-11	-1.19153	0.32	0.433	3.99389e-07	C16orf58	Endothelial
2.23554e-11	-1.04696	0.368	0.479	4.04298e-07	ALDH6A1	Endothelial
2.2466e-11	-0.299902	0.659	0.844	4.06298e-07	DYNLL2	Endothelial
2.34057e-11	-0.263641	0.582	0.73	4.23292e-07	PIK3R1	Endothelial
2.35812e-11	1.18662	0.278	0.122	4.26466e-07	TIFA	Endothelial
2.37137e-11	-0.476085	0.534	0.658	4.28862e-07	PTOV1	Endothelial
2.55265e-11	-1.59747	0.103	0.248	4.61647e-07	VWA2	Endothelial
2.57917e-11	-1.72647	0.206	0.338	4.66442e-07	SUPT20H	Endothelial
2.58536e-11	1.51515	0.212	0.082	4.67562e-07	NLRP3	Endothelial
2.63477e-11	-0.833028	0.37	0.492	4.76497e-07	UBAP1	Endothelial
2.66804e-11	-0.714496	0.452	0.572	4.82515e-07	PTAR1	Endothelial
2.69196e-11	1.0226	0.101	0.023	4.8684e-07	CYP2S1	Endothelial
2.70941e-11	1.76336	0.077	0.013	4.89997e-07	SMIM10	Endothelial
2.71089e-11	1.16186	0.754	0.744	4.90264e-07	TAGLN	Endothelial
2.72296e-11	0.886897	0.653	0.692	4.92447e-07	FCER1G	Endothelial
2.72932e-11	-0.839656	0.41	0.518	4.93598e-07	FBXL5	Endothelial
2.75023e-11	1.82643	0.169	0.059	4.9738e-07	IRF5	Endothelial
2.80685e-11	-0.465916	0.548	0.675	5.0762e-07	ADAM15	Endothelial
2.8352e-11	-0.650079	0.344	0.465	5.12746e-07	IRX1	Endothelial
2.92422e-11	-0.506599	0.45	0.652	5.28845e-07	LAMP3	Endothelial
2.97058e-11	1.14437	0.204	0.077	5.37229e-07	NINJ2	Endothelial
3.00571e-11	1.08623	0.262	0.11	5.43582e-07	JMJD8	Endothelial
3.03423e-11	-0.86648	0.32	0.45	5.4874e-07	NHLRC2	Endothelial
3.10703e-11	-1.83307	0.156	0.293	5.61907e-07	SRRM2	Endothelial
3.19661e-11	-1.70641	0.201	0.336	5.78107e-07	GJC1	Endothelial
3.24482e-11	-0.85282	0.378	0.484	5.86825e-07	RRAS	Endothelial
3.26746e-11	-0.125932	0.505	0.639	5.9092e-07	C1orf115	Endothelial
3.28373e-11	1.07112	0.532	0.331	5.93862e-07	SGK1	Endothelial
3.28548e-11	-0.459239	0.5	0.629	5.94179e-07	SH3BP5	Endothelial
3.3051e-11	-0.617138	0.452	0.554	5.97728e-07	C1orf21	Endothelial
3.5589e-11	-0.535656	0.537	0.667	6.43628e-07	CMIP	Endothelial
3.57395e-11	-0.421508	0.608	0.767	6.46349e-07	PLEKHO1	Endothelial
3.8238e-11	-0.441833	0.614	0.727	6.91535e-07	SPAG9	Endothelial
4.07136e-11	1.026	0.505	0.313	7.36305e-07	ECH1	Endothelial
4.08822e-11	-1.32067	0.267	0.4	7.39354e-07	SCMH1	Endothelial
4.10727e-11	-1.41497	0.209	0.349	7.428e-07	CADM4	Endothelial
4.21334e-11	-0.417499	0.519	0.629	7.61982e-07	DDAH2	Endothelial
4.21906e-11	-0.619422	0.376	0.516	7.63016e-07	BCAT1	Endothelial
4.54517e-11	0.831014	0.291	0.129	8.21995e-07	CYC1	Endothelial
4.68354e-11	-0.76746	0.45	0.562	8.47019e-07	ACBD3	Endothelial
5.04528e-11	1.47301	0.394	0.207	9.12438e-07	POLR2L	Endothelial
5.04982e-11	-0.540895	0.505	0.616	9.13261e-07	SECISBP2L	Endothelial
5.13816e-11	-0.418557	0.606	0.811	9.29235e-07	LAPTM4A	Endothelial
5.48537e-11	1.32297	0.124	0.035	9.92029e-07	HAPLN3	Endothelial
5.7329e-11	0.818997	0.122	0.034	1.03679e-06	SEM1	Endothelial
5.95175e-11	-0.422513	0.561	0.715	1.07637e-06	ITM2C	Endothelial
6.03481e-11	0.970864	0.241	0.101	1.0914e-06	GPR183	Endothelial
6.06241e-11	-0.51358	0.452	0.555	1.09639e-06	PRPF6	Endothelial
6.18707e-11	-1.07658	0.307	0.418	1.11893e-06	PHF2	Endothelial
6.19135e-11	1.57269	0.217	0.088	1.11971e-06	RAMP1	Endothelial
6.21335e-11	1.22434	0.672	0.716	1.12368e-06	TAP1	Endothelial
6.23748e-11	-0.980438	0.389	0.479	1.12805e-06	NR1H2	Endothelial
6.28567e-11	0.928981	0.286	0.128	1.13676e-06	SCPEP1	Endothelial
6.38499e-11	1.04303	0.603	0.445	1.15472e-06	TSPAN4	Endothelial
6.56729e-11	1.03291	0.489	0.285	1.18769e-06	RAP2B	Endothelial
6.59649e-11	-1.71071	0.198	0.33	1.19298e-06	ST14	Endothelial
6.68945e-11	1.75476	0.077	0.014	1.20979e-06	PLAAT4	Endothelial
6.76065e-11	1.80099	0.077	0.014	1.22266e-06	GGPS1	Endothelial
6.98147e-11	-0.455788	0.614	0.773	1.2626e-06	DDX17	Endothelial
7.16385e-11	-2.01253	0.18	0.312	1.29558e-06	GATA6	Endothelial
7.26719e-11	1.06798	0.399	0.213	1.31427e-06	POLE4	Endothelial
7.63799e-11	-1.12494	0.31	0.42	1.38133e-06	SYNPO	Endothelial
7.71604e-11	0.823321	0.185	0.068	1.39545e-06	CD80	Endothelial
7.82512e-11	-0.650679	0.421	0.545	1.41517e-06	BOC	Endothelial
7.86863e-11	-0.790235	0.381	0.496	1.42304e-06	AGO2	Endothelial
7.98167e-11	-0.254779	0.69	0.816	1.44349e-06	PNISR	Endothelial
8.1158e-11	0.565592	0.341	0.161	1.46774e-06	IFI27	Endothelial
8.12276e-11	-0.300942	0.68	0.864	1.469e-06	SNRK	Endothelial
8.18896e-11	-0.293127	0.5	0.613	1.48097e-06	KMT2C	Endothelial
8.23648e-11	-0.946145	0.288	0.41	1.48957e-06	PTPN21	Endothelial
8.30087e-11	-0.400331	0.571	0.718	1.50121e-06	EFCAB14	Endothelial
8.34003e-11	1.13011	0.185	0.068	1.50829e-06	TNFAIP8L2	Endothelial
8.35672e-11	0.864595	0.257	0.11	1.51131e-06	MCM4	Endothelial
8.47775e-11	1.17854	0.513	0.321	1.5332e-06	UQCR11	Endothelial
8.58291e-11	-0.489691	0.534	0.71	1.55222e-06	CAB39	Endothelial
8.63387e-11	-1.05348	0.376	0.475	1.56144e-06	ANKRD12	Endothelial
8.82113e-11	0.84469	0.579	0.487	1.5953e-06	ATP6V1A	Endothelial
8.94196e-11	0.91701	0.513	0.347	1.61715e-06	TNFRSF21	Endothelial
8.98341e-11	1.18031	0.323	0.158	1.62465e-06	MCEE	Endothelial
9.26414e-11	-2.21413	0.085	0.222	1.67542e-06	BMP6	Endothelial
9.33447e-11	-0.843426	0.299	0.424	1.68814e-06	HIVEP2	Endothelial
9.54338e-11	-0.637691	0.46	0.578	1.72592e-06	SMC1A	Endothelial
9.60492e-11	-0.38508	0.595	0.777	1.73705e-06	TM9SF3	Endothelial
9.61202e-11	-0.780231	0.437	0.532	1.73833e-06	TNS3	Endothelial
9.71828e-11	-0.528556	0.521	0.635	1.75755e-06	SETD1B	Endothelial
9.86885e-11	-0.674336	0.407	0.526	1.78478e-06	BRD8	Endothelial
9.97498e-11	-1.59933	0.169	0.306	1.80397e-06	IGFBP3	Endothelial
1.05265e-10	-0.874588	0.386	0.491	1.90372e-06	CRBN	Endothelial
1.06119e-10	0.796439	0.489	0.284	1.91916e-06	DHX58	Endothelial
1.08015e-10	1.00323	0.185	0.069	1.95346e-06	TFEC	Endothelial
1.09574e-10	1.74073	0.079	0.016	1.98164e-06	CD300C	Endothelial
1.0978e-10	-0.656401	0.315	0.429	1.98537e-06	LRATD2	Endothelial
1.11095e-10	0.62645	0.267	0.116	2.00915e-06	2025-03-01	Endothelial
1.12925e-10	-0.988704	0.381	0.484	2.04224e-06	NBEAL1	Endothelial
1.13568e-10	-0.64339	0.479	0.57	2.05387e-06	PRPF39	Endothelial
1.16219e-10	-1.09352	0.376	0.479	2.10182e-06	ADNP	Endothelial
1.20912e-10	0.585924	0.738	0.813	2.18669e-06	IGFBP7	Endothelial
1.21925e-10	0.947788	0.344	0.173	2.20501e-06	P2RX4	Endothelial
1.22761e-10	0.926213	0.323	0.161	2.22013e-06	BMF	Endothelial
1.27521e-10	-1.46	0.153	0.29	2.30621e-06	SHH	Endothelial
1.29383e-10	-0.360787	0.492	0.606	2.3399e-06	ZCCHC24	Endothelial
1.30207e-10	0.476206	0.153	0.051	2.35479e-06	SELENOM	Endothelial
1.33282e-10	-1.52009	0.249	0.371	2.41041e-06	PARD6B	Endothelial
1.34577e-10	0.976569	0.481	0.314	2.43383e-06	CCDC80	Endothelial
1.35177e-10	1.06625	0.249	0.107	2.44468e-06	UQCR10	Endothelial
1.36145e-10	-0.342541	0.601	0.718	2.46219e-06	SOX4	Endothelial
1.37952e-10	-0.488927	0.489	0.623	2.49486e-06	PPP1R12A	Endothelial
1.40221e-10	-0.483515	0.484	0.61	2.53589e-06	ARID1B	Endothelial
1.41474e-10	-0.777022	0.328	0.446	2.55856e-06	ATF1	Endothelial
1.4268e-10	0.519968	0.754	0.807	2.58036e-06	HNRNPF	Endothelial
1.46078e-10	0.414413	0.209	0.081	2.64183e-06	WDR1	Endothelial
1.46529e-10	-0.489951	0.423	0.533	2.64998e-06	CDK2	Endothelial
1.49795e-10	-1.85702	0.156	0.29	2.70904e-06	RAB22A	Endothelial
1.52788e-10	1.52223	0.339	0.172	2.76317e-06	FAM107A	Endothelial
1.55814e-10	-1.15558	0.302	0.406	2.8179e-06	KHSRP	Endothelial
1.56413e-10	-1.49298	0.233	0.355	2.82874e-06	FAM110B	Endothelial
1.6009e-10	-0.758098	0.405	0.495	2.89523e-06	MIB1	Endothelial
1.66305e-10	0.815952	0.646	0.565	3.00762e-06	PBXIP1	Endothelial
1.67182e-10	-0.521334	0.532	0.635	3.02348e-06	ATXN2	Endothelial
1.68582e-10	1.66231	0.111	0.03	3.04881e-06	PNLDC1	Endothelial
1.68741e-10	-0.569015	0.474	0.572	3.05168e-06	MAX	Endothelial
1.6891e-10	0.968187	0.534	0.362	3.05474e-06	ITGB2	Endothelial
1.70027e-10	1.98004	0.09	0.021	3.07494e-06	NR2C2AP	Endothelial
1.74623e-10	-1.39804	0.259	0.379	3.15806e-06	AUTS2	Endothelial
1.85445e-10	-0.773184	0.402	0.501	3.35377e-06	PAG1	Endothelial
1.85532e-10	-0.667409	0.402	0.52	3.35535e-06	HPN	Endothelial
1.89967e-10	0.66894	0.257	0.111	3.43555e-06	TAGAP	Endothelial
1.9441e-10	-0.805429	0.365	0.467	3.5159e-06	PDS5B	Endothelial
1.96294e-10	1.32892	0.444	0.261	3.54997e-06	GADD45GIP1	Endothelial
1.96377e-10	-0.602051	0.542	0.694	3.55148e-06	ARF1	Endothelial
1.9864e-10	-1.26657	0.275	0.395	3.59241e-06	SGMS1	Endothelial
1.9884e-10	1.10638	0.349	0.179	3.59602e-06	GADD45G	Endothelial
1.99475e-10	0.992748	0.307	0.147	3.60751e-06	GSDMD	Endothelial
2.03537e-10	-0.698612	0.373	0.48	3.68096e-06	ARFGEF1	Endothelial
2.06565e-10	-0.773518	0.458	0.55	3.73573e-06	CPSF6	Endothelial
2.08785e-10	-0.656913	0.503	0.605	3.77588e-06	TAOK2	Endothelial
2.09903e-10	0.937777	0.526	0.333	3.79609e-06	CHMP1B	Endothelial
2.12421e-10	-0.828489	0.392	0.502	3.84164e-06	MAP3K2	Endothelial
2.13622e-10	-0.633831	0.442	0.539	3.86335e-06	ABI2	Endothelial
2.14357e-10	-0.862972	0.333	0.448	3.87665e-06	USP54	Endothelial
2.151e-10	0.856441	0.37	0.191	3.89008e-06	PTPRE	Endothelial
2.17055e-10	-0.458437	0.46	0.572	3.92544e-06	VAMP2	Endothelial
2.37835e-10	-0.435366	0.474	0.582	4.30125e-06	PDLIM2	Endothelial
2.43117e-10	0.777451	0.497	0.308	4.39678e-06	PADI2	Endothelial
2.4702e-10	0.909591	0.233	0.099	4.46737e-06	EGFLAM	Endothelial
2.50746e-10	-2.11827	0.114	0.247	4.53474e-06	PLEKHA6	Endothelial
2.57873e-10	0.880372	0.283	0.13	4.66364e-06	DOK2	Endothelial
2.65668e-10	0.891023	0.651	0.555	4.80461e-06	CORO1B	Endothelial
2.69197e-10	1.00771	0.36	0.186	4.86843e-06	FERMT3	Endothelial
2.72476e-10	-0.425167	0.616	0.731	4.92773e-06	WNK1	Endothelial
2.76262e-10	-0.331146	0.614	0.77	4.99621e-06	RACK1	Endothelial
2.78453e-10	-0.826281	0.386	0.488	5.03583e-06	DIPK2A	Endothelial
2.90775e-10	0.848718	0.622	0.488	5.25866e-06	RRBP1	Endothelial
2.93785e-10	-0.653934	0.495	0.601	5.3131e-06	SH3GLB1	Endothelial
2.96525e-10	-1.25892	0.238	0.365	5.36265e-06	SLC25A27	Endothelial
3.03433e-10	0.875415	0.458	0.262	5.48758e-06	DTX3L	Endothelial
3.04897e-10	1.89462	0.111	0.031	5.51406e-06	NRXN3	Endothelial
3.09266e-10	-0.655202	0.368	0.479	5.59308e-06	GTDC1	Endothelial
3.15805e-10	-0.800894	0.376	0.477	5.71134e-06	ZNF362	Endothelial
3.18643e-10	-0.822772	0.368	0.475	5.76266e-06	KLHL8	Endothelial
3.24394e-10	-0.556435	0.487	0.613	5.86667e-06	ELOVL1	Endothelial
3.26337e-10	-0.391407	0.571	0.706	5.9018e-06	NUMA1	Endothelial
3.27904e-10	-1.04546	0.259	0.387	5.93014e-06	IRX5	Endothelial
3.3059e-10	-0.644335	0.384	0.49	5.97873e-06	EPB41L3	Endothelial
3.37929e-10	-0.692226	0.429	0.525	6.11144e-06	DYM	Endothelial
3.4897e-10	-0.596985	0.347	0.462	6.31113e-06	TOMM6	Endothelial
3.53895e-10	-0.222615	0.73	0.878	6.4002e-06	ARGLU1	Endothelial
3.56265e-10	-0.562594	0.45	0.543	6.44305e-06	PAN2	Endothelial
3.56816e-10	-0.239636	0.537	0.68	6.45302e-06	MCF2L	Endothelial
3.58102e-10	1.16041	0.288	0.137	6.47627e-06	CRELD2	Endothelial
3.69686e-10	-1.72624	0.09	0.22	6.68576e-06	PITPNM3	Endothelial
3.70734e-10	-0.322426	0.595	0.711	6.70473e-06	PIP4K2B	Endothelial
3.76109e-10	-0.581219	0.474	0.565	6.80193e-06	PPP3R1	Endothelial
3.77184e-10	0.845147	0.437	0.242	6.82137e-06	H1F0	Endothelial
3.78343e-10	1.28724	0.437	0.262	6.84234e-06	COX7A2	Endothelial
3.89253e-10	-1.00509	0.212	0.346	7.03965e-06	PARD3B	Endothelial
3.89281e-10	-0.275697	0.593	0.699	7.04015e-06	STAG1	Endothelial
3.89775e-10	-0.590153	0.41	0.515	7.04908e-06	NIPBL	Endothelial
3.91733e-10	0.766018	0.743	0.728	7.08449e-06	COL4A2	Endothelial
3.94096e-10	-2.44221	0.013	0.121	7.12722e-06	ERMAP	Endothelial
3.95471e-10	-0.404753	0.593	0.773	7.1521e-06	SEC31A	Endothelial
4.03739e-10	0.865954	0.54	0.386	7.30163e-06	S100A11	Endothelial
4.05847e-10	-0.814495	0.365	0.481	7.33975e-06	DUSP6	Endothelial
4.12302e-10	-0.658155	0.288	0.412	7.45648e-06	RDX	Endothelial
4.14261e-10	-0.734618	0.392	0.504	7.4919e-06	COMMD2	Endothelial
4.15361e-10	-1.84084	0.108	0.241	7.5118e-06	WAC	Endothelial
4.15491e-10	-1.12172	0.101	0.237	7.51415e-06	PLEKHB1	Endothelial
4.30618e-10	-0.381697	0.614	0.782	7.78773e-06	LTA4H	Endothelial
4.35899e-10	1.53163	0.085	0.019	7.88323e-06	IL2RA	Endothelial
4.3691e-10	2.13914	0.085	0.019	7.90153e-06	SPC24	Endothelial
4.49579e-10	-0.629771	0.235	0.366	8.13064e-06	CCDC68	Endothelial
4.63432e-10	-0.94261	0.362	0.467	8.38116e-06	INTS8	Endothelial
4.6911e-10	-0.545382	0.5	0.592	8.48386e-06	RPRD1A	Endothelial
4.7043e-10	0.782748	0.325	0.162	8.50773e-06	RGS10	Endothelial
4.71001e-10	1.09703	0.497	0.303	8.51805e-06	PRPS2	Endothelial
4.72275e-10	0.268365	0.923	0.987	8.54109e-06	OAZ1	Endothelial
4.73225e-10	0.68358	0.468	0.276	8.55828e-06	PARP14	Endothelial
4.76639e-10	1.87831	0.127	0.04	8.62002e-06	FLT4	Endothelial
4.77348e-10	-0.679306	0.46	0.56	8.63283e-06	EDEM3	Endothelial
4.81001e-10	0.678667	0.28	0.127	8.69891e-06	BST2	Endothelial
4.81527e-10	0.801364	0.27	0.123	8.70842e-06	EXOC8	Endothelial
4.88239e-10	0.721264	0.212	0.086	8.8298e-06	ADAM28	Endothelial
5.07725e-10	1.11467	0.114	0.033	9.18221e-06	TRIM72	Endothelial
5.14231e-10	-0.58005	0.481	0.578	9.29986e-06	DMTF1	Endothelial
5.17129e-10	0.921009	0.466	0.27	9.35227e-06	FUOM	Endothelial
5.27248e-10	-0.442024	0.495	0.623	9.53528e-06	ZMYM2	Endothelial
5.3078e-10	0.811791	0.524	0.351	9.59915e-06	SQOR	Endothelial
5.37326e-10	1.07282	0.286	0.133	9.71754e-06	LAT2	Endothelial
5.57995e-10	-0.690744	0.389	0.484	1.00913e-05	ZNF462	Endothelial
5.6761e-10	-0.27686	0.63	0.852	1.02652e-05	MYH14	Endothelial
6.23676e-10	-0.945373	0.357	0.46	1.12792e-05	NCOA1	Endothelial
6.23829e-10	-0.470357	0.466	0.56	1.1282e-05	VPS41	Endothelial
6.28331e-10	0.508971	0.278	0.128	1.13634e-05	DIAPH1	Endothelial
6.32285e-10	-0.235903	0.563	0.688	1.14349e-05	CREBRF	Endothelial
6.45113e-10	-0.751885	0.376	0.488	1.16669e-05	GRK5	Endothelial
6.45352e-10	-0.612493	0.106	0.248	1.16712e-05	FAM184A	Endothelial
6.49973e-10	-0.363628	0.534	0.639	1.17548e-05	ERCC6L2	Endothelial
6.51856e-10	-0.578003	0.426	0.526	1.17888e-05	COBL	Endothelial
6.54702e-10	-1.34442	0.312	0.411	1.18403e-05	ANO6	Endothelial
6.66145e-10	1.07237	0.267	0.122	1.20472e-05	CLNK	Endothelial
6.77252e-10	1.11275	0.169	0.063	1.22481e-05	TEN1	Endothelial
6.8241e-10	0.585265	0.328	0.162	1.23414e-05	SIRPA	Endothelial
6.83419e-10	-0.416759	0.545	0.655	1.23596e-05	LRCH4	Endothelial
7.0667e-10	0.823161	0.228	0.099	1.27801e-05	TRPM6	Endothelial
7.202e-10	3.19709	0.397	0.218	1.30248e-05	MAN2B1	Endothelial
7.34513e-10	-0.552538	0.399	0.511	1.32837e-05	HAUS4	Endothelial
7.40117e-10	-0.620277	0.381	0.488	1.3385e-05	SLC25A28	Endothelial
7.41049e-10	1.40104	0.167	0.062	1.34019e-05	ZDHHC13	Endothelial
7.47036e-10	1.01731	0.27	0.125	1.35101e-05	CHTF8	Endothelial
7.58645e-10	0.508961	0.262	0.118	1.37201e-05	SLC38A7	Endothelial
7.67707e-10	0.732434	0.656	0.65	1.3884e-05	WARS	Endothelial
7.80352e-10	-0.493254	0.553	0.687	1.41127e-05	SMARCA4	Endothelial
7.85733e-10	0.807778	0.37	0.193	1.421e-05	TP53INP2	Endothelial
7.93912e-10	-1.06942	0.167	0.303	1.43579e-05	SEMA3B	Endothelial
7.96465e-10	-0.561522	0.5	0.606	1.44041e-05	UBAP2L	Endothelial
8.09445e-10	1.13763	0.452	0.272	1.46388e-05	SEMA3G	Endothelial
8.4055e-10	-0.63922	0.41	0.509	1.52013e-05	BAZ2B	Endothelial
8.55027e-10	0.909246	0.254	0.114	1.54632e-05	SH3TC1	Endothelial
8.70245e-10	2.08821	0.061	0.01	1.57384e-05	TK1	Endothelial
8.70522e-10	-0.372779	0.423	0.535	1.57434e-05	DUSP16	Endothelial
8.85694e-10	-0.630033	0.421	0.516	1.60178e-05	CCNT2	Endothelial
8.92174e-10	-2.75141	0.061	0.181	1.6135e-05	C1orf116	Endothelial
8.94968e-10	-0.837754	0.389	0.494	1.61855e-05	PTPRK	Endothelial
9.02081e-10	-0.991547	0.087	0.226	1.63141e-05	DACT1	Endothelial
9.27691e-10	1.90859	0.101	0.027	1.67773e-05	KRBOX1	Endothelial
9.44821e-10	-0.406186	0.511	0.616	1.70871e-05	CDC42EP1	Endothelial
9.68181e-10	1.05077	0.331	0.178	1.75096e-05	PIGR	Endothelial
9.69939e-10	1.20408	0.153	0.055	1.75414e-05	C1orf127	Endothelial
1.02183e-09	-0.335348	0.587	0.724	1.84797e-05	IK	Endothelial
1.03617e-09	1.28889	0.225	0.098	1.87391e-05	LY9	Endothelial
1.08421e-09	1.03722	0.415	0.229	1.9608e-05	SGK3	Endothelial
1.0889e-09	-0.740596	0.349	0.449	1.96928e-05	SCAP	Endothelial
1.09553e-09	-0.57076	0.484	0.586	1.98126e-05	SMCHD1	Endothelial
1.11857e-09	-0.781031	0.32	0.433	2.02293e-05	ZNRF3	Endothelial
1.12794e-09	-0.49784	0.55	0.665	2.03987e-05	ANKRD17	Endothelial
1.1358e-09	0.928912	0.569	0.388	2.05409e-05	PSMA7	Endothelial
1.14546e-09	-0.392064	0.537	0.612	2.07156e-05	LCOR	Endothelial
1.15825e-09	-0.761256	0.402	0.499	2.0947e-05	COL12A1	Endothelial
1.16845e-09	-0.33274	0.452	0.567	2.11314e-05	NR2F1	Endothelial
1.16939e-09	-0.734161	0.368	0.485	2.11484e-05	RMND5B	Endothelial
1.1825e-09	2.00541	0.087	0.021	2.13855e-05	FPR3	Endothelial
1.18767e-09	-1.08082	0.058	0.182	2.1479e-05	SHISA2	Endothelial
1.19309e-09	1.45294	0.085	0.02	2.1577e-05	CD300A	Endothelial
1.21654e-09	-0.772016	0.323	0.435	2.20011e-05	NDUFAF7	Endothelial
1.23487e-09	-0.505439	0.455	0.56	2.23327e-05	KDSR	Endothelial
1.2544e-09	-0.331602	0.553	0.672	2.26857e-05	KIF1B	Endothelial
1.25537e-09	1.19987	0.124	0.04	2.27034e-05	PLA2G3	Endothelial
1.26205e-09	-0.337447	0.492	0.599	2.28242e-05	NDRG1	Endothelial
1.26835e-09	-1.11353	0.212	0.343	2.29381e-05	PLEKHH2	Endothelial
1.29022e-09	-1.22325	0.262	0.378	2.33336e-05	CUEDC2	Endothelial
1.29665e-09	-0.999116	0.315	0.417	2.345e-05	CCDC186	Endothelial
1.31854e-09	0.873663	0.323	0.159	2.38459e-05	COLGALT1	Endothelial
1.32366e-09	-0.672956	0.442	0.535	2.39384e-05	PCDH1	Endothelial
1.4092e-09	1.44551	0.19	0.078	2.54853e-05	LRRC10B	Endothelial
1.41322e-09	-1.72882	0.124	0.251	2.55582e-05	GPAM	Endothelial
1.4197e-09	-0.665488	0.41	0.509	2.56752e-05	RIC1	Endothelial
1.4856e-09	-0.543413	0.487	0.602	2.68671e-05	USP32	Endothelial
1.48884e-09	0.774967	0.079	0.018	2.69257e-05	ALG12	Endothelial
1.49196e-09	-0.549735	0.5	0.607	2.69821e-05	BAIAP2	Endothelial
1.49792e-09	-1.18849	0.294	0.397	2.709e-05	CCDC159	Endothelial
1.53278e-09	-1.66552	0.159	0.282	2.77204e-05	LEPR	Endothelial
1.57917e-09	1.08532	0.206	0.087	2.85593e-05	FRRS1	Endothelial
1.58783e-09	0.6418	0.362	0.187	2.87159e-05	NDUFS5	Endothelial
1.59002e-09	2.4532	0.095	0.026	2.87555e-05	KLK7	Endothelial
1.6119e-09	-0.568253	0.484	0.582	2.91512e-05	ZNF410	Endothelial
1.61677e-09	0.951136	0.402	0.221	2.92393e-05	LMNB2	Endothelial
1.62799e-09	-0.575995	0.294	0.42	2.94422e-05	DIXDC1	Endothelial
1.65063e-09	-0.613546	0.492	0.604	2.98516e-05	METRNL	Endothelial
1.68771e-09	2.69321	0.048	0.006	3.05223e-05	CXCL3	Endothelial
1.73236e-09	-1.11786	0.14	0.267	3.13297e-05	TTC9	Endothelial
1.77859e-09	0.789365	0.627	0.596	3.21657e-05	ITPK1	Endothelial
1.77957e-09	-1.5837	0.161	0.287	3.21834e-05	SUSD2	Endothelial
1.7877e-09	-0.253692	0.659	0.811	3.23306e-05	CUX1	Endothelial
1.78787e-09	1.33962	0.561	0.394	3.23337e-05	DPT	Endothelial
1.93321e-09	-0.87088	0.341	0.443	3.49622e-05	DLG1	Endothelial
1.9526e-09	-1.30929	0.222	0.336	3.53128e-05	STARD10	Endothelial
1.96365e-09	-1.08798	0.31	0.416	3.55127e-05	SHB	Endothelial
1.97564e-09	0.503143	0.717	0.812	3.57294e-05	SDC3	Endothelial
1.97652e-09	0.644412	0.18	0.07	3.57453e-05	CD247	Endothelial
2.0037e-09	-2.38661	0.061	0.179	3.62369e-05	NIBAN2	Endothelial
2.02603e-09	1.35768	0.32	0.167	3.66408e-05	SPECC1	Endothelial
2.02868e-09	-0.715138	0.429	0.528	3.66886e-05	SLK	Endothelial
2.03506e-09	0.867723	0.447	0.262	3.68041e-05	SORL1	Endothelial
2.04461e-09	-0.576895	0.471	0.58	3.69767e-05	APH1A	Endothelial
2.059e-09	-0.772892	0.241	0.365	3.72371e-05	MLLT3	Endothelial
2.06014e-09	2.11119	0.159	0.061	3.72577e-05	STMN3	Endothelial
2.06553e-09	-1.62081	0.201	0.318	3.73551e-05	KRBA2	Endothelial
2.09042e-09	-0.629447	0.497	0.577	3.78052e-05	EIF4E3	Endothelial
2.10129e-09	-0.411135	0.55	0.658	3.80018e-05	RARA	Endothelial
2.19616e-09	-0.545195	0.471	0.567	3.97175e-05	CHD7	Endothelial
2.19811e-09	-0.704851	0.413	0.505	3.97528e-05	SMC4	Endothelial
2.20237e-09	0.738187	0.272	0.129	3.98298e-05	SLC46A2	Endothelial
2.27783e-09	0.899024	0.153	0.056	4.11946e-05	PSMB7	Endothelial
2.28297e-09	-0.901742	0.265	0.377	4.12875e-05	FOXN3	Endothelial
2.30982e-09	-0.58343	0.487	0.581	4.17732e-05	ARAF	Endothelial
2.32167e-09	-0.517898	0.439	0.528	4.19874e-05	ZRANB1	Endothelial
2.32516e-09	1.06747	0.46	0.276	4.20505e-05	CHCHD1	Endothelial
2.32815e-09	-0.490019	0.463	0.587	4.21046e-05	EIF4G1	Endothelial
2.39038e-09	-0.525578	0.386	0.489	4.32301e-05	BAG2	Endothelial
2.42188e-09	-0.383005	0.553	0.66	4.37997e-05	SRRM1	Endothelial
2.51326e-09	-1.74678	0.026	0.135	4.54522e-05	NRN1L	Endothelial
2.51494e-09	-0.640993	0.365	0.462	4.54827e-05	CGGBP1	Endothelial
2.54124e-09	0.983762	0.22	0.095	4.59584e-05	NRBF2	Endothelial
2.59232e-09	0.672015	0.698	0.692	4.6882e-05	NUCB1	Endothelial
2.61956e-09	-0.410589	0.497	0.601	4.73747e-05	MEPCE	Endothelial
2.65225e-09	-0.287414	0.595	0.758	4.7966e-05	BRD4	Endothelial
2.66409e-09	0.792007	0.553	0.472	4.81801e-05	CTSS	Endothelial
2.68167e-09	-0.461791	0.505	0.59	4.8498e-05	PPIG	Endothelial
2.77969e-09	1.92514	0.148	0.055	5.02706e-05	HDAC9	Endothelial
2.78857e-09	-0.255128	0.582	0.716	5.04312e-05	TCF4	Endothelial
2.87067e-09	-0.74364	0.41	0.509	5.19161e-05	WDTC1	Endothelial
2.91292e-09	0.865847	0.492	0.307	5.26802e-05	ATP11A	Endothelial
2.94502e-09	0.487379	0.328	0.164	5.32606e-05	CD164	Endothelial
3.00909e-09	-1.79182	0.04	0.15	5.44193e-05	HOMER2	Endothelial
3.07375e-09	1.06976	0.611	0.482	5.55887e-05	IL7R	Endothelial
3.14941e-09	-1.85862	0.119	0.243	5.6957e-05	AADAT	Endothelial
3.15634e-09	-0.492732	0.519	0.613	5.70824e-05	PRRC2B	Endothelial
3.18573e-09	-0.773203	0.394	0.486	5.7614e-05	LRRC8A	Endothelial
3.22503e-09	-1.78186	0.146	0.264	5.83247e-05	BEND7	Endothelial
3.23318e-09	1.73526	0.053	0.008	5.84721e-05	APOC1	Endothelial
3.30518e-09	-0.229424	0.624	0.762	5.97742e-05	CTTN	Endothelial
3.33324e-09	-0.537894	0.508	0.604	6.02816e-05	OCLN	Endothelial
3.3382e-09	0.838099	0.222	0.097	6.03714e-05	NDUFV3	Endothelial
3.34311e-09	-0.523867	0.516	0.652	6.04602e-05	ESYT2	Endothelial
3.43009e-09	-1.38129	0.201	0.319	6.20332e-05	ARHGAP21	Endothelial
3.45833e-09	0.88055	0.384	0.21	6.25439e-05	DYNLT1	Endothelial
3.46733e-09	0.442467	0.852	0.923	6.27067e-05	TIMP2	Endothelial
3.5545e-09	0.895988	0.413	0.242	6.42831e-05	LTB	Endothelial
3.55768e-09	0.899342	0.627	0.558	6.43407e-05	KCTD12	Endothelial
3.5925e-09	0.792783	0.442	0.271	6.49704e-05	IQGAP2	Endothelial
3.6021e-09	-0.590551	0.378	0.486	6.51439e-05	FAM214A	Endothelial
3.62044e-09	-0.538075	0.487	0.58	6.54756e-05	CHID1	Endothelial
3.63729e-09	0.788535	0.64	0.55	6.57804e-05	ZFP36	Endothelial
3.66984e-09	0.857312	0.294	0.143	6.63691e-05	RHBDF2	Endothelial
3.69536e-09	0.789365	0.484	0.301	6.68306e-05	TRIM14	Endothelial
3.71473e-09	-1.50695	0.198	0.309	6.71809e-05	DSEL	Endothelial
3.73852e-09	-0.539198	0.511	0.612	6.76111e-05	JUP	Endothelial
3.78457e-09	0.829785	0.402	0.223	6.8444e-05	AMDHD2	Endothelial
3.78861e-09	0.793626	0.272	0.13	6.85169e-05	IL4R	Endothelial
3.8101e-09	1.09457	0.228	0.102	6.89056e-05	CCDC107	Endothelial
3.87618e-09	-0.535342	0.444	0.548	7.01008e-05	ZNF664	Endothelial
3.89712e-09	-0.729099	0.426	0.535	7.04794e-05	MAPK14	Endothelial
3.90057e-09	-0.900774	0.402	0.508	7.05418e-05	RPN1	Endothelial
3.90226e-09	0.896608	0.497	0.309	7.05723e-05	ATP5MC2	Endothelial
3.96086e-09	-0.608444	0.429	0.521	7.16321e-05	ANKRD50	Endothelial
3.96183e-09	-0.812288	0.381	0.478	7.16498e-05	FADS1	Endothelial
3.99837e-09	-0.772406	0.392	0.487	7.23106e-05	EHBP1	Endothelial
4.00172e-09	-0.437896	0.444	0.537	7.2371e-05	DAPK3	Endothelial
4.07244e-09	1.165	0.302	0.151	7.365e-05	POFUT2	Endothelial
4.17394e-09	-0.838963	0.302	0.416	7.54857e-05	ADRB2	Endothelial
4.18707e-09	0.868898	0.254	0.118	7.57231e-05	P2RY12	Endothelial
4.28583e-09	-0.651191	0.373	0.477	7.75092e-05	CYFIP2	Endothelial
4.31072e-09	-0.305811	0.59	0.704	7.79594e-05	UBE2Q1	Endothelial
4.349e-09	-1.01805	0.28	0.382	7.86517e-05	MED12	Endothelial
4.39464e-09	1.0363	0.241	0.113	7.94771e-05	GPM6B	Endothelial
4.40762e-09	0.613209	0.302	0.148	7.97118e-05	BIRC3	Endothelial
4.4383e-09	-0.649881	0.407	0.499	8.02667e-05	ATAD2B	Endothelial
4.47454e-09	-2.42578	0.021	0.122	8.09221e-05	SYNPO2L	Endothelial
4.48991e-09	0.630437	0.36	0.191	8.12001e-05	NHLRC3	Endothelial
4.54238e-09	-0.704331	0.442	0.525	8.2149e-05	DDX1	Endothelial
4.57579e-09	-0.329973	0.534	0.665	8.27532e-05	DHX15	Endothelial
4.65224e-09	0.873117	0.288	0.142	8.41358e-05	HERC5	Endothelial
4.77499e-09	1.07478	0.28	0.135	8.63558e-05	TMEM51	Endothelial
4.82292e-09	-0.443236	0.474	0.589	8.72225e-05	CBLB	Endothelial
4.85755e-09	-0.755929	0.397	0.5	8.78488e-05	VPS39	Endothelial
4.8909e-09	0.904426	0.622	0.523	8.8452e-05	SNRPB	Endothelial
5.00722e-09	-0.289674	0.574	0.691	9.05556e-05	LRCH1	Endothelial
5.01889e-09	-0.894487	0.09	0.213	9.07667e-05	RPH3AL	Endothelial
5.03218e-09	-0.378521	0.571	0.657	9.1007e-05	HOOK3	Endothelial
5.17484e-09	1.05919	0.188	0.077	9.3587e-05	CCR5	Endothelial
5.26743e-09	-0.460975	0.476	0.579	9.52615e-05	WIPF2	Endothelial
5.27158e-09	-0.893461	0.307	0.407	9.53365e-05	UBN2	Endothelial
5.2861e-09	-1.08811	0.307	0.399	9.55991e-05	SLC25A4	Endothelial
5.35882e-09	-1.12004	0.323	0.422	9.69142e-05	SP3	Endothelial
5.38153e-09	0.708682	0.175	0.07	9.73249e-05	DPP4	Endothelial
5.39365e-09	-0.659293	0.434	0.525	9.75442e-05	USO1	Endothelial
5.48355e-09	-0.477166	0.474	0.564	9.917e-05	MAST4	Endothelial
5.57413e-09	0.544758	0.299	0.15	0.000100808	SPHK2	Endothelial
5.63798e-09	-0.507573	0.529	0.652	0.000101963	ILF3	Endothelial
5.68686e-09	0.9024	0.201	0.085	0.000102847	CD48	Endothelial
5.69111e-09	-0.358193	0.458	0.56	0.000102924	DEDD	Endothelial
5.70229e-09	1.2322	0.153	0.057	0.000103126	SIRPB2	Endothelial
5.70968e-09	-0.888131	0.365	0.46	0.00010326	VPS13A	Endothelial
5.73351e-09	-0.383113	0.614	0.727	0.000103691	PDGFRB	Endothelial
5.78913e-09	0.767977	0.616	0.601	0.000104696	ARPC1B	Endothelial
5.81023e-09	-0.961963	0.09	0.211	0.000105078	RUNDC3B	Endothelial
5.8609e-09	1.25246	0.09	0.024	0.000105994	TRPV4	Endothelial
5.86771e-09	0.704814	0.098	0.028	0.000106117	TOP2A	Endothelial
5.9444e-09	-0.652469	0.399	0.482	0.000107504	PIK3CA	Endothelial
6.35667e-09	-1.40893	0.262	0.366	0.00011496	ATP9A	Endothelial
6.36483e-09	-0.649684	0.431	0.55	0.000115108	F11R	Endothelial
6.4334e-09	-3.57411	0.013	0.108	0.000116348	CACNA1F	Endothelial
6.49042e-09	0.975597	0.365	0.195	0.000117379	HSD11B2	Endothelial
6.49849e-09	-0.501287	0.347	0.446	0.000117525	SLC25A26	Endothelial
6.59124e-09	1.27844	0.122	0.04	0.000119202	GLDN	Endothelial
6.70092e-09	0.885327	0.516	0.333	0.000121186	SDF4	Endothelial
6.76816e-09	-1.30804	0.302	0.393	0.000122402	TMEM87B	Endothelial
6.92257e-09	-1.59157	0.204	0.318	0.000125195	CMTM4	Endothelial
6.92784e-09	-2.27727	0.069	0.182	0.00012529	ADHFE1	Endothelial
6.97327e-09	-0.445043	0.46	0.56	0.000126112	IPO8	Endothelial
7.09917e-09	1.11025	0.135	0.048	0.000128388	SPIB	Endothelial
7.11418e-09	1.01619	0.156	0.06	0.00012866	PRSS22	Endothelial
7.12655e-09	0.649197	0.14	0.05	0.000128884	PTAFR	Endothelial
7.12736e-09	-2.64016	0.074	0.187	0.000128898	UPK3B	Endothelial
7.47651e-09	-0.934933	0.354	0.445	0.000135213	ZNF532	Endothelial
7.80903e-09	-1.55576	0.037	0.145	0.000141226	CACNA2D3	Endothelial
7.99633e-09	1.30929	0.093	0.026	0.000144614	RGS16	Endothelial
8.15022e-09	3.18856	0.058	0.011	0.000147397	MUC5B	Endothelial
8.38168e-09	1.08998	0.487	0.301	0.000151583	ANP32E	Endothelial
8.44053e-09	0.891747	0.172	0.069	0.000152647	APRT	Endothelial
8.48262e-09	-0.349416	0.54	0.64	0.000153408	SETBP1	Endothelial
8.55508e-09	0.873137	0.119	0.039	0.000154719	WDFY4	Endothelial
8.57052e-09	-0.665753	0.452	0.531	0.000154998	PLPP1	Endothelial
8.62081e-09	0.89293	0.217	0.096	0.000155907	SUSD3	Endothelial
8.63506e-09	-0.66674	0.415	0.502	0.000156165	UBE2R2	Endothelial
8.73807e-09	-0.522668	0.508	0.609	0.000158028	PPP6R3	Endothelial
8.79474e-09	-0.59877	0.471	0.565	0.000159053	ZMYND11	Endothelial
8.87329e-09	1.0065	0.352	0.191	0.000160473	CD82	Endothelial
8.87959e-09	0.896191	0.508	0.338	0.000160587	LCP2	Endothelial
8.88759e-09	-0.489237	0.45	0.545	0.000160732	DUSP7	Endothelial
8.90365e-09	0.679433	0.698	0.63	0.000161023	DRAP1	Endothelial
8.96673e-09	0.839874	0.28	0.135	0.000162163	SH3RF3	Endothelial
9.09521e-09	-0.552664	0.426	0.515	0.000164487	NSD1	Endothelial
9.32439e-09	-1.03577	0.235	0.349	0.000168632	AKTIP	Endothelial
9.47232e-09	0.632313	0.146	0.054	0.000171307	SLC7A8	Endothelial
9.50157e-09	-0.236569	0.537	0.626	0.000171836	PKD2	Endothelial
9.71142e-09	-0.760222	0.434	0.518	0.000175631	UBE3C	Endothelial
9.758e-09	-0.678761	0.394	0.496	0.000176473	PCBD1	Endothelial
9.90731e-09	-0.739737	0.439	0.534	0.000179174	UBE2D2	Endothelial
9.9576e-09	-0.422724	0.526	0.618	0.000180083	LPP	Endothelial
1.00669e-08	1.25089	0.114	0.037	0.000182059	HCST	Endothelial
1.01223e-08	-0.593091	0.431	0.518	0.000183062	ACVR1	Endothelial
1.0133e-08	1.00224	0.106	0.033	0.000183256	TLR7	Endothelial
1.01953e-08	0.682604	0.323	0.166	0.000184381	SLC39A11	Endothelial
1.03182e-08	-0.451667	0.373	0.473	0.000186605	RHOJ	Endothelial
1.03425e-08	-0.550826	0.423	0.521	0.000187045	NLK	Endothelial
1.03718e-08	-0.60987	0.32	0.429	0.000187573	ABCD3	Endothelial
1.06021e-08	-0.671905	0.439	0.521	0.000191738	SRPK2	Endothelial
1.0706e-08	-0.238827	0.63	0.785	0.000193618	PAFAH1B1	Endothelial
1.08397e-08	-0.626394	0.331	0.438	0.000196037	CHST3	Endothelial
1.10891e-08	-0.733533	0.286	0.391	0.000200546	PCID2	Endothelial
1.11494e-08	-0.693019	0.421	0.507	0.000201637	FBXO7	Endothelial
1.13675e-08	-0.879814	0.193	0.317	0.000205581	DMD	Endothelial
1.14243e-08	-0.329468	0.579	0.699	0.000206609	UBE2B	Endothelial
1.14759e-08	-0.346216	0.503	0.601	0.000207542	MEIS1	Endothelial
1.15364e-08	-0.927502	0.336	0.426	0.000208637	PIAS3	Endothelial
1.15894e-08	-0.173206	0.492	0.582	0.000209595	SAP30L	Endothelial
1.1704e-08	-0.449718	0.511	0.627	0.000211667	GOLPH3	Endothelial
1.17268e-08	0.617998	0.103	0.031	0.000212079	PPM1J	Endothelial
1.17332e-08	0.527934	0.399	0.223	0.000212194	PLOD1	Endothelial
1.17365e-08	-0.860534	0.362	0.441	0.000212255	DHX9	Endothelial
1.17398e-08	1.17582	0.156	0.061	0.000212314	TMEM144	Endothelial
1.2108e-08	-0.523967	0.429	0.514	0.000218973	SEH1L	Endothelial
1.2137e-08	1.15111	0.41	0.248	0.000219497	SMS	Endothelial
1.21373e-08	-0.553075	0.503	0.583	0.000219503	SNTB1	Endothelial
1.23088e-08	-0.860278	0.365	0.449	0.000222604	BIRC6	Endothelial
1.27016e-08	-0.559774	0.444	0.539	0.000229708	AGO4	Endothelial
1.27115e-08	-0.723046	0.333	0.426	0.000229888	TNRC6A	Endothelial
1.2721e-08	-0.163343	0.582	0.675	0.000230059	ABLIM3	Endothelial
1.27756e-08	0.715695	0.519	0.349	0.000231047	DDX58	Endothelial
1.2977e-08	-0.865857	0.312	0.399	0.000234689	FXR1	Endothelial
1.32524e-08	0.648003	0.439	0.284	0.00023967	C1R	Endothelial
1.37126e-08	-1.57872	0.143	0.262	0.000247993	WDR54	Endothelial
1.39091e-08	-0.894406	0.302	0.401	0.000251547	ZNF280D	Endothelial
1.39661e-08	1.39824	0.119	0.04	0.000252577	VWC2	Endothelial
1.39676e-08	-0.647809	0.22	0.347	0.000252604	AJAP1	Endothelial
1.39956e-08	-0.8125	0.399	0.483	0.00025311	DENND6A	Endothelial
1.41017e-08	-1.437	0.151	0.265	0.00025503	MAPK11	Endothelial
1.42778e-08	0.74496	0.265	0.128	0.000258213	GAB3	Endothelial
1.46851e-08	1.44828	0.206	0.095	0.00026558	HSPA2	Endothelial
1.47787e-08	-0.191614	0.664	0.822	0.000267273	HOPX	Endothelial
1.48895e-08	-0.345394	0.495	0.599	0.000269276	SHOC2	Endothelial
1.49258e-08	1.22241	0.312	0.163	0.000269933	C1QTNF1	Endothelial
1.52693e-08	-0.529041	0.384	0.479	0.000276146	UBE4A	Endothelial
1.55009e-08	-1.42697	0.249	0.348	0.000280333	RBMXL1	Endothelial
1.55187e-08	-1.10569	0.272	0.375	0.000280656	SMIM19	Endothelial
1.5752e-08	-0.61196	0.352	0.448	0.000284874	TCF12	Endothelial
1.58325e-08	-0.884783	0.344	0.431	0.000286331	CNOT4	Endothelial
1.619e-08	0.427265	0.259	0.123	0.000292797	SAMD9L	Endothelial
1.63147e-08	-0.782288	0.339	0.426	0.000295052	C18orf25	Endothelial
1.69784e-08	-0.567927	0.193	0.31	0.000307054	CA11	Endothelial
1.72272e-08	0.931298	0.331	0.174	0.000311554	FCGR3A	Endothelial
1.76161e-08	-1.07576	0.265	0.367	0.000318588	RUNX1T1	Endothelial
1.7713e-08	-0.614542	0.344	0.443	0.00032034	SOS1	Endothelial
1.81469e-08	-0.549229	0.471	0.574	0.000328187	SESN3	Endothelial
1.83742e-08	-1.98733	0.156	0.265	0.000332298	RPRD2	Endothelial
1.85046e-08	-0.599341	0.429	0.509	0.000334655	RNF38	Endothelial
1.86386e-08	0.724075	0.325	0.17	0.000337079	PLEKHO2	Endothelial
1.86702e-08	-0.743457	0.402	0.491	0.00033765	CCSER2	Endothelial
1.86952e-08	-0.741276	0.28	0.383	0.000338103	FOXJ3	Endothelial
1.9396e-08	-0.295918	0.648	0.787	0.000350777	TSPAN12	Endothelial
1.95987e-08	0.842726	0.397	0.226	0.000354443	BAX	Endothelial
1.96942e-08	-0.457534	0.519	0.633	0.00035617	AKAP13	Endothelial
1.97596e-08	-0.460154	0.415	0.511	0.000357353	MIGA1	Endothelial
1.98276e-08	-0.285338	0.574	0.711	0.000358583	AKT3	Endothelial
2.00014e-08	-0.418201	0.489	0.594	0.000361725	ARRB2	Endothelial
2.00179e-08	-1.20722	0.19	0.304	0.000362023	ABCB1	Endothelial
2.00884e-08	-0.920402	0.339	0.432	0.000363299	CRY2	Endothelial
2.01901e-08	-0.439893	0.405	0.506	0.000365138	IL33	Endothelial
2.02199e-08	-0.239517	0.825	0.972	0.000365677	ZFP36L1	Endothelial
2.02743e-08	0.959028	0.296	0.15	0.000366661	EGLN3	Endothelial
2.03501e-08	-0.421472	0.55	0.689	0.000368031	ARID5B	Endothelial
2.04631e-08	0.587659	0.251	0.119	0.000370075	NCEH1	Endothelial
2.06566e-08	-0.558393	0.447	0.528	0.000373574	NCOA3	Endothelial
2.09083e-08	-0.315696	0.5	0.595	0.000378126	HP1BP3	Endothelial
2.12838e-08	-1.41172	0.188	0.296	0.000384917	DOCK7	Endothelial
2.13527e-08	-0.868882	0.323	0.411	0.000386164	JADE1	Endothelial
2.1534e-08	-1.75794	0.098	0.216	0.000389442	SYT7	Endothelial
2.17066e-08	0.924113	0.399	0.226	0.000392564	RIT1	Endothelial
2.19692e-08	-0.240035	0.582	0.818	0.000397312	FGFR2	Endothelial
2.19871e-08	-0.277681	0.471	0.566	0.000397636	EPC2	Endothelial
2.20105e-08	0.588038	0.823	0.881	0.00039806	RNASE1	Endothelial
2.2111e-08	-0.21674	0.603	0.733	0.000399878	SH2D3C	Endothelial
2.2289e-08	0.765864	0.442	0.27	0.000403096	IFI35	Endothelial
2.25115e-08	0.584742	0.296	0.151	0.00040712	LXN	Endothelial
2.2593e-08	1.03261	0.275	0.136	0.000408595	LST1	Endothelial
2.3033e-08	-0.9302	0.381	0.456	0.000416552	XPC	Endothelial
2.32161e-08	-1.0338	0.291	0.384	0.000419862	RORA	Endothelial
2.35301e-08	-0.279314	0.59	0.77	0.000425542	UBE2D3	Endothelial
2.3639e-08	0.764873	0.693	0.687	0.000427511	VASP	Endothelial
2.36568e-08	-0.721843	0.402	0.487	0.000427833	STX16	Endothelial
2.41789e-08	-0.312199	0.45	0.535	0.000437275	NR2C2	Endothelial
2.42101e-08	0.845514	0.603	0.462	0.000437841	SMIM7	Endothelial
2.45023e-08	-0.606859	0.362	0.457	0.000443124	NMRAL1	Endothelial
2.49787e-08	0.923221	0.185	0.078	0.000451739	GLA	Endothelial
2.51681e-08	-2.03046	0.053	0.16	0.000455165	HSPA4L	Endothelial
2.51808e-08	-1.1517	0.317	0.4	0.000455395	INSR	Endothelial
2.54091e-08	-0.817075	0.37	0.462	0.000459524	STRN	Endothelial
2.54491e-08	0.773546	0.5	0.322	0.000460247	ARHGAP4	Endothelial
2.54555e-08	-1.56192	0.198	0.306	0.000460363	INTS6L	Endothelial
2.60815e-08	-0.206107	0.553	0.642	0.000471683	KIF13A	Endothelial
2.72261e-08	0.883149	0.127	0.045	0.000492384	GNGT2	Endothelial
2.75191e-08	-0.598731	0.423	0.518	0.000497683	IDS	Endothelial
2.79403e-08	-0.524072	0.392	0.477	0.0005053	CLPTM1	Endothelial
2.80171e-08	0.897769	0.611	0.573	0.000506689	CORO1A	Endothelial
2.81167e-08	0.787308	0.222	0.103	0.00050849	RENBP	Endothelial
2.83653e-08	0.992299	0.669	0.601	0.000512987	CCND3	Endothelial
2.84751e-08	0.387877	0.78	0.891	0.000514972	TGM2	Endothelial
2.87532e-08	0.737292	0.69	0.738	0.000520002	TACSTD2	Endothelial
2.89766e-08	-0.540533	0.434	0.508	0.000524042	CAND1	Endothelial
2.90592e-08	1.09448	0.161	0.065	0.000525535	ACPP	Endothelial
2.93807e-08	-1.03071	0.296	0.409	0.00053135	COL16A1	Endothelial
2.94994e-08	0.746046	0.368	0.201	0.000533497	VEPH1	Endothelial
2.96607e-08	-1.03865	0.357	0.437	0.000536415	MICAL2	Endothelial
2.9845e-08	1.16734	0.28	0.145	0.000539746	UCHL1	Endothelial
3.07798e-08	-1.27559	0.304	0.389	0.000556653	GATAD1	Endothelial
3.10633e-08	-1.11456	0.143	0.261	0.00056178	LRRC32	Endothelial
3.12777e-08	-1.46782	0.225	0.326	0.000565657	CHST15	Endothelial
3.14454e-08	0.518154	0.169	0.07	0.000568689	TRAF1	Endothelial
3.23086e-08	-0.586267	0.362	0.46	0.000584301	FIP1L1	Endothelial
3.23118e-08	0.842382	0.206	0.093	0.000584359	CRYL1	Endothelial
3.29716e-08	1.01981	0.243	0.117	0.000596291	FBXO44	Endothelial
3.29994e-08	-0.365809	0.516	0.643	0.000596795	ITFG1	Endothelial
3.41897e-08	-0.26407	0.606	0.747	0.000618321	TCF21	Endothelial
3.43633e-08	0.658496	0.627	0.591	0.00062146	M6PR	Endothelial
3.46402e-08	-0.342964	0.519	0.603	0.000626468	SH3PXD2A	Endothelial
3.47576e-08	0.618182	0.299	0.152	0.000628591	SCARB1	Endothelial
3.4774e-08	-0.419369	0.497	0.616	0.000628887	CAPNS1	Endothelial
3.51049e-08	-0.888614	0.373	0.457	0.000634871	ITGA3	Endothelial
3.53713e-08	0.643095	0.241	0.115	0.00063969	SMPDL3A	Endothelial
3.5529e-08	-0.339575	0.508	0.599	0.000642542	FUS	Endothelial
3.58258e-08	0.81792	0.648	0.569	0.000647909	CEBPD	Endothelial
3.60432e-08	0.877256	0.484	0.325	0.000651842	CD163	Endothelial
3.65431e-08	0.2067	0.228	0.104	0.000660881	RELB	Endothelial
3.66855e-08	0.395269	0.267	0.13	0.000663456	SLC1A4	Endothelial
3.68855e-08	1.24806	0.246	0.121	0.000667075	NFKBIB	Endothelial
3.72462e-08	-1.37521	0.077	0.189	0.000673598	OR6N1	Endothelial
3.74947e-08	-0.628495	0.452	0.536	0.000678091	ARHGAP1	Endothelial
3.76021e-08	-0.528023	0.362	0.457	0.000680035	TDRP	Endothelial
3.76356e-08	1.06019	0.394	0.231	0.00068064	SNN	Endothelial
3.7922e-08	0.75073	0.386	0.216	0.000685819	COPZ2	Endothelial
3.81493e-08	-0.706993	0.331	0.417	0.00068993	ATL2	Endothelial
3.81756e-08	-0.371048	0.537	0.63	0.000690405	PFDN5	Endothelial
3.82051e-08	-0.792035	0.452	0.521	0.000690939	N4BP2L1	Endothelial
3.83708e-08	0.620583	0.706	0.752	0.000693936	PFN1	Endothelial
3.84691e-08	-0.979774	0.241	0.338	0.000695714	EFEMP2	Endothelial
3.91727e-08	0.804471	0.463	0.286	0.000708438	SAR1B	Endothelial
3.98576e-08	1.57025	0.153	0.062	0.000720825	COA3	Endothelial
3.98579e-08	-0.133247	0.741	0.901	0.00072083	YPEL3	Endothelial
3.98804e-08	-0.454634	0.532	0.628	0.000721236	SIN3B	Endothelial
4.00519e-08	0.838779	0.336	0.178	0.000724339	RTL8C	Endothelial
4.0118e-08	-1.05709	0.32	0.404	0.000725534	LMTK2	Endothelial
4.03473e-08	-0.875175	0.328	0.419	0.000729682	SCD5	Endothelial
4.03924e-08	0.871052	0.677	0.595	0.000730497	LASP1	Endothelial
4.11683e-08	1.01562	0.124	0.045	0.00074453	ATP6AP2	Endothelial
4.14485e-08	-0.535591	0.31	0.411	0.000749597	MID2	Endothelial
4.16863e-08	-1.15189	0.259	0.358	0.000753896	MED24	Endothelial
4.19188e-08	0.79913	0.63	0.527	0.000758101	H2AFJ	Endothelial
4.24875e-08	-0.230916	0.635	0.821	0.000768387	CTDSP2	Endothelial
4.25551e-08	-0.718412	0.429	0.508	0.000769608	NPEPPS	Endothelial
4.27423e-08	-0.588641	0.384	0.47	0.000772995	PRR14	Endothelial
4.3008e-08	1.51617	0.13	0.048	0.000777799	TMEM266	Endothelial
4.33225e-08	-0.311115	0.563	0.668	0.000783488	PARVA	Endothelial
4.36772e-08	-1.40222	0.198	0.3	0.000789902	NYNRIN	Endothelial
4.43675e-08	-0.602103	0.352	0.443	0.000802387	ATXN1	Endothelial
4.47834e-08	2.22204	0.056	0.011	0.000809907	ANPEP	Endothelial
4.54095e-08	-1.38335	0.235	0.334	0.000821231	SYDE2	Endothelial
4.5567e-08	0.97683	0.233	0.11	0.000824079	TNFAIP8L3	Endothelial
4.56362e-08	0.754098	0.421	0.251	0.000825331	SLC43A2	Endothelial
4.59198e-08	-0.867952	0.357	0.448	0.000830459	ZNF146	Endothelial
4.62806e-08	0.865195	0.603	0.521	0.000836985	TALDO1	Endothelial
4.66399e-08	-0.539489	0.413	0.484	0.000843482	FAM126B	Endothelial
4.67317e-08	-0.458447	0.407	0.499	0.000845142	OTUD7B	Endothelial
4.68487e-08	-0.263669	0.571	0.672	0.00084726	CASC3	Endothelial
4.71913e-08	-0.997887	0.323	0.399	0.000853455	PI4KA	Endothelial
4.72149e-08	0.819558	0.463	0.284	0.000853882	NADK	Endothelial
4.73482e-08	-0.715815	0.405	0.485	0.000856293	SLC30A9	Endothelial
4.82864e-08	-0.685358	0.354	0.446	0.000873259	SFSWAP	Endothelial
4.85559e-08	-0.13702	0.659	0.801	0.000878134	IGFBP5	Endothelial
4.88786e-08	0.712022	0.582	0.477	0.00088397	PPIB	Endothelial
4.89806e-08	-0.286121	0.429	0.517	0.000885814	STXBP1	Endothelial
4.97809e-08	1.29859	0.294	0.155	0.000900287	WFDC1	Endothelial
4.99687e-08	-1.16687	0.185	0.291	0.000903683	FSTL3	Endothelial
5.00513e-08	1.02389	0.188	0.082	0.000905177	PPIE	Endothelial
5.01351e-08	-0.786216	0.392	0.47	0.000906693	ANOS1	Endothelial
5.04336e-08	0.44685	0.328	0.174	0.000912092	SLC29A3	Endothelial
5.05025e-08	0.533951	0.32	0.169	0.000913338	CLEC7A	Endothelial
5.06994e-08	1.0328	0.41	0.246	0.000916898	CMKLR1	Endothelial
5.10549e-08	-0.746659	0.437	0.508	0.000923328	MYCBP2	Endothelial
5.11076e-08	0.953336	0.397	0.232	0.000924281	KCNMB1	Endothelial
5.17558e-08	1.06631	0.399	0.239	0.000936004	TXNDC12	Endothelial
5.19172e-08	1.14645	0.116	0.04	0.000938922	NEURL3	Endothelial
5.24284e-08	-0.46138	0.41	0.501	0.000948168	AKAP12	Endothelial
5.24901e-08	0.853922	0.378	0.218	0.000949283	FAM167B	Endothelial
5.26242e-08	-0.18715	0.709	0.857	0.000951708	BMPR2	Endothelial
5.27364e-08	-0.871056	0.283	0.383	0.000953738	SP2	Endothelial
5.31997e-08	-0.845216	0.399	0.472	0.000962116	RNPS1	Endothelial
5.34504e-08	0.544466	0.294	0.15	0.000966651	PSMD10	Endothelial
5.3705e-08	1.38535	0.159	0.065	0.000971254	DPH1	Endothelial
5.38101e-08	-0.779135	0.352	0.438	0.000973156	ASNSD1	Endothelial
5.47684e-08	-0.866404	0.275	0.372	0.000990486	DAPK2	Endothelial
5.56606e-08	-0.981024	0.235	0.337	0.00100662	TMEM64	Endothelial
5.61246e-08	0.902268	0.272	0.137	0.00101501	ANKRD13D	Endothelial
5.62737e-08	-0.699183	0.267	0.363	0.00101771	DENND3	Endothelial
5.65294e-08	-0.300584	0.632	0.777	0.00102233	STAU1	Endothelial
5.69908e-08	0.69792	0.267	0.131	0.00103068	PSMB2	Endothelial
5.72059e-08	-0.682281	0.341	0.431	0.00103457	SIRT1	Endothelial
5.82453e-08	-0.994415	0.22	0.32	0.00105337	HINT3	Endothelial
5.9379e-08	-0.603405	0.429	0.506	0.00107387	UBE2H	Endothelial
6.00026e-08	0.794469	0.082	0.023	0.00108515	UHRF1	Endothelial
6.14575e-08	-0.846912	0.198	0.309	0.00111146	PPP1R9A	Endothelial
6.19172e-08	0.886878	0.466	0.289	0.00111977	HMGB2	Endothelial
6.30703e-08	0.638989	0.426	0.257	0.00114063	CD52	Endothelial
6.32061e-08	1.10341	0.153	0.062	0.00114308	IFNLR1	Endothelial
6.40161e-08	-1.51925	0.167	0.276	0.00115773	CCBE1	Endothelial
6.42463e-08	-1.70033	0.185	0.287	0.00116189	HOXA4	Endothelial
6.43612e-08	-0.190364	0.484	0.579	0.00116397	VPS4A	Endothelial
6.45722e-08	-1.04475	0.275	0.367	0.00116779	UHRF2	Endothelial
6.46069e-08	-0.232944	0.622	0.724	0.00116842	ADGRF5	Endothelial
6.48674e-08	1.07188	0.164	0.068	0.00117313	ARHGAP22	Endothelial
6.51942e-08	-0.260334	0.378	0.465	0.00117904	NDUFB7	Endothelial
6.58177e-08	-1.2544	0.143	0.258	0.00119031	TSHZ3	Endothelial
6.6415e-08	-1.56953	0.108	0.213	0.00120112	PPP2R3A	Endothelial
6.75662e-08	-0.15932	0.577	0.695	0.00122194	RSRC2	Endothelial
6.80297e-08	0.849786	0.384	0.221	0.00123032	KLHDC8B	Endothelial
6.89646e-08	-0.353436	0.611	0.734	0.00124723	ARIH1	Endothelial
6.91752e-08	-0.958985	0.317	0.4	0.00125103	PPP2R5B	Endothelial
6.92469e-08	-0.592514	0.241	0.349	0.00125233	MPP3	Endothelial
7.02756e-08	-0.647932	0.407	0.478	0.00127093	CEP120	Endothelial
7.10691e-08	0.668983	0.397	0.227	0.00128528	NMI	Endothelial
7.16602e-08	0.812701	0.323	0.175	0.00129597	MAPK13	Endothelial
7.19083e-08	0.650908	0.381	0.218	0.00130046	CETN2	Endothelial
7.22559e-08	-0.36319	0.526	0.609	0.00130675	PSPC1	Endothelial
7.25286e-08	-0.696561	0.407	0.474	0.00131168	TOGARAM1	Endothelial
7.35913e-08	-0.421689	0.505	0.583	0.0013309	WASL	Endothelial
7.41323e-08	-0.963614	0.148	0.257	0.00134068	ALG6	Endothelial
7.4553e-08	-0.600408	0.362	0.45	0.00134829	PKNOX2	Endothelial
7.60339e-08	0.833069	0.172	0.074	0.00137507	SLC2A6	Endothelial
7.61036e-08	-0.718638	0.365	0.443	0.00137633	PDZD8	Endothelial
7.76596e-08	-0.735597	0.315	0.404	0.00140447	FAR1	Endothelial
7.79585e-08	0.886098	0.151	0.061	0.00140988	CCN4	Endothelial
7.80903e-08	0.942402	0.376	0.218	0.00141226	CDK5RAP3	Endothelial
7.89433e-08	-0.177063	0.598	0.707	0.00142769	KMT2D	Endothelial
7.90579e-08	-0.710361	0.405	0.498	0.00142976	NOSTRIN	Endothelial
7.97487e-08	-0.322708	0.585	0.717	0.00144226	CALM2	Endothelial
7.97557e-08	-0.973983	0.323	0.401	0.00144238	MAN2A1	Endothelial
8.06778e-08	-1.26	0.167	0.273	0.00145906	MFAP3L	Endothelial
8.22198e-08	0.940096	0.228	0.108	0.00148695	IL16	Endothelial
8.31332e-08	0.849448	0.765	0.723	0.00150346	SLC9A3R2	Endothelial
8.33445e-08	-0.794571	0.333	0.42	0.00150728	POLI	Endothelial
8.4062e-08	0.721846	0.246	0.12	0.00152026	EZH2	Endothelial
8.45685e-08	0.93726	0.365	0.205	0.00152942	POLR2G	Endothelial
8.58176e-08	-0.941466	0.333	0.426	0.00155201	CELSR1	Endothelial
8.64774e-08	-0.662598	0.421	0.501	0.00156394	PDGFRA	Endothelial
8.6838e-08	-1.22164	0.106	0.216	0.00157047	SPACA6	Endothelial
8.86212e-08	-0.568707	0.41	0.493	0.00160271	ZNF219	Endothelial
9.02047e-08	0.8351	0.196	0.089	0.00163135	HIGD2A	Endothelial
9.03182e-08	0.791409	0.601	0.595	0.00163341	TPP1	Endothelial
9.05914e-08	-0.997278	0.291	0.377	0.00163835	KLF8	Endothelial
9.07485e-08	1.55039	0.079	0.022	0.00164119	STEAP1	Endothelial
9.11781e-08	-0.123167	0.619	0.711	0.00164896	TRIP10	Endothelial
9.22731e-08	-1.32535	0.161	0.267	0.00166876	TSC1	Endothelial
9.24419e-08	-0.3088	0.561	0.665	0.00167181	ARHGAP29	Endothelial
9.30579e-08	-0.267063	0.41	0.498	0.00168295	IPO9	Endothelial
9.44597e-08	1.37326	0.13	0.049	0.0017083	KIF23	Endothelial
9.4577e-08	-0.807377	0.339	0.424	0.00171042	CLIP4	Endothelial
9.51765e-08	-0.269741	0.542	0.64	0.00172127	PCIF1	Endothelial
9.61062e-08	-0.289193	0.558	0.667	0.00173808	PALLD	Endothelial
9.73906e-08	0.790094	0.659	0.587	0.00176131	LRPAP1	Endothelial
9.84648e-08	1.2318	0.198	0.092	0.00178074	ANAPC15	Endothelial
1.01038e-07	0.631509	0.19	0.084	0.00182728	MTCH2	Endothelial
1.02285e-07	-0.895193	0.344	0.423	0.00184983	MFN2	Endothelial
1.05239e-07	1.15708	0.225	0.109	0.00190324	CD79A	Endothelial
1.05258e-07	-0.8838	0.344	0.428	0.00190359	ERCC6	Endothelial
1.07195e-07	-0.962801	0.28	0.372	0.00193862	NUAK1	Endothelial
1.07456e-07	-0.957594	0.299	0.388	0.00194334	SLC38A9	Endothelial
1.07642e-07	0.616117	0.238	0.115	0.0019467	SLC30A6	Endothelial
1.08282e-07	0.448038	0.262	0.131	0.00195827	SLC27A1	Endothelial
1.1234e-07	1.83654	0.114	0.041	0.00203168	CAPN13	Endothelial
1.14731e-07	-0.498735	0.466	0.55	0.0020749	UBE3A	Endothelial
1.15355e-07	0.536079	0.28	0.144	0.00208619	GPC1	Endothelial
1.15491e-07	-0.814282	0.304	0.393	0.00208865	MAP2	Endothelial
1.16678e-07	-0.234103	0.54	0.667	0.00211011	SMARCC1	Endothelial
1.17342e-07	-0.809893	0.272	0.374	0.00212213	RXRB	Endothelial
1.17378e-07	-0.275442	0.577	0.687	0.00212278	KLHDC2	Endothelial
1.20822e-07	-3.30881	0.024	0.111	0.00218507	SEMA3D	Endothelial
1.21278e-07	0.312967	0.28	0.141	0.0021933	NDUFAF8	Endothelial
1.21469e-07	2.21199	0.063	0.015	0.00219677	SLC6A8	Endothelial
1.21881e-07	-0.780415	0.233	0.332	0.00220422	TNRC6C	Endothelial
1.23862e-07	1.32868	0.093	0.029	0.00224004	C14orf180	Endothelial
1.25197e-07	-0.195929	0.484	0.567	0.0022642	DNAJC7	Endothelial
1.26588e-07	0.56572	0.204	0.094	0.00228934	SRXN1	Endothelial
1.2907e-07	-1.12945	0.235	0.329	0.00233423	CMTM8	Endothelial
1.33789e-07	-1.58839	0.119	0.228	0.00241957	FADS3	Endothelial
1.33801e-07	0.6711	0.365	0.211	0.00241979	KCNAB2	Endothelial
1.35293e-07	1.12564	0.354	0.202	0.00244678	SLC39A1	Endothelial
1.35841e-07	-0.345237	0.476	0.545	0.00245669	EEA1	Endothelial
1.36837e-07	-0.55107	0.481	0.577	0.00247469	TSPAN3	Endothelial
1.37898e-07	0.802655	0.249	0.126	0.00249388	COL6A5	Endothelial
1.38082e-07	-0.249855	0.627	0.758	0.00249722	CHTOP	Endothelial
1.39439e-07	-0.502235	0.468	0.547	0.00252175	AMFR	Endothelial
1.41877e-07	0.912407	0.167	0.072	0.00256584	NDUFS6	Endothelial
1.42531e-07	-1.47824	0.233	0.327	0.00257768	RNF128	Endothelial
1.42892e-07	0.640724	0.37	0.209	0.0025842	TBC1D10A	Endothelial
1.43863e-07	1.09228	0.074	0.02	0.00260177	TMEM140	Endothelial
1.44354e-07	-0.951997	0.294	0.385	0.00261065	DLC1	Endothelial
1.45867e-07	-0.793916	0.328	0.403	0.00263801	NUP153	Endothelial
1.46555e-07	0.748883	0.127	0.048	0.00265045	PAOX	Endothelial
1.47092e-07	-1.0322	0.291	0.373	0.00266017	B4GALT3	Endothelial
1.49709e-07	-1.57247	0.124	0.228	0.0027075	CATSPER2	Endothelial
1.53037e-07	0.930525	0.177	0.078	0.00276767	SLFN13	Endothelial
1.53831e-07	-0.895172	0.347	0.426	0.00278203	DCAF10	Endothelial
1.56493e-07	-0.43686	0.386	0.47	0.00283018	PFN2	Endothelial
1.59307e-07	-1.11389	0.243	0.338	0.00288106	ZNF711	Endothelial
1.61548e-07	-0.297888	0.579	0.696	0.0029216	AKIRIN2	Endothelial
1.62608e-07	0.570331	0.214	0.101	0.00294076	GSPT2	Endothelial
1.65292e-07	-1.60367	0.042	0.137	0.00298931	ADGRF3	Endothelial
1.67239e-07	-0.830678	0.389	0.462	0.00302452	FRYL	Endothelial
1.67272e-07	-2.50888	0.048	0.143	0.00302512	WFIKKN1	Endothelial
1.68153e-07	0.68937	0.365	0.204	0.00304105	PDCD5	Endothelial
1.7185e-07	-1.01093	0.212	0.312	0.00310791	CDC14A	Endothelial
1.74691e-07	-1.57039	0.101	0.206	0.00315928	SPATA20	Endothelial
1.79533e-07	-0.99355	0.079	0.184	0.00324685	ABCG2	Endothelial
1.81424e-07	0.801235	0.254	0.128	0.00328106	TEDC1	Endothelial
1.81794e-07	0.905371	0.169	0.073	0.00328775	CA9	Endothelial
1.82656e-07	0.745071	0.569	0.466	0.00330333	RHOG	Endothelial
1.83352e-07	0.752003	0.656	0.578	0.00331592	LAMTOR4	Endothelial
1.84926e-07	-0.350614	0.587	0.688	0.00334439	CALCOCO2	Endothelial
1.85895e-07	0.815535	0.225	0.109	0.00336192	CADM3	Endothelial
1.88287e-07	1.42627	0.053	0.011	0.00340517	IL4I1	Endothelial
1.90881e-07	0.79689	0.28	0.145	0.00345209	CERS6	Endothelial
1.91612e-07	-0.473003	0.479	0.557	0.0034653	CHD2	Endothelial
1.9263e-07	-0.430049	0.542	0.638	0.00348372	ECPAS	Endothelial
1.95605e-07	0.449959	0.206	0.096	0.00353752	KDM4B	Endothelial
1.99375e-07	-0.777487	0.349	0.43	0.00360569	INO80D	Endothelial
2.00357e-07	-0.746009	0.206	0.306	0.00362346	PRKD1	Endothelial
2.01664e-07	-1.52238	0.116	0.223	0.0036471	ARHGAP28	Endothelial
2.03567e-07	-1.54902	0.063	0.165	0.00368151	FIGN	Endothelial
2.04225e-07	0.75364	0.513	0.379	0.00369341	CIITA	Endothelial
2.04502e-07	-0.858466	0.302	0.386	0.00369841	KIRREL1	Endothelial
2.04937e-07	0.812844	0.214	0.102	0.00370628	AVPI1	Endothelial
2.07762e-07	-0.515632	0.492	0.572	0.00375737	HYI	Endothelial
2.08795e-07	0.747627	0.373	0.212	0.00377606	SCAMP4	Endothelial
2.08988e-07	-1.85629	0.082	0.187	0.00377954	TACR1	Endothelial
2.09619e-07	0.91875	0.331	0.191	0.00379095	NRGN	Endothelial
2.15025e-07	0.579631	0.198	0.094	0.00388873	CCL19	Endothelial
2.15307e-07	0.854902	0.579	0.457	0.00389382	G3BP2	Endothelial
2.18239e-07	0.923717	0.45	0.284	0.00394684	ETV3	Endothelial
2.18298e-07	-0.566023	0.405	0.475	0.00394792	TBC1D23	Endothelial
2.18618e-07	0.761023	0.214	0.103	0.00395371	TBC1D8	Endothelial
2.20586e-07	-3.18467	0.032	0.119	0.00398929	GPRIN2	Endothelial
2.21012e-07	-0.696502	0.362	0.445	0.00399701	CDC37L1	Endothelial
2.21951e-07	1.27687	0.135	0.055	0.00401398	TCF15	Endothelial
2.24639e-07	0.661659	0.272	0.144	0.0040626	SERTM2	Endothelial
2.2601e-07	1.64118	0.175	0.079	0.00408738	MRTO4	Endothelial
2.26518e-07	-0.332765	0.458	0.538	0.00409658	ARHGAP31	Endothelial
2.30739e-07	-0.456551	0.495	0.582	0.00417291	UBP1	Endothelial
2.31742e-07	-0.34181	0.563	0.695	0.00419105	DCAF7	Endothelial
2.36983e-07	0.927971	0.209	0.1	0.00428583	BID	Endothelial
2.39304e-07	-0.653707	0.31	0.391	0.00432781	ANKZF1	Endothelial
2.46644e-07	0.56632	0.336	0.186	0.00446057	PTPRJ	Endothelial
2.47408e-07	-0.578957	0.452	0.531	0.00447438	OSBPL8	Endothelial
2.48082e-07	-0.510894	0.458	0.56	0.00448655	QARS	Endothelial
2.48546e-07	-0.810001	0.394	0.467	0.00449495	STK38	Endothelial
2.49715e-07	-0.271556	0.569	0.705	0.0045161	NIPSNAP2	Endothelial
2.50434e-07	-1.24603	0.257	0.344	0.0045291	KDM6A	Endothelial
2.50578e-07	-1.44199	0.177	0.278	0.0045317	MOXD1	Endothelial
2.52767e-07	1.03676	0.265	0.135	0.00457128	ATP6V1D	Endothelial
2.5534e-07	-0.823024	0.254	0.347	0.00461782	DCBLD2	Endothelial
2.5979e-07	-0.820036	0.333	0.412	0.00469829	TMEM9B	Endothelial
2.60893e-07	0.433098	0.09	0.028	0.00471825	POMP	Endothelial
2.62319e-07	-0.752693	0.31	0.39	0.00474404	ZNF704	Endothelial
2.63933e-07	-0.344272	0.529	0.613	0.00477323	PRKD3	Endothelial
2.68625e-07	-0.833099	0.204	0.306	0.00485808	RSRC1	Endothelial
2.69633e-07	0.782594	0.534	0.4	0.00487631	PSENEN	Endothelial
2.70096e-07	-0.219258	0.545	0.626	0.00488468	PRPSAP1	Endothelial
2.72918e-07	0.898477	0.183	0.084	0.00493572	TYMS	Endothelial
2.77654e-07	-1.33497	0.22	0.312	0.00502138	ATG2B	Endothelial
2.81107e-07	-1.05127	0.362	0.425	0.00508382	RSBN1	Endothelial
2.86153e-07	-0.129788	0.489	0.557	0.00517509	PRPF3	Endothelial
2.88237e-07	-0.544916	0.426	0.491	0.00521276	KDM6B	Endothelial
2.97604e-07	-0.990919	0.299	0.379	0.00538217	KIAA0040	Endothelial
2.98923e-07	0.771571	0.577	0.586	0.00540603	CREG1	Endothelial
2.9926e-07	-0.100231	0.587	0.699	0.00541212	PPP1R12B	Endothelial
2.99287e-07	0.282357	0.201	0.094	0.00541261	CSTA	Endothelial
3.0134e-07	-0.891301	0.262	0.363	0.00544973	SPNS2	Endothelial
3.02026e-07	0.955535	0.238	0.119	0.00546214	ATG5	Endothelial
3.02742e-07	-0.729708	0.325	0.396	0.00547509	NUP58	Endothelial
3.08395e-07	-0.507681	0.198	0.305	0.00557732	EPB41L4B	Endothelial
3.09257e-07	-0.746608	0.37	0.446	0.00559291	DROSHA	Endothelial
3.11251e-07	-1.30576	0.201	0.301	0.00562897	PODN	Endothelial
3.12222e-07	-1.14232	0.156	0.258	0.00564653	TEAD4	Endothelial
3.13265e-07	-1.19726	0.151	0.255	0.0056654	TGFB1I1	Endothelial
3.15003e-07	0.711665	0.362	0.209	0.00569682	COQ5	Endothelial
3.15494e-07	0.918985	0.172	0.077	0.00570571	SLC8B1	Endothelial
3.19637e-07	-0.43888	0.431	0.514	0.00578063	XRN2	Endothelial
3.2061e-07	-1.08804	0.214	0.316	0.00579822	HID1	Endothelial
3.23093e-07	-1.09894	0.233	0.328	0.00584314	TULP4	Endothelial
3.23265e-07	0.737711	0.474	0.294	0.00584625	GADD45B	Endothelial
3.2558e-07	0.500853	0.204	0.096	0.00588811	PDZD4	Endothelial
3.29026e-07	-0.717294	0.31	0.389	0.00595043	THUMPD1	Endothelial
3.29962e-07	-0.889699	0.262	0.361	0.00596736	ADAMTS12	Endothelial
3.32168e-07	0.880918	0.333	0.19	0.00600726	LTC4S	Endothelial
3.32249e-07	-1.6087	0.151	0.25	0.00600872	WWC1	Endothelial
3.37654e-07	-1.25446	0.106	0.207	0.00610648	ENTPD3	Endothelial
3.39922e-07	-0.526479	0.471	0.54	0.00614749	TPGS2	Endothelial
3.44785e-07	-1.76184	0.114	0.212	0.00623544	FGFR4	Endothelial
3.44807e-07	0.767807	0.59	0.691	0.00623584	MAF1	Endothelial
3.46774e-07	-0.660242	0.146	0.253	0.0062714	CEP83	Endothelial
3.4773e-07	-0.262839	0.455	0.538	0.0062887	RNPC3	Endothelial
3.49722e-07	0.661773	0.246	0.123	0.00632472	CAMK1	Endothelial
3.50278e-07	-0.563753	0.254	0.362	0.00633479	HOXB4	Endothelial
3.50819e-07	0.880206	0.455	0.278	0.00634456	GUK1	Endothelial
3.50873e-07	0.766855	0.593	0.65	0.00634553	CTSH	Endothelial
3.53767e-07	-3.41322	0.024	0.105	0.00639788	PPIP5K1	Endothelial
3.5762e-07	-0.512995	0.413	0.477	0.00646757	SRF	Endothelial
3.59959e-07	-0.814816	0.262	0.348	0.00650986	SESN1	Endothelial
3.60644e-07	-0.307981	0.492	0.572	0.00652225	NUFIP2	Endothelial
3.61292e-07	-0.338622	0.474	0.535	0.00653397	ASXL1	Endothelial
3.67449e-07	-1.10455	0.159	0.258	0.00664532	ZBTB24	Endothelial
3.72903e-07	1.76774	0.212	0.111	0.00674395	APLN	Endothelial
3.74483e-07	0.726452	0.561	0.452	0.00677252	EMC10	Endothelial
3.76761e-07	-2.33154	0.106	0.202	0.00681373	BICRAL	Endothelial
3.80495e-07	0.670952	0.603	0.518	0.00688125	TMED9	Endothelial
3.81044e-07	-1.2533	0.196	0.292	0.00689118	CEACAM6	Endothelial
3.81588e-07	-0.248932	0.524	0.64	0.00690103	RAB31	Endothelial
3.8349e-07	1.2051	0.132	0.053	0.00693541	CSF2RA	Endothelial
3.94377e-07	1.20612	0.196	0.092	0.0071323	CEP85	Endothelial
4.01909e-07	1.07889	0.217	0.107	0.00726852	SF3B6	Endothelial
4.10277e-07	-0.910829	0.22	0.317	0.00741987	ST13	Endothelial
4.17918e-07	-0.169313	0.563	0.66	0.00755804	PURB	Endothelial
4.21109e-07	-0.88181	0.373	0.448	0.00761575	SFT2D1	Endothelial
4.22871e-07	-0.266182	0.526	0.633	0.00764763	VEGFB	Endothelial
4.24671e-07	0.850224	0.267	0.143	0.00768018	ZNF428	Endothelial
4.2648e-07	-0.697538	0.23	0.327	0.00771289	PDP2	Endothelial
4.27159e-07	1.43635	0.079	0.024	0.00772517	NUDT18	Endothelial
4.29393e-07	-0.394647	0.511	0.574	0.00776558	ANKS1A	Endothelial
4.33441e-07	-1.02743	0.349	0.426	0.00783877	MPP5	Endothelial
4.34474e-07	1.84068	0.082	0.026	0.00785746	ASRGL1	Endothelial
4.40636e-07	-0.569312	0.331	0.414	0.00796891	DAB2IP	Endothelial
4.434e-07	0.625173	0.132	0.053	0.00801888	F13A1	Endothelial
4.51657e-07	-0.449138	0.452	0.543	0.00816822	PRKACB	Endothelial
4.53366e-07	-0.980832	0.209	0.309	0.00819913	P4HTM	Endothelial
4.5394e-07	-0.460178	0.413	0.502	0.00820951	BCL7B	Endothelial
4.57531e-07	-0.867314	0.259	0.357	0.00827445	MSANTD2	Endothelial
4.6559e-07	-0.542964	0.394	0.474	0.00842019	SMC3	Endothelial
4.73666e-07	-1.16472	0.222	0.314	0.00856625	KLHDC4	Endothelial
4.7397e-07	0.899406	0.561	0.396	0.00857176	TMEM109	Endothelial
4.74879e-07	1.03453	0.161	0.072	0.00858818	SLC36A1	Endothelial
4.76684e-07	0.532542	0.151	0.064	0.00862084	UBFD1	Endothelial
4.8723e-07	0.446767	0.153	0.065	0.00881155	SLC50A1	Endothelial
5.07081e-07	0.256619	0.267	0.137	0.00917057	EIPR1	Endothelial
5.07387e-07	-1.68704	0.127	0.226	0.00917609	AJUBA	Endothelial
5.09115e-07	0.331999	0.122	0.047	0.00920734	ZBP1	Endothelial
5.10507e-07	1.46852	0.13	0.052	0.00923251	STEAP3	Endothelial
5.2494e-07	0.519592	0.262	0.136	0.00949354	GCH1	Endothelial
5.25396e-07	-0.387741	0.505	0.577	0.00950179	FAM193B	Endothelial
5.2551e-07	-1.29713	0.243	0.321	0.00950385	WDR13	Endothelial
5.30271e-07	-1.47347	0.069	0.167	0.00958996	ADCY4	Endothelial
5.30277e-07	-0.609572	0.439	0.507	0.00959007	SMARCE1	Endothelial
5.31219e-07	1.55586	0.127	0.051	0.00960709	CFTR	Endothelial
5.37201e-07	-0.3228	0.566	0.699	0.00971529	COPA	Endothelial
5.39303e-07	-0.520858	0.423	0.501	0.00975329	TRIOBP	Endothelial
5.42931e-07	-0.47178	0.36	0.444	0.0098189	FOXN2	Endothelial
5.56122e-07	-0.65432	0.286	0.379	0.0100575	SHE	Endothelial
5.59568e-07	-1.18199	0.275	0.357	0.0101198	FGD3	Endothelial
5.6216e-07	-1.50785	0.04	0.128	0.0101667	RFLNA	Endothelial
5.63938e-07	-0.615976	0.392	0.465	0.0101988	SYAP1	Endothelial
5.68833e-07	0.833983	0.183	0.085	0.0102873	TYW3	Endothelial
5.76589e-07	-0.634757	0.46	0.529	0.0104276	PPP2R5C	Endothelial
5.7972e-07	0.823107	0.146	0.061	0.0104842	IL10RA	Endothelial
5.80793e-07	-1.04547	0.167	0.271	0.0105036	CLDN15	Endothelial
5.81128e-07	-0.500546	0.159	0.262	0.0105097	ADRA1A	Endothelial
6.00481e-07	-0.597343	0.426	0.483	0.0108597	ATXN1L	Endothelial
6.08883e-07	-1.30195	0.177	0.272	0.0110117	ZDHHC1	Endothelial
6.19378e-07	0.927262	0.246	0.13	0.0112014	CKB	Endothelial
6.23954e-07	-0.208261	0.754	0.917	0.0112842	BTG2	Endothelial
6.3916e-07	0.981976	0.664	0.54	0.0115592	H3F3B	Endothelial
6.40922e-07	-0.414069	0.421	0.522	0.0115911	ST6GAL1	Endothelial
6.47105e-07	-0.388052	0.484	0.57	0.0117029	MYOF	Endothelial
6.71446e-07	-0.466215	0.431	0.499	0.0121431	ERO1B	Endothelial
6.72676e-07	-4.7775	0.005	0.072	0.0121653	PVALB	Endothelial
6.73945e-07	-1.04014	0.262	0.348	0.0121883	TRAPPC8	Endothelial
6.7788e-07	-0.361987	0.339	0.421	0.0122595	ETV1	Endothelial
6.81102e-07	0.414943	0.402	0.236	0.0123177	PIK3AP1	Endothelial
6.82673e-07	1.06064	0.127	0.052	0.0123461	GLP1R	Endothelial
6.88703e-07	-0.83883	0.188	0.287	0.0124552	CACNA2D1	Endothelial
7.0522e-07	-0.493224	0.423	0.5	0.0127539	ARHGEF7	Endothelial
7.17175e-07	0.68337	0.251	0.128	0.0129701	TOMM40	Endothelial
7.20364e-07	0.61027	0.738	0.76	0.0130278	EIF3A	Endothelial
7.20917e-07	1.00585	0.183	0.087	0.0130378	LRRC61	Endothelial
7.27168e-07	-0.249643	0.574	0.667	0.0131508	AFF4	Endothelial
7.36711e-07	0.456944	0.317	0.173	0.0133234	LHPP	Endothelial
7.40369e-07	0.968282	0.278	0.152	0.0133896	RDH10	Endothelial
7.46588e-07	-0.320854	0.513	0.597	0.013502	RETREG3	Endothelial
7.49361e-07	-0.209755	0.534	0.606	0.0135522	HMBOX1	Endothelial
7.57038e-07	-0.468367	0.399	0.471	0.013691	MFSD10	Endothelial
7.74822e-07	-0.208139	0.915	0.996	0.0140127	A2M	Endothelial
7.80469e-07	-0.352944	0.579	0.682	0.0141148	ARID4B	Endothelial
7.80527e-07	0.985644	0.119	0.047	0.0141158	KIF26B	Endothelial
7.84895e-07	-0.630268	0.423	0.506	0.0141948	ARID2	Endothelial
7.85262e-07	-0.233612	0.553	0.652	0.0142015	LRP5	Endothelial
7.88896e-07	-1.05902	0.228	0.322	0.0142672	NEK4	Endothelial
7.96592e-07	-1.25958	0.206	0.302	0.0144064	RHBDF1	Endothelial
8.00521e-07	-0.676323	0.394	0.468	0.0144774	PSKH1	Endothelial
8.01689e-07	0.523294	0.257	0.134	0.0144985	TMEM127	Endothelial
8.11041e-07	-0.837975	0.328	0.402	0.0146677	YY1AP1	Endothelial
8.15227e-07	0.78718	0.524	0.391	0.0147434	ATP6V0C	Endothelial
8.19158e-07	-0.82043	0.283	0.358	0.0148145	HACD4	Endothelial
8.19223e-07	1.42368	0.093	0.032	0.0148156	TBXA2R	Endothelial
8.20189e-07	0.586765	0.32	0.177	0.0148331	UBE2J2	Endothelial
8.27931e-07	-0.420462	0.399	0.48	0.0149731	HSF1	Endothelial
8.31775e-07	0.407952	0.254	0.13	0.0150426	AKAP1	Endothelial
8.32183e-07	-0.964365	0.241	0.329	0.01505	SEC24B	Endothelial
8.38194e-07	0.442147	0.426	0.267	0.0151587	MOSPD2	Endothelial
8.60545e-07	-0.960992	0.23	0.323	0.015563	SDR39U1	Endothelial
8.64735e-07	0.848675	0.349	0.209	0.0156387	RARRES2	Endothelial
8.7186e-07	-0.182303	0.611	0.731	0.0157676	MGAT4B	Endothelial
8.80543e-07	-0.551507	0.484	0.582	0.0159246	SCP2	Endothelial
8.81898e-07	-0.466023	0.479	0.549	0.0159491	PDGFB	Endothelial
8.90759e-07	-0.97718	0.262	0.345	0.0161094	SVIL	Endothelial
8.91057e-07	0.664828	0.405	0.244	0.0161148	SLC35F6	Endothelial
8.93264e-07	0.686391	0.23	0.116	0.0161547	GAL3ST4	Endothelial
9.05369e-07	0.463683	0.19	0.091	0.0163736	NT5C	Endothelial
9.05554e-07	0.171065	0.267	0.136	0.016377	SLC31A1	Endothelial
9.08081e-07	-0.547808	0.41	0.472	0.0164226	SNX33	Endothelial
9.08689e-07	-0.277889	0.487	0.557	0.0164336	ZC3H7B	Endothelial
9.17605e-07	0.567589	0.333	0.189	0.0165949	CNDP2	Endothelial
9.34905e-07	-0.925832	0.093	0.19	0.0169078	TLL1	Endothelial
9.46467e-07	-1.34063	0.146	0.24	0.0171169	PER2	Endothelial
9.4699e-07	-0.444797	0.474	0.565	0.0171263	CHD4	Endothelial
9.55074e-07	-1.1886	0.22	0.311	0.0172725	VPS13D	Endothelial
9.69538e-07	0.942727	0.079	0.025	0.0175341	MGST1	Endothelial
9.72175e-07	-0.764131	0.341	0.422	0.0175818	ZFYVE9	Endothelial
9.77894e-07	0.626839	0.336	0.189	0.0176852	SLC23A2	Endothelial
9.78137e-07	-1.56638	0.164	0.255	0.0176896	SENP7	Endothelial
9.78676e-07	-0.531222	0.437	0.493	0.0176994	SELENON	Endothelial
9.85917e-07	-1.31315	0.212	0.302	0.0178303	NOVA1	Endothelial
9.86732e-07	0.774056	0.175	0.081	0.017845	HAAO	Endothelial
9.94456e-07	-0.181949	0.521	0.621	0.0179847	QRICH1	Endothelial
1.03079e-06	-1.09967	0.267	0.35	0.0186418	PKN2	Endothelial
1.04689e-06	-0.160199	0.593	0.664	0.0189331	U2SURP	Endothelial
1.04771e-06	2.51701	0.079	0.026	0.0189478	ADGRA1	Endothelial
1.05915e-06	0.471275	0.32	0.179	0.0191548	MS4A6A	Endothelial
1.06222e-06	-0.461666	0.429	0.501	0.0192102	PPP2R2A	Endothelial
1.07302e-06	-1.02217	0.175	0.272	0.0194056	GCNT2	Endothelial
1.07694e-06	0.547749	0.328	0.182	0.0194765	SLC38A6	Endothelial
1.10015e-06	1.23494	0.122	0.048	0.0198962	VOPP1	Endothelial
1.12201e-06	0.640188	0.278	0.149	0.0202916	RNASE6	Endothelial
1.12282e-06	-1.23585	0.095	0.191	0.0203062	ISCA1	Endothelial
1.12939e-06	0.598836	0.116	0.045	0.0204251	TXK	Endothelial
1.13207e-06	-0.905071	0.336	0.401	0.0204734	RCOR3	Endothelial
[truncated: 117,408 more rows]
