# Supplementary material for: Granulomatous cellular signatures in nontuberculous and tuberculous mycobacterial infections
Source: Front Microbiol. 2026 Jan 8;16:1741883. doi: 10.3389/fmicb.2025.1741883 (PMC12823825; doi:10.3389/fmicb.2025.1741883)
Supplement: Supplementary file 7 [file Table_7.XLSX]

## Sheet: TE6_Left and right rhesus macaq
Left_young_Count	Ciliated Epithelial	Endothelial	Epithelial	Fibroblast	Leukocytes_1	Leukocytes_2	Macrophage_1	Macrophage_2	Smooth Muscle		Left_young_Weight	Ciliated Epithelial	Endothelial	Epithelial	Fibroblast	Leukocytes_1	Leukocytes_2	Macrophage_1	Macrophage_2	Smooth Muscle
Ciliated Epithelial	305	246	272	297	0	302	243	0	181		Ciliated Epithelial	2.90434	3.67164	4.67008	2.16886	0	5.05253	4.78635	0	3.59884
Endothelial	227	314	263	186	161	344	379	195	145		Endothelial	3.14859	7.96584	7.45792	2.01792	4.58922	8.859	10.2858	6.90562	5.06986
Epithelial	190	182	182	189	118	252	267	144	128		Epithelial	2.67092	5.68551	6.33047	1.75167	3.95675	7.84201	9.20171	6.07699	4.96026
Fibroblast	359	332	339	354	237	382	379	0	240		Fibroblast	4.77635	7.2728	7.97747	4.07171	5.53596	8.53051	8.6136	0	5.3061
Leukocytes_1	0	141	149	208	218	230	163	0	0		Leukocytes_1	0	1.33742	3.2122	1.42021	3.78167	4.53071	4.5609	0	0
Leukocytes_2	256	304	295	244	227	377	384	278	164		Leukocytes_2	4.05628	9.092	9.44292	2.5387	6.09609	10.5257	11.484	8.15877	5.6908
Macrophage_1	194	300	271	208	138	349	373	240	136		Macrophage_1	2.5483	7.3169	6.75532	2.02847	3.81052	8.82856	10.1363	7.07806	4.74092
Macrophage_2	0	86	88	0	0	161	152	165	0		Macrophage_2	0	1.7468	2.24925	0	0	2.8423	3.33964	5.42205	0
Smooth Muscle	132	136	126	148	0	176	145	0	111		Smooth Muscle	3.51438	5.65407	6.11499	2.65849	0	6.80695	6.40445	0	4.41744
Right_young_Count	Ciliated Epithelial	Endothelial	Epithelial	Fibroblast	Leukocytes_1	Leukocytes_2	Macrophage_1	Macrophage_2	Smooth Muscle		Right_young_Weight	Ciliated Epithelial	Endothelial	Epithelial	Fibroblast	Leukocytes_1	Leukocytes_2	Macrophage_1	Macrophage_2	Smooth Muscle
Ciliated Epithelial	347	0	375	315	398	463	0	106	277		Ciliated Epithelial	3.41983	0	5.01576	3.11696	4.65965	5.49294	0	3.04909	3.25495
Endothelial	0	107	254	214	247	311	272	80	184		Endothelial	0	0.703749	2.70958	2.03869	2.265	2.9122	3.07266	1.78329	1.83605
Epithelial	345	178	428	0	442	509	433	104	323		Epithelial	4.49717	1.83244	7.10207	0	5.97611	7.29037	7.42578	3.68845	4.99166
Fibroblast	425	256	0	388	472	508	349	131	356		Fibroblast	8.07068	4.96102	0	7.10979	9.34913	10.0842	8.96016	4.71766	7.42923
Leukocytes_1	402	209	439	387	482	541	348	216	265		Leukocytes_1	5.03499	2.06736	7.41374	4.6725	6.893	7.58845	6.79412	4.79642	4.10604
Leukocytes_2	485	302	570	458	598	663	565	143	449		Leukocytes_2	5.56908	2.87495	9.01906	5.25906	8.19816	9.41899	9.03856	3.95482	5.7479
Macrophage_1	0	248	449	290	346	521	454	0	370		Macrophage_1	0	2.54699	6.66665	3.68058	4.38274	7.12704	6.95606	0	5.14417
Macrophage_2	148	90	164	122	234	199	0	126	0		Macrophage_2	1.9416	0.877772	3.28554	2.10253	3.64494	3.45721	0	2.83899	0
Smooth Muscle	281	141	347	271	266	402	342	0	229		Smooth Muscle	6.18386	2.70116	8.60371	4.64014	6.41598	8.41239	8.39382	0	4.88902
