# Supplementary material for: Granulomatous cellular signatures in nontuberculous and tuberculous mycobacterial infections
Source: Front Microbiol. 2026 Jan 8;16:1741883. doi: 10.3389/fmicb.2025.1741883 (PMC12823825; doi:10.3389/fmicb.2025.1741883)
Supplement: Supplementary file 8 [file Table_8.XLSX]

## Sheet: TE7_MAH and Mtb granuloma CellC
MAH_count	Macrophage-3	Macrophage-1	Endothelial	Epithelial	Lymphoid	Fibroblast	Macrophage-2	Smooth_Muscle		MAH_weight	Macrophage-3	Macrophage-1	Endothelial	Epithelial	Lymphoid	Fibroblast	Macrophage-2	Smooth_Muscle
Macrophage-3	255	276	208	320	366	199	152	291		Macrophage-3	0.644459	2.80614	1.45568	2.56961	2.82619	0.957277	2.55441	2.19616
Macrophage-1	177	323	257	450	474	202	188	342		Macrophage-1	3.16094	9.41063	7.45028	10.269	10.1677	4.81363	7.39385	9.48718
Endothelial	71	221	211	396	385	101	109	269		Endothelial	1.14851	5.19355	3.19374	5.86971	5.35467	1.83562	5.0116	4.32091
Epithelial	172	397	382	685	705	198	184	544		Epithelial	1.83005	8.33768	5.64199	9.93129	9.42481	3.22324	6.45068	7.77044
Lymphoid	236	432	311	625	630	252	214	433		Lymphoid	1.43115	7.22746	3.56352	7.63166	7.4595	2.28573	6.19282	5.29995
Fibroblast	80	202	145	273	312	89	117	200		Fibroblast	2.2557	7.64214	5.53297	7.685	7.97047	3.47429	6.44147	7.06976
Macrophage-2	110	191	98	203	226	108	125	140		Macrophage-2	1.41429	4.75856	2.33669	3.80791	3.90908	1.9296	4.08605	3.00641
Smooth_Muscle	139	275	223	467	461	124	140	360		Smooth_Muscle	1.01606	6.38743	3.30553	6.28193	6.08722	1.73853	5.80595	5.21708
Mtb_count	Macrophage-3	Macrophage-1	Endothelial	Epithelial	Lymphoid	Fibroblast	Macrophage-2	Smooth_Muscle		Mtb_weight	Macrophage-3	Macrophage-1	Endothelial	Epithelial	Lymphoid	Fibroblast	Macrophage-2	Smooth_Muscle
Macrophage-3	5	47	21	41	50	27	26	28		Macrophage-3	0.0200289	0.261729	0.0667004	0.318379	0.32266	0.096962	0.258384	0.171368
Macrophage-1	24	529	196	574	623	353	275	350		Macrophage-1	0.799416	9.55833	1.80766	10.6653	10.5333	5.24109	6.90414	6.84651
Endothelial	8	313	126	366	385	216	110	232		Endothelial	0.16252	4.40312	1.02834	4.71018	4.58449	2.51175	3.53446	3.09877
Epithelial	18	648	299	664	745	426	265	496		Epithelial	0.529803	8.66323	2.31574	8.96483	9.20472	5.08651	6.5488	6.34633
Lymphoid	18	625	240	703	753	413	271	459		Lymphoid	0.532854	9.8324	2.01428	10.9844	10.8019	5.35979	6.8403	6.54158
Fibroblast	22	421	214	459	501	300	214	340		Fibroblast	2.12389	11.3559	4.9247	12.6116	12.3246	8.28885	8.44235	10.4729
Macrophage-2	21	260	122	270	297	167	153	158		Macrophage-2	0.694822	3.59613	1.60301	3.98816	3.98612	2.41883	3.35465	2.70032
Smooth_Muscle	8	399	175	448	474	284	164	307		Smooth_Muscle	0.377382	7.24513	1.90237	8.33429	7.86411	4.60928	5.52478	5.77053
